# Supplementary material for: De novo pyrimidine synthesis is a collateral metabolic vulnerability in NF2-deficient mesothelioma
Source: EMBO Mol Med. 2025 Jul 24;17(9):2258–98. doi: 10.1038/s44321-025-00278-4 (PMC12423300; doi:10.1038/s44321-025-00278-4)
Supplement: Supplementary file 3 — Table EV2 [file 44321_2025_278_MOESM3_ESM.xlsx]

## Sheet: Sheet1
Table EV2. Differentially expressed metabolites associated with nucleotide synthesis identified by targeted LC-MS metabolomic profiling.
Index	Class	VIP	Pvalue	Fold_Change	Log2FC
Inosine	Nucleotide and Its metabolomics	1.2426106945745854	0.02908185278403798	4.091540599434856	2.032644167535808
Guanosine	Nucleotide and Its metabolomics	1.165737631337459	0.05648748403671261	3.360046349075822	1.7484811339327988
Uracil	Nucleotide and Its metabolomics	1.2422562627997247	0.02663026296481064	3.2565291345238774	1.7033351337969205
ATP	Nucleotide and Its metabolomics	1.2875093306142722	0.0055947751027010375	0.43193246228541354	-1.2111223471818753
IMP	Nucleotide and Its metabolomics	1.2280734304472203	0.013084607640899146	1.8197662760210533	0.8637531679633652
AMP	Nucleotide and Its metabolomics	1.2567293394654857	0.007674844423736027	1.798998807628513	0.8471942303753868
UMP	Nucleotide and Its metabolomics	1.163209249492966	0.0312785064073151	1.6421871885319073	0.7156185854437505
dCMP	Nucleotide and Its metabolomics	1.2859473173584497	0.012100460898039426	1.5321409471471248	0.6155490220649176
Dihydronicotinamide-adenine-dinucleotide-phosphate(NADPH)	Nucleotide and Its metabolomics	1.2703807552610156	0.004660683401944935	0.6639156427619656	-0.5909281507554816
dTMP	Nucleotide and Its metabolomics	1.3060460068484738	0.004011614983244933	1.4590784865209085	0.5450574905683157
ADP	Nucleotide and Its metabolomics	1.1151040273607973	0.047552153144587585	0.7544386687633406	-0.4065244716270082
UDP-GlcNAc	Nucleotide and Its metabolomics	1.0641633659148915	0.07476681285062103	1.2742571651948804	0.3496564655933448
cAMP/Cyclic-AMP	Nucleotide and Its metabolomics	1.218597269383637	0.046774297775294675	0.8452968839036156	-0.24246996330207257
GDP/Guanosine-diphosphate	Nucleotide and Its metabolomics	1.1501139219110839	0.05693696445394434	0.8455821210999498	-0.2419832220375419
Adenine	Nucleotide and Its metabolomics	1.0882703737081998	0.059888012164776724	1.1398157742959911	0.18880066387489733
dAMP	Nucleotide and Its metabolomics	1.2722003074718637	0.015263493438122748	1.1116634588163654	0.1527200976094848
NicotinaMide-adenine-dinucleotide(NAD)	Nucleotide and Its metabolomics	0.3007608601947916	0.657313360261131	1.042072573096195	0.059455754775783576
dUMP	Nucleotide and Its metabolomics	0.38925370274107163	0.5883439081211352	1.0110637637488764	0.015873985117741563
