# Supplementary material for: De novo pyrimidine synthesis is a collateral metabolic vulnerability in NF2-deficient mesothelioma
Source: EMBO Mol Med. 2025 Jul 24;17(9):2258–98. doi: 10.1038/s44321-025-00278-4 (PMC12423300; doi:10.1038/s44321-025-00278-4)
Supplement: Supplementary file 4 — Table EV3 [file 44321_2025_278_MOESM4_ESM.xlsx]

## Sheet: Sheet1
Table EV3. Correlation analysis between NF2 protein expression and drug sensitivity to leflunomide (ARAVA) across pan-cancer cell lines (n=1578).
Lineage	Number of Points	Pearson	Spearman	Slope	Intercept	p-value (linregress)
Pleura	6	0.646	0.771	15.8	-15.3	0.166
Soft Tissue	5	0.595	0.4	18	-15.7	0.289
Bone	11	0.366	0.436	6.27	-5.22	0.268
Uterus	12	0.359	0.413	9.8	-8.81	0.252
Esophagus/Stomach	38	0.267	0.263	3.98	-3.69	0.105
Bladder/Urinary Tract	15	0.25	0.075	5.17	-4.82	0.368
Lymphoid	54	0.209	0.086	1.06	-1.01	0.13
Prostate	5	0.121	0.5	4.38	-3.94	0.847
Lung	89	0.072	0.107	1.14	-1.08	0.505
Myeloid	24	0.056	0.009	0.348	-0.197	0.795
Pancreas	24	0.043	-0.054	0.86	-0.823	0.841
Peripheral Nervous System	6	0	-0.314	-0.00707	0.0233	0.999
Breast	33	-0.01	-0.095	-0.14	-0.0355	0.958
CNS/Brain	28	-0.014	0.002	-0.328	0.797	0.944
Liver	12	-0.073	0.063	-1.34	1.72	0.822
Skin	22	-0.074	-0.045	-0.682	0.932	0.744
Kidney	12	-0.165	-0.28	-4.72	5.11	0.608
Bowel	39	-0.181	-0.049	-2.58	2.06	0.27
Ovary/Fallopian Tube	22	-0.276	-0.333	-7.06	6.89	0.214
Thyroid	7	-0.284	0	-9.07	7.65	0.537
Head and Neck	12	-0.592	-0.734	-5.91	5.23	0.0427
