# Supplementary material for: De novo pyrimidine synthesis is a collateral metabolic vulnerability in NF2-deficient mesothelioma
Source: EMBO Mol Med. 2025 Jul 24;17(9):2258–98. doi: 10.1038/s44321-025-00278-4 (PMC12423300; doi:10.1038/s44321-025-00278-4)
Supplement: Supplementary file 5 — Table EV4 [file 44321_2025_278_MOESM5_ESM.xlsx]

## Sheet: Sheet1
Table EV4. Public transcriptomic datasets with high-coverage gene profiling (n>20,000) used in this study.
Datasets ID	Sample Number	Tumor/	Tissue Position	Gene
		Normal		Number
TCGA-MESO	87	T:87	PM:87	20530
		N:-
E-MTAB-1109	18	T:7	PM:7	25160
		N:11	Pleura:11
GSE12345	13	T:9	PM:7	21655
		N:4	Pleura:4
GSE163720	131	T:131	PM:131	20253
		N:-
GSE42977	48	T:39	PM:39	24997
		N:9	Pleura:7
			Normal lung:2
GSE51024	96	T:55	PM:55	21655
		N:41	Normal lung:41
T: tumor	N: normal	PM: pleural mesothelioma
