# Supplementary material for: De novo pyrimidine synthesis is a collateral metabolic vulnerability in NF2-deficient mesothelioma
Source: EMBO Mol Med. 2025 Jul 24;17(9):2258–98. doi: 10.1038/s44321-025-00278-4 (PMC12423300; doi:10.1038/s44321-025-00278-4)
Supplement: Supplementary file 6 — Table EV5 [file 44321_2025_278_MOESM6_ESM.xlsx]

## Sheet: Sheet1
Table EV5. Genetic and histological information for the PM cell lines used in this study.
Commercial
Cell Line	Histology	Genetic alterations
Met-5A	Normal mesothelial	/
H2452	Biphasic	BAP1 Mut; CDKN2A HD
H28	Sarcomatoid	BAP1 Mut; CDKN2A HD
MSTO-211H	Biphasic	LATS2 Mut; CDKN2A HD
H2052	Sarcomatoid	NF2 Mut; LATS2 HD; CDKN2A HD
MESO-1	Epithelioid	NF2 Mut; CDKN2A HD
HD, homozygous deletion
Mut, mutation
PDCLs
Cell Line	Histology	Protein with WB validation	Gender	Age
BE261T	Biphasic	NF2 intact	Male	76
BE1071T	Epithelioid	NF2 intact	Male	70
BE1193T	Epithelioid	NF2 intact	Male	77
BE1143T	Epithelioid	NF2 deficient	Male	75
PF760	Biphasic	NF2 deficient	Male	83
PF434	Sarcomatoid	NF2 deficient	Male	86
PF747	Epithelioid	NF2 deficient	Male	77
PF774	Biphasic	NF2 deficient	Female	44
BE1156T	Sarcomatoid	NF2 deficient	Male	61
