# Supplementary material for: De novo pyrimidine synthesis is a collateral metabolic vulnerability in NF2-deficient mesothelioma
Source: EMBO Mol Med. 2025 Jul 24;17(9):2258–98. doi: 10.1038/s44321-025-00278-4 (PMC12423300; doi:10.1038/s44321-025-00278-4)
Supplement: Supplementary file 7 — Table EV6 [file 44321_2025_278_MOESM7_ESM.xlsx]

## Sheet: Sheet1
Table EV6. Antibodies used in this study.
Antibodies	Source	Identifier	Usage
NF2	Proteintech	21686-1-AP	1:1000 (WB)/1:100(IHC)
NF2	CST	6995	1:1000 (WB)/1:200(IHC)
CAD	Proteintech	16617-1-AP	1:1000 (WB)/1:200(IHC)
DHODH	Proteintech	14877-1-AP	1:2000 (WB)/1:200(IHC)
YAP	CST	14074S	1:1000 (WB)/1:200(IHC)
P-YAP(Ser127)	CST	13008S	1:1000 (WB)/1:200(IHC)
P-Histone H2AX(Ser139)	CST	9718T	1:1000 (WB)/1:200(IHC)
Alexa Fluor® 647 anti-H2A.X-Phosphorylated (Ser139)	BioLegend	613408	5 µL/500 µL (FC)
Ki-67	Proteintech	27309-1-AP	1:2000(IHC)
β-actin	CST	2203T	1:10000 (WB)
GAPDH	CST	5174T	1:10000 (WB)
