# Supplementary material for: De novo pyrimidine synthesis is a collateral metabolic vulnerability in NF2-deficient mesothelioma
Source: EMBO Mol Med. 2025 Jul 24;17(9):2258–98. doi: 10.1038/s44321-025-00278-4 (PMC12423300; doi:10.1038/s44321-025-00278-4)
Supplement: Supplementary file 8 — Table EV7 [file 44321_2025_278_MOESM8_ESM.xlsx]

## Sheet: Sheet1
Table EV7. sgRNA and siRNA sequences used in this study.
Gene	Sequence
ctrl sgRNA	CGCTTCCGCGGCCCGTTCAA
NF2 sgRNA 1	CGAGATGGAGTTCAATTGCG
NF2 sgRNA 2	GACCCCAGTGTTCACAAGCG
Gene	Sense(5'-3')	antisence(5'-3')
negative control	UUCUCCGAACGUGUCACGUTT	ACGUGACACGUUCGGAGAATT
YAP1	GUCAGAGAUACUUCUUAAATT	UUUAAGAAGUAUCUCUGACTT
CAD	GCCCUUCAGAUAUGGAACUTT	AGUUCCAUAUCUGAAGGGCTT
DHODH	GGCCAGAUUUCAAGACUCUTT	AGAGUCUUGAAAUCUGGCCTT
UPP1	GCACCUUGGACUUCUAUGATT	UCAUAGAAGUCCAAGGUGCTT
KRAS	GGACUUAGCAAGAAGUUAUTT	AUAACUUCUUGCUAAGUCCTT
