# Supplementary material for: De novo pyrimidine synthesis is a collateral metabolic vulnerability in NF2-deficient mesothelioma
Source: EMBO Mol Med. 2025 Jul 24;17(9):2258–98. doi: 10.1038/s44321-025-00278-4 (PMC12423300; doi:10.1038/s44321-025-00278-4)
Supplement: Supplementary file 9 — Table EV8 [file 44321_2025_278_MOESM9_ESM.xlsx]

## Sheet: Sheet1
Table EV8.Primer sequences for qRT-PCR and ChIP used in this study and the specific sequences of the promoter fragments for Luciferase reporter assay.
Gene	Sense(5'-3')	antisence(5'-3')	Assay
YAP1	TAGCCCTGCGTAGCCAGTTA	TCATGCTTAGTCCACTGTCTGT	qRT-PCR
CAD	TGCTCACCTATCCTCTGATCG	GCTGGGAGTAGGACAGCAC	qRT-PCR
DHODH	CCACGGGAGATGAGCGTTTC	CAGGGAGGTGAAGCGAACA	qRT-PCR
GAPDH	GGGAGCCAAAAGGGTCAT	GAGTCCTTCCACGATACCAA	qRT-PCR
UMPS	TTGGTGACGGGTCTGTACGA	GAAGACGCGGTCGAGACAC	qRT-PCR
UPP1	TGATTGCCCCGTCAGACTTTT	CACCAACGCACCTGATGAAG	qRT-PCR
KRAS	ACAGAGAGTGGAGGATGCTTT	CCAGTCCGTCAACATCAAAACT	qRT-PCR
CTGF	CAGCATGGACGTTCGTCTG	AACCACGGTTTGGTCCTTGG	ChIP
ACTB	CATGTACGTTGCTATCCAGGC	CTCCTTAATGTCACGCACGAT	ChIP
CAD	AGCCCTGCTTCTTTCTTGCA	GCTACCTTGCAGAGACCGAA	ChIP
DHODH	CCTGTCTCTTCCCCTTCCAG	ATCACTGGCTGCTCTTCTGC	ChIP
The specific sequences of the promoter fragments for Luciferase reporter assay
CAD	GCCAGCGTACCCCCTTCCCCCATTCGGTGCCCATGGGCCCCAGCGCCATA
	AACCCCTCGCGACCAAGGCAGCCTCCACTGGGGCGTGCTCATCGCGCGGG
	GAGTGTTCCGAAGGGTGCCCTACCGGAGCCCAGCCCTGCTTCTTTCTTGC
	AGTGTTTCAAACCGGCATGGTCGGCTACCCCGAGGCCCTCACTGATCCCT
	CCTACAAGGCACAGATCTTAGTGCTCACCTATCCTCTGATCGGCAACTAT
	GGCATCCCCCCAGATGAAATGGATGAGTTCGGTCTCTGCAAGGTAGCCAC
	ACCCAGTGCTTTCTCTACATTCCTTTTCAAGTCAGTAATTGTTAACTATT
	AGTGAAGTAGGAGACGTTGACACCCTGCTGGGCATCCTGCAGAAAACATA
	CCCACTGAAGTAGTAAAGTCAAGGACTAAGATCACTAGTAACTGTAGTTA
	GGGGTTGTTAAGTGCCTTGGGAGGCACAGAGTGTTGGAGGCCTCAGGAAA
	AAGCTACCGCCTTTGTTAAGGGCATCAAGGCTCCAGGTATAGCTGAAAGC
	ATTCTGTATGTAGTGAAGGCATGGATCAAGGAAAAGTAAAAGAGGTGTAA
	GGGAACAGCCTTGTCCAACTTGTTAGGCATGCAGAAGTCAGGAGAAAAAA
	GCCTGCAGATAAGTTAAATCCGGTGGGCATGGAGGGACCTGAAGCCAAAG
	CAGAGTCAGCTTAGTTTGGTAAAGGATCCATTGAAGGTTTTTTTTTAGCA
	GCAGAGTCAGATGGGAGCAGTGCTTTTTAGGACTACATAAATTAGTGGAA
	AGAGACTGGAAACTAGGGTCACATACTTCTCTGTGACAGTGAGTGCCAGT
	TTACCTACAAAACCAGTGACATTATCTTCTAGACCTACTG
DHODH	TTCAAAAGCGCTTGATTAAAAACAACTTTATGAAGGATACAGATATTATT
	CTCTGCATTTTACCGATTTTAAAAAGTGCTAACAGTACTATAGCCAGTGA
	GTATCAGGTCACAATATGGCCTGGCAAAACTGAAGGCCCAAAGACTAACC
	TTATGAGGATATTTTCACTTATGTCACACTGGGAAAAGGACAGATAGGAT
	ACACAGAGGAAAGACTTTTGTTTAGGGTGGTATATGATGTTTCTGTAGGG
	TGGTGTATTTGTTTCCTAGGGTTGTCATAACAAATTACCACAAACTGGAT
	GGCTTGAAACAACAGAAATGTGCTTTCTTACAGTTTAAGAGGCTAGATGT
	CCAGAATCAAGGTGTTGGCAGAGCTATGCTCTCTCTGAAGGCTTTAGGGG
	AGGATTTTTCCCTGCCTCTTCCATCTTCTGGTGGCTCCCGAAATTCTTGG
	CATTTCTTGGCTTGTGGCAACATCACTGTAGTCTCCGCGTGTCCTTTCTT
	CTTCTTATAAGGATATCAGCAGTCAGATCTAGGACCCATCCACATCCAGT
	ATGATCTTATCTTAACCAATTACATCTGCAAAGACCAAATAAGATCACAT
	TCTGAGATTCTGGGTGGACAAGAATTTTGGGGGGACATTATTCAACCCAC
	TACAGATGGGCAGTATGAAACTGTAAACATCACCTTCCTGTTCATCCTCA
	GTTTCTGTGTGTTCTTTAAAAGAACAGGGATCCTATATATTTTCTCCTTG
	CATTTTGTTCTCTCCCCTGCCTGTGACTCATACTCACTGGCTCTTATTCC
	TGTCTCTTCCCCTTCCAGTAATATTTCTGTAACATTCTGTATGGATGAAT
	CACACACACATGCACATTATGAATCCATGCAACAGTACAACTTGGTTTTC
	ATTAGAAACTTTTCTAGGATATGGATTCCAATGATGTTCCAAAAATCAGA
	TAATTAAATTCTAGCTAGAAGCATAATAGCTCTTAGGCAGAAGAGCAGCC
	AGTGATTACAGGCTGTGGTAAAGGAAGTCTGGAGGAACAGTTCATCAATA
	GCTGAGTCATAGGGTTCCTATGATTGTTTCAATGAAGCATTTAAGGTTTA
	TAGTCTTTATGATAGTCTTTCTCATGCCAAAGGAAAGTATACTTAAAAGA
	TAATGACTTATTTTAGAATCTCTTAGTACTAAGCCGTTTTGAGCTCCATT
	TCACAAGCTCTATTTCAAGTGAATGTTTACATAGTGTTCATAGCTATGGT
	CTTCATATTGTAGCATCATATGTTCATAGATATTGTGGTCTTTGACAATC
	TCTCCTGTTATCTATTTCATTTTCCTTC
