# Supplementary material for: De novo pyrimidine synthesis is a collateral metabolic vulnerability in NF2-deficient mesothelioma
Source: EMBO Mol Med. 2025 Jul 24;17(9):2258–98. doi: 10.1038/s44321-025-00278-4 (PMC12423300; doi:10.1038/s44321-025-00278-4)
Supplement: Supplementary file 10 — Table EV9 [file 44321_2025_278_MOESM10_ESM.xlsx]

## Sheet: Sheet1
Table EV9.Clinical characteristics of mesothelioma patients included in the tissue microarray.
Nanjing cohort	Patients(n=17)
Gender, n (%)
Male	7(41%)
Female	10(59%)
Age(years)
Median	58
Range	32-69
Histology, n (%)
Epithelioid	12(71%)
Biphasic	1(5%)
Sarcomatoid	0(0%)
Not classified, n (%)	4(24%)
Chemotherapy treatment, n (%)
Yes	2(12%)
No	8(47%)
No information	7(41%)
Bern cohort	Patients(n=98)
Gender, n (%)
Male	10 (10%)
Female	88 (90%)
Age(years)
Median	69
Range	44-87
Histology, n (%)
Epithelioid	66 (67%)
Biphasic	8 (8%)
Sarcomatoid	20 (20%)
Not classified, n (%)	4 (4%)
Chemotherapy treatment, n (%)
Yes	63(64.3%)
No	32 (32.7%)
No information	3 (3.1%)
