# Supplementary material for: De novo pyrimidine synthesis is a collateral metabolic vulnerability in NF2-deficient mesothelioma
Source: EMBO Mol Med. 2025 Jul 24;17(9):2258–98. doi: 10.1038/s44321-025-00278-4 (PMC12423300; doi:10.1038/s44321-025-00278-4)
Supplement: Supplementary file 12 — Data Set EV1 [file 44321_2025_278_MOESM12_ESM.xlsx]

## Sheet: Sheet1
Dataset EV1. Differentially expressed genes(DEGs) between normal tissues and PM tumors.
Row.names	tumor	normal	P.Value	adj.P.Val	log2FC
A1BG	4.40995	4.27194	4.99383e-06	1.86087e-05	0.138012
A2M	9.2249	10.0855	2.28966e-18	4.20094e-17	-0.860593
A2ML1	4.16085	4.12544	0.216039	0.294629	0.0354052
A4GALT	6.01318	6.06677	0.480213	0.568794	-0.0535884
A4GNT	4.35724	4.29367	0.00959811	0.0194054	0.0635684
AAAS	7.2023	7.00512	1.21119e-06	4.98678e-06	0.197174
AACS	7.54229	7.05531	4.76357e-11	3.63139e-10	0.486981
AADAC	4.63581	5.82606	2.54404e-08	1.33308e-07	-1.19025
AADACL2	3.76693	3.88298	3.34272e-05	0.000109128	-0.116055
AADAT	5.29203	5.3773	0.243109	0.325666	-0.0852671
AAK1	5.96009	5.85335	0.00685453	0.0143706	0.106739
AAMP	8.13033	7.89246	4.22769e-05	0.000135365	0.23787
AANAT	4.1163	4.12374	0.767108	0.819578	-0.00744285
AARS	10.0353	9.62553	1.36303e-09	8.6301e-09	0.409734
AASDH	6.656	6.45645	5.04123e-05	0.000159139	0.199552
AASDHPPT	7.63542	7.23702	2.80762e-10	1.92866e-09	0.398403
AASS	5.7023	5.97447	0.00341794	0.00765633	-0.272171
AATF	8.8226	8.55244	8.35093e-07	3.53581e-06	0.270153
AATK	5.59359	5.8544	6.28268e-10	4.17239e-09	-0.26081
ABAT	5.6964	5.71617	0.764447	0.817634	-0.0197787
ABCA1	8.17502	7.93449	0.00187167	0.00443667	0.240528
ABCA12	4.4359	4.32848	0.204036	0.28152	0.107418
ABCA13	4.00958	4.89558	1.91065e-23	5.89533e-22	-0.886008
ABCA2	5.46815	5.41486	0.349712	0.439924	0.0532923
ABCA3	7.29651	7.98077	3.35526e-06	1.28417e-05	-0.684267
ABCA4	4.52352	4.39272	0.000552229	0.00145565	0.130796
ABCA5	5.60288	5.76267	0.0303119	0.0540942	-0.159789
ABCA6	6.05712	6.79907	3.99571e-08	2.03546e-07	-0.741946
ABCA7	5.82896	6.13278	4.7816e-05	0.000151569	-0.303823
ABCA8	6.03171	7.02588	7.94965e-11	5.88075e-10	-0.994166
ABCA9	5.2748	5.72764	2.28397e-05	7.65054e-05	-0.452842
ABCB1	5.23004	5.57162	0.00617303	0.0131111	-0.34158
ABCB10	7.2127	7.27403	0.421132	0.51257	-0.0613329
ABCB11	3.9401	3.98003	0.177531	0.250177	-0.0399268
ABCB4	4.40175	4.32493	0.101028	0.154613	0.0768236
ABCB5	3.97544	3.94438	0.147698	0.21351	0.0310595
ABCB6	6.38979	5.96301	5.01734e-13	5.00578e-12	0.426781
ABCB7	8.04498	7.80397	5.18971e-06	1.92833e-05	0.241016
ABCB8	5.932	5.70748	1.36261e-07	6.42712e-07	0.224518
ABCB9	5.29969	5.20171	0.0446184	0.0763125	0.0979778
ABCC1	7.5394	7.08328	2.77622e-10	1.9081e-09	0.456122
ABCC10	6.9771	6.49005	1.76324e-22	5.01192e-21	0.487048
ABCC11	4.40913	4.40348	0.833815	0.872363	0.00565102
ABCC12	4.2118	4.2258	0.62487	0.699807	-0.0139976
ABCC13	4.09828	4.14295	0.177997	0.250642	-0.0446738
ABCC2	4.41052	4.38822	0.619441	0.694565	0.0222938
ABCC3	6.23915	5.99878	0.0366571	0.0641661	0.240372
ABCC4	6.25784	6.01237	0.00567492	0.0121686	0.24547
ABCC5	6.75393	6.66132	0.12985	0.191763	0.0926179
ABCC8	4.44904	4.56221	0.000758961	0.00194302	-0.11317
ABCC9	5.04374	5.22076	0.0576588	0.0952911	-0.177023
ABCD1	6.4362	6.33187	0.0962593	0.148293	0.104333
ABCD2	4.13823	4.19105	0.447984	0.538576	-0.0528227
ABCD3	6.53427	6.96437	4.04697e-11	3.11434e-10	-0.430102
ABCD4	5.80095	5.72983	0.0954928	0.147235	0.0711213
ABCE1	8.4067	8.18797	0.00184651	0.00438425	0.218724
ABCF1	9.05276	9.08429	0.57576	0.656236	-0.0315355
ABCF2	6.86463	6.7361	0.00516846	0.0111544	0.128534
ABCF3	7.14168	7.01955	0.00304835	0.0069167	0.122127
ABCG1	6.52338	6.53092	0.930894	0.948639	-0.00753756
ABCG2	4.84472	5.24957	2.96507e-06	1.14598e-05	-0.404848
ABCG4	4.69103	4.71967	0.424511	0.515701	-0.0286425
ABCG5	4.17531	4.13203	0.11339	0.170203	0.0432828
ABCG8	4.30834	4.19762	0.000101779	0.00030569	0.110718
ABHD1	4.50223	4.57485	0.10489	0.159527	-0.0726227
ABHD10	7.35921	7.18627	0.00168177	0.00402769	0.172938
ABHD11	5.77577	5.7421	0.462597	0.55292	0.0336632
ABHD14B	7.63419	7.87582	0.000361386	0.000981477	-0.241633
ABHD2	6.64479	6.81568	0.00973747	0.0196535	-0.170887
ABHD3	7.22196	7.16924	0.463715	0.554001	0.0527153
ABHD4	6.66251	6.46808	0.000757217	0.00193971	0.194423
ABHD5	6.38389	6.95378	6.10336e-13	6.01082e-12	-0.569891
ABHD6	5.97518	6.34019	1.19577e-09	7.65555e-09	-0.365008
ABHD8	6.57978	6.41335	0.00607073	0.0129213	0.166429
ABI1	7.49043	7.49477	0.937882	0.954189	-0.00433904
ABI2	7.45522	7.05901	5.47041e-11	4.13383e-10	0.396211
ABI3	6.76719	6.84757	0.34572	0.435841	-0.0803871
ABI3BP	7.08143	7.65486	0.000694771	0.00179385	-0.573426
ABL1	8.48711	8.31317	0.00850571	0.0174273	0.173941
ABL2	6.69889	6.47006	0.000732257	0.00187985	0.228829
ABLIM1	8.21173	8.98703	6.40161e-09	3.65044e-08	-0.775309
ABLIM2	6.4099	6.18032	0.0257202	0.0467739	0.229578
ABLIM3	6.22397	7.0678	2.18037e-21	5.46777e-20	-0.843832
ABO	5.18681	5.24435	0.446168	0.536939	-0.0575413
ABR	8.01921	7.89185	0.0407416	0.0703019	0.127362
ABRA	4.07457	4.40396	0.000361308	0.000981477	-0.329393
ABT1	6.73035	6.73517	0.900347	0.924985	-0.00482784
ABTB1	6.25002	6.48035	1.84996e-05	6.29248e-05	-0.230325
ABTB2	5.56538	5.30192	0.00014731	0.000429628	0.263458
ACAA1	7.35273	7.65021	1.17742e-08	6.48081e-08	-0.297481
ACAA2	7.53561	7.85313	4.40734e-06	1.65419e-05	-0.317524
ACACA	7.49073	7.30703	0.00858499	0.0175676	0.183697
ACACB	6.84105	7.57754	8.36014e-13	8.09227e-12	-0.736491
ACAD10	6.01377	5.8043	1.9391e-05	6.56473e-05	0.209469
ACAD8	6.75542	6.95348	0.00139602	0.00340166	-0.198069
ACAD9	7.96899	7.70722	5.91087e-09	3.39594e-08	0.261777
ACADL	4.10009	6.01204	6.82024e-78	2.95316e-74	-1.91195
ACADM	8.82278	9.21875	7.44806e-06	2.70177e-05	-0.395964
ACADS	6.37869	6.64025	5.1701e-06	1.92159e-05	-0.261563
ACADSB	5.72754	6.25045	8.48477e-15	1.0388e-13	-0.522916
ACADVL	9.94423	10.116	0.0141552	0.0274238	-0.171788
ACAT1	7.49549	7.84199	1.40589e-07	6.61204e-07	-0.346501
ACAT2	7.31574	7.07689	0.0014222	0.00345809	0.238848
ACBD3	9.1281	8.78183	7.07757e-10	4.65507e-09	0.346269
ACBD4	5.72042	5.7201	0.995093	0.996705	0.000324784
ACBD5	6.4439	6.48799	0.441833	0.532611	-0.0440892
ACD	7.16905	6.96637	0.000273312	0.000761218	0.202681
ACE	4.90337	5.32452	4.74613e-12	4.18549e-11	-0.421145
ACE2	4.25379	4.46554	1.21372e-06	4.99561e-06	-0.211757
ACHE	4.55431	4.57291	0.760226	0.814124	-0.018602
ACIN1	7.98032	7.87314	0.02009	0.0374794	0.107177
ACLY	9.31881	8.99196	4.22152e-06	1.58857e-05	0.326843
ACMSD	4.24935	4.1962	0.0216873	0.0400737	0.0531564
ACN9	5.89675	5.83375	0.328222	0.41706	0.0630075
ACO1	8.51955	8.41897	0.259128	0.343091	0.100584
ACO2	7.54567	7.78827	0.000148637	0.000433029	-0.242598
ACOT11	4.90351	4.84152	0.0809431	0.127945	0.0619917
ACOT12	3.83532	3.81178	0.208501	0.286424	0.0235401
ACOT4	5.74487	5.51106	0.000356652	0.000970445	0.233812
ACOT7	6.91583	6.48211	3.39265e-08	1.74745e-07	0.433725
ACOT8	6.20114	6.2783	0.161082	0.230022	-0.0771601
ACOT9	8.76664	8.52355	0.00031057	0.000856177	0.243091
ACOX1	6.512	6.6031	0.0551417	0.0917028	-0.0911036
ACOX2	6.9522	7.3641	2.40543e-05	8.02427e-05	-0.411896
ACOX3	6.98658	7.11016	0.0196288	0.0367033	-0.123586
ACOXL	4.12913	4.51667	4.01101e-09	2.36402e-08	-0.38754
ACP1	8.52457	8.16416	6.54767e-12	5.68925e-11	0.360415
ACP2	8.26134	8.01439	0.000192609	0.000551828	0.246949
ACP5	6.33537	7.21892	9.3578e-09	5.21707e-08	-0.883552
ACP6	6.1042	6.04032	0.346462	0.436564	0.0638781
ACPP	4.70808	4.82215	0.063867	0.104067	-0.114072
ACPT	4.97837	4.85223	1.47917e-07	6.93914e-07	0.12614
ACR	4.47517	4.47182	0.91627	0.937562	0.00335051
ACRBP	4.9573	5.04209	0.0538365	0.0897505	-0.084782
ACRC	5.4433	5.29558	0.0105351	0.0210671	0.147718
ACRV1	4.4045	4.32529	0.0150134	0.0289096	0.0792103
ACSBG1	4.22364	4.45128	5.31173e-12	4.64955e-11	-0.227639
ACSBG2	4.57327	4.4707	0.0108895	0.0216755	0.102566
ACSL1	8.26385	9.05331	1.15085e-11	9.69252e-11	-0.789467
ACSL3	8.18622	8.12917	0.505344	0.592617	0.0570535
ACSL4	7.60426	7.76	0.0971027	0.149415	-0.155744
ACSL5	7.26378	7.92694	4.22334e-08	2.13634e-07	-0.663164
ACSL6	4.25881	4.22487	0.156629	0.224521	0.033932
ACSM1	4.34526	4.34808	0.92467	0.943703	-0.0028251
ACSM3	4.70678	5.03307	2.29911e-06	9.07766e-06	-0.326288
ACSS1	5.85722	6.01622	0.0202257	0.0376947	-0.158995
ACSS2	7.78605	8.39816	2.54049e-21	6.2979e-20	-0.612115
ACTA2	9.7377	9.87181	0.216353	0.294931	-0.13411
ACTB	13.2615	13.2887	0.589929	0.668883	-0.0271779
ACTG2	6.92536	7.48541	0.00053987	0.00142539	-0.560052
ACTL6A	8.51608	7.96672	3.74993e-14	4.24687e-13	0.549364
ACTL6B	4.31271	4.29629	0.6848	0.751376	0.016429
ACTL7A	4.24177	4.25027	0.731603	0.790379	-0.00850507
ACTL7B	4.4876	4.44827	0.180816	0.25398	0.0393347
ACTL8	4.76851	4.68011	0.146674	0.212266	0.0883964
ACTN1	9.75109	9.1762	1.74584e-09	1.08406e-08	0.574888
ACTN2	4.86859	5.37335	0.00118683	0.00292875	-0.504767
ACTN3	4.45537	4.82905	0.00125337	0.00307776	-0.373687
ACTN4	10.0395	9.94588	0.200042	0.276972	0.0936177
ACTR10	9.25742	9.43881	0.00643839	0.0136102	-0.181386
ACTR1A	8.96178	9.00447	0.478009	0.566822	-0.0426895
ACTR1B	8.22024	8.25762	0.454156	0.544886	-0.0373824
ACTR2	9.88287	9.48584	1.22696e-10	8.88916e-10	0.39703
ACTR3	9.12918	8.80511	1.08289e-06	4.49128e-06	0.324079
ACTR3B	5.59882	5.5341	0.242446	0.324879	0.0647111
ACTR5	6.32177	6.18206	0.00113932	0.00282276	0.139713
ACTR6	6.86463	6.801	0.246888	0.32998	0.0636303
ACTR8	6.57549	6.52157	0.278335	0.364069	0.0539247
ACVR1	9.12824	8.66141	7.48665e-07	3.19172e-06	0.466827
ACVR1B	6.15552	6.12414	0.532872	0.617864	0.0313766
ACVR1C	4.61825	4.79646	0.0137885	0.0268052	-0.17821
ACVR2A	6.56697	6.61936	0.421624	0.51301	-0.0523905
ACVR2B	5.06479	5.06584	0.976133	0.983401	-0.0010505
ACVRL1	6.1139	7.02899	8.14635e-20	1.72067e-18	-0.915091
ACY1	5.78516	5.78332	0.977013	0.984211	0.00183129
ACY3	4.38267	4.36348	0.638894	0.711953	0.0191865
ACYP1	6.54187	6.80773	0.00011923	0.000354093	-0.265863
ADA	6.92376	6.68849	0.00336084	0.00754664	0.235266
ADAL	5.60836	5.48461	0.0131017	0.025608	0.123755
ADAM10	8.49488	7.59635	1.55373e-20	3.60409e-19	0.898531
ADAM11	4.81826	4.73856	0.118778	0.177084	0.079705
ADAM12	5.94238	5.14456	6.56448e-08	3.23182e-07	0.797825
ADAM15	8.41851	8.22834	0.00552779	0.0118884	0.190175
ADAM17	7.54061	7.34369	0.00706813	0.0147781	0.196921
ADAM18	4.2146	4.10943	4.62662e-05	0.000147087	0.105166
ADAM19	6.39453	6.26091	0.191679	0.266914	0.133627
ADAM2	3.89029	3.82835	0.00842345	0.0172784	0.0619403
ADAM20	4.65978	4.6522	0.861755	0.894819	0.00757879
ADAM21	4.32824	4.21507	0.00607524	0.0129288	0.113163
ADAM22	4.41242	4.3898	0.698109	0.762951	0.0226204
ADAM23	4.96273	4.86591	0.254569	0.338124	0.0968161
ADAM28	5.65568	5.24995	2.78084e-07	1.2521e-06	0.405737
ADAM30	4.08815	4.06953	0.460463	0.550977	0.0186183
ADAM32	4.47116	4.3651	0.0616301	0.100955	0.106059
ADAM33	5.95445	5.88397	0.366393	0.457353	0.070484
ADAM3A	3.74035	3.70068	0.0452736	0.0772195	0.0396698
ADAM6	4.35106	4.33013	0.357185	0.447658	0.0209272
ADAM7	4.03406	3.94564	4.1608e-05	0.000133322	0.0884156
ADAM8	5.89794	5.84843	0.574891	0.655419	0.0495112
ADAM9	8.18527	7.82291	0.000124462	0.000368365	0.362363
ADAMDEC1	5.49092	4.63825	8.80056e-07	3.70325e-06	0.852669
ADAMTS1	7.44948	8.54363	5.3126e-10	3.55359e-09	-1.09415
ADAMTS10	5.69826	5.67363	0.702534	0.767013	0.0246255
ADAMTS12	5.91255	5.57835	0.000354036	0.00096454	0.334194
ADAMTS13	4.9581	4.89047	0.0483222	0.0816156	0.0676359
ADAMTS14	5.43908	5.28032	0.0404197	0.0698208	0.158764
ADAMTS15	6.22395	5.95044	0.0232661	0.0426874	0.273515
ADAMTS16	4.826	4.88963	0.506545	0.593811	-0.0636355
ADAMTS17	4.85899	4.54805	2.7093e-05	8.98029e-05	0.310933
ADAMTS18	4.46599	4.32634	0.000859724	0.00218164	0.139653
ADAMTS19	4.23881	4.22449	0.786753	0.835507	0.0143151
ADAMTS2	7.04796	6.58406	1.96314e-08	1.0447e-07	0.463901
ADAMTS20	3.93005	3.87914	0.212761	0.291167	0.0509116
ADAMTS3	6.69807	5.30511	9.94149e-15	1.20466e-13	1.39295
ADAMTS4	5.44406	5.74526	0.019704	0.0368123	-0.301195
ADAMTS5	6.20483	5.56951	0.00029569	0.000818222	0.635316
ADAMTS6	5.19791	4.68501	7.76685e-07	3.30358e-06	0.512906
ADAMTS7	5.23633	5.1384	0.128356	0.189881	0.0979319
ADAMTS8	5.06989	6.09433	9.45199e-16	1.27764e-14	-1.02444
ADAMTS9	6.38281	6.7544	0.00342661	0.00767442	-0.371594
ADAMTSL1	4.89165	4.73507	0.0398211	0.0689518	0.156573
ADAMTSL2	5.52396	5.74891	0.019864	0.0370898	-0.224949
ADAMTSL3	5.76302	6.17327	0.00121704	0.00299505	-0.410254
ADAMTSL5	4.99841	4.90656	0.147819	0.213637	0.0918514
ADAR	10.1494	9.93989	0.000753071	0.00192947	0.20955
ADARB1	6.54176	6.66842	0.103755	0.15819	-0.126658
ADARB2	4.32719	4.32113	0.873339	0.903456	0.00606703
ADAT1	6.99633	6.70557	3.7855e-06	1.43657e-05	0.29076
ADCK1	6.43237	6.38768	0.372291	0.463624	0.0446947
ADCK2	7.66178	7.24234	5.31458e-13	5.28205e-12	0.419447
ADCK4	6.19942	6.12425	0.169368	0.240447	0.0751647
ADCK5	5.52881	5.31136	3.39986e-06	1.29933e-05	0.217447
ADCY1	4.7765	4.84143	0.149698	0.215849	-0.0649335
ADCY2	4.7068	4.82135	0.0157599	0.0301859	-0.114551
ADCY3	8.72608	8.55245	0.0888332	0.138545	0.173629
ADCY4	6.51161	7.52356	5.07061e-33	3.92067e-31	-1.01195
ADCY5	4.5608	4.52497	0.396166	0.487329	0.035828
ADCY6	7.05225	7.25308	0.00133443	0.00326077	-0.200827
ADCY7	6.41558	6.15116	7.5867e-05	0.000232652	0.264412
ADCY8	4.12723	4.2629	0.00014169	0.000415194	-0.135666
ADCY9	6.70004	6.75452	0.463949	0.55423	-0.0544786
ADCYAP1	6.66624	5.49038	1.89289e-11	1.53968e-10	1.17587
ADCYAP1R1	4.4345	4.45533	0.585118	0.664864	-0.0208351
ADD1	9.18288	9.37588	0.0004074	0.00109749	-0.192997
ADD2	5.22928	5.08727	0.176417	0.24885	0.142014
ADD3	8.23761	8.59933	2.10243e-05	7.07711e-05	-0.361721
ADH1A	6.54233	7.39871	9.57362e-06	3.40623e-05	-0.856381
ADH1B	6.52949	8.82165	5.21658e-17	8.23371e-16	-2.29217
ADH1C	6.70885	7.33708	0.00689772	0.0144495	-0.628232
ADH4	4.17448	4.13398	0.180714	0.253864	0.0405058
ADH5	8.31308	8.49552	0.0130976	0.025604	-0.182437
ADH6	4.58491	4.53351	0.624009	0.698963	0.0514005
ADHFE1	6.27509	6.97753	4.50936e-16	6.31213e-15	-0.702436
ADI1	8.70525	8.72366	0.805975	0.85098	-0.0184159
ADIPOQ	4.79549	4.86768	0.691856	0.7572	-0.0721903
ADIPOR1	9.37003	9.62343	1.74886e-05	5.97518e-05	-0.253402
ADIPOR2	8.79371	9.26195	4.01228e-11	3.09131e-10	-0.468243
ADK	6.45501	7.10476	6.24986e-15	7.75413e-14	-0.649749
ADM	8.86754	8.92213	0.728176	0.787792	-0.0545935
ADM2	5.53849	5.35741	0.00090262	0.00228158	0.181081
ADNP	8.63881	8.23105	1.30209e-09	8.2872e-09	0.407766
ADORA1	5.29575	5.13271	0.00832405	0.0171172	0.163038
ADORA2B	5.8885	5.81357	0.532961	0.617864	0.0749291
ADORA3	6.70199	5.8437	1.44942e-18	2.73264e-17	0.858292
ADPGK	8.16569	7.85187	7.57392e-10	4.96895e-09	0.313819
ADPRH	5.19219	5.56517	1.04133e-11	8.81226e-11	-0.372984
ADPRHL1	5.17328	5.18912	0.839482	0.876598	-0.0158401
ADPRHL2	8.32279	8.23656	0.219773	0.298906	0.0862351
ADRA1A	4.29761	4.32092	0.640192	0.713033	-0.0233021
ADRA1B	4.63444	5.00269	3.84854e-05	0.000124267	-0.368252
ADRA1D	4.5154	4.50491	0.813146	0.856097	0.0104906
ADRA2A	6.10335	5.97094	0.272283	0.357671	0.132412
ADRA2B	4.87248	4.88753	0.668202	0.737008	-0.0150486
ADRA2C	5.48935	5.45663	0.666084	0.735188	0.0327232
ADRB1	4.52833	5.62748	3.67038e-55	3.40559e-52	-1.09915
ADRB2	5.6418	7.58065	3.22923e-70	1.04869e-66	-1.93885
ADRB3	4.39524	4.36603	0.553912	0.637148	0.0292129
ADRBK1	6.19449	6.13258	0.0930182	0.144086	0.0619178
ADRBK2	5.74608	6.04464	5.14003e-07	2.24132e-06	-0.298559
ADRM1	9.25593	8.93042	7.0306e-09	3.97941e-08	0.32551
ADSL	9.00391	8.80778	0.00191337	0.00452726	0.196134
ADSS	7.12823	7.045	0.158909	0.227238	0.0832234
ADSSL1	5.58358	5.84948	0.000108203	0.000323249	-0.265894
AEBP1	9.83908	9.46988	0.0147939	0.0285208	0.369199
AEBP2	6.97893	6.91115	0.205937	0.283833	0.0677782
AES	9.05096	9.23098	0.00429459	0.00944097	-0.180021
AFF1	7.18415	7.16958	0.840563	0.877445	0.0145771
AFF2	4.54698	4.60325	0.251082	0.334588	-0.0562728
AFF3	5.10075	5.30381	0.0107198	0.0213835	-0.203055
AFF4	7.27105	7.07419	0.000227289	0.000643244	0.196866
AFG3L2	8.16047	7.76013	3.34877e-11	2.62051e-10	0.400342
AFM	3.98485	3.93877	0.0128742	0.0252012	0.0460768
AFMID	5.71555	5.73295	0.733697	0.792026	-0.0173993
AFP	4.19649	4.07932	3.46208e-05	0.000112854	0.117163
AGA	7.58806	7.23856	0.00038856	0.00104935	0.349503
AGBL2	5.17329	5.88688	6.78107e-10	4.47365e-09	-0.713589
AGBL3	4.10058	4.06015	0.363835	0.454787	0.0404271
AGBL4	4.17556	4.21387	0.161741	0.230729	-0.0383021
AGER	5.02831	7.88515	7.24488e-55	5.88194e-52	-2.85684
AGGF1	7.10054	6.80782	1.94787e-11	1.57945e-10	0.292724
AGL	7.05323	7.2878	0.0135804	0.0264323	-0.234572
AGMAT	4.70277	4.48463	5.00133e-06	1.86313e-05	0.218139
AGPAT1	7.78524	7.56237	6.03504e-08	2.98876e-07	0.222872
AGPAT2	7.55455	7.96757	1.10201e-07	5.26289e-07	-0.413018
AGPAT3	6.97637	6.75719	8.14579e-05	0.000248214	0.219181
AGPAT4	5.95857	5.96632	0.904582	0.928513	-0.00774487
AGPAT5	7.17839	6.75957	3.47957e-07	1.5474e-06	0.418818
AGPAT6	6.42868	6.32086	0.00781595	0.0161542	0.10782
AGPS	7.66266	7.34888	1.16798e-06	4.82267e-06	0.313783
AGR2	4.86805	5.71661	1.17875e-07	5.60876e-07	-0.848557
AGRN	8.1069	7.59478	3.85919e-08	1.97314e-07	0.512126
AGRP	4.86424	5.08303	8.81075e-07	3.70634e-06	-0.21879
AGT	5.35013	5.62789	0.00165926	0.00397818	-0.277765
AGTPBP1	6.97019	7.50269	3.07617e-13	3.12427e-12	-0.532499
AGTR1	6.06846	6.83215	0.000623421	0.0016255	-0.763693
AGTR2	4.19867	4.68151	1.74398e-10	1.23726e-09	-0.482839
AGTRAP	7.4089	7.1964	0.0030745	0.00696994	0.212504
AGXT	4.35049	4.29525	0.354432	0.444837	0.0552429
AGXT2	4.48901	4.44636	0.213388	0.291811	0.0426425
AHCTF1	7.47682	7.23357	0.000103092	0.000309133	0.243251
AHCY	9.59947	8.71994	3.22266e-28	1.63525e-26	0.879532
AHCYL1	9.30902	9.21701	0.131841	0.19413	0.0920054
AHDC1	6.03729	5.86076	0.00605171	0.0128893	0.176527
AHI1	6.47753	6.51196	0.553792	0.637148	-0.0344311
AHNAK	9.13617	9.36354	0.00013464	0.000395786	-0.227376
AHR	9.76401	10.5572	1.243e-12	1.18117e-11	-0.793144
AHRR	4.94729	4.74087	0.000325812	0.000893889	0.206419
AHSA1	9.17873	9.21228	0.609051	0.685754	-0.0335527
AHSA2	7.68797	7.08126	1.20406e-11	1.00908e-10	0.606706
AHSG	4.26821	4.24354	0.331266	0.420558	0.0246706
AICDA	4.16757	4.0614	0.000212913	0.000605194	0.106172
AIF1	8.77581	8.66454	0.249117	0.332378	0.111273
AIG1	6.39624	6.42854	0.608923	0.685672	-0.0322994
AIM1	6.78943	7.09623	0.00509402	0.011012	-0.306798
AIM1L	4.60698	4.63865	0.278597	0.364302	-0.0316735
AIM2	6.61498	5.84926	2.84628e-08	1.47952e-07	0.76572
AIP	8.17045	8.23824	0.225881	0.305901	-0.0677972
AIPL1	4.49205	4.49079	0.967622	0.976796	0.0012586
AIRE	5.75033	5.68657	0.0466493	0.0792123	0.0637538
AJAP1	4.54568	4.46669	0.138242	0.201976	0.0789977
AK1	6.81651	7.59855	9.75298e-17	1.48012e-15	-0.782043
AK2	8.09868	8.0278	0.154594	0.222045	0.0708825
AK3	9.25466	9.61015	2.19651e-06	8.69633e-06	-0.35549
AK5	4.52374	4.20312	7.14396e-06	2.59653e-05	0.320625
AK7	4.51563	4.68334	0.00304089	0.00690097	-0.167713
AKAP1	6.51283	6.662	0.0109285	0.0217431	-0.149169
AKAP10	6.77193	6.29798	9.69935e-19	1.84743e-17	0.473949
AKAP11	7.54702	7.53634	0.881428	0.909424	0.0106822
AKAP12	6.85245	7.29005	0.000585633	0.00153622	-0.437602
AKAP13	7.78883	7.82973	0.530861	0.616034	-0.0409021
AKAP14	3.76953	4.36765	8.95246e-29	4.92765e-27	-0.598127
AKAP3	4.61115	4.63269	0.589125	0.668244	-0.0215451
AKAP4	4.11926	4.11654	0.930411	0.94837	0.00272246
AKAP5	4.63406	4.61094	0.626833	0.70128	0.0231141
AKAP6	4.34322	4.5175	0.00204606	0.00480882	-0.174278
AKAP7	5.97895	6.07448	0.0398145	0.0689495	-0.0955265
AKAP8	7.55932	7.54053	0.6501	0.721593	0.0187842
AKAP8L	6.48587	6.49132	0.893137	0.918813	-0.00544463
AKAP9	6.40189	6.37393	0.635833	0.709333	0.0279555
AKNA	6.3612	6.61838	0.000147288	0.000429628	-0.257177
AKR1A1	9.87848	9.48893	7.51239e-10	4.93294e-09	0.389551
AKR1B1	9.72211	9.59071	0.110056	0.165946	0.1314
AKR1B10	5.56412	4.64919	1.23769e-06	5.07982e-06	0.914924
AKR1C1	5.03992	5.47124	4.16643e-09	2.44564e-08	-0.431317
AKR1C3	7.14951	8.85453	7.7681e-28	3.74363e-26	-1.70502
AKR1C4	4.18529	4.26896	0.130033	0.191968	-0.0836695
AKR1D1	4.86668	4.82551	0.0812909	0.128417	0.041162
AKR7A2	9.35281	9.21737	0.040702	0.0702523	0.135442
AKR7A3	6.40054	6.25995	0.0141064	0.0273536	0.140599
AKT1	8.13104	8.2587	0.0172293	0.0327062	-0.127665
AKT1S1	6.48954	6.22719	7.41019e-08	3.62146e-07	0.262349
AKT2	6.29441	6.18456	0.00246319	0.00570455	0.109856
AKT3	6.24294	6.07094	0.0907215	0.140999	0.171998
ALAD	7.07589	7.15655	0.187554	0.26197	-0.0806598
ALAS1	7.04816	7.89323	7.74513e-22	2.02027e-20	-0.845062
ALAS2	4.37529	4.47232	0.0145523	0.0281302	-0.09703
ALB	4.05469	4.01386	0.340262	0.43038	0.0408257
ALCAM	8.16051	8.49045	0.0188705	0.0354487	-0.329933
ALDH16A1	7.06732	6.83797	7.75989e-05	0.000237514	0.22935
ALDH1A1	6.7236	9.66549	3.18591e-53	1.88114e-50	-2.94189
ALDH1A2	8.37586	7.87424	0.00560722	0.0120373	0.501624
ALDH1A3	7.81915	7.55806	0.125423	0.185903	0.261096
ALDH1B1	6.66928	6.4331	0.00230812	0.0053732	0.236181
ALDH1L1	5.18765	5.8056	2.76428e-09	1.66627e-08	-0.617954
ALDH1L2	5.23193	4.85461	0.000100384	0.00030192	0.37732
ALDH2	9.7247	10.7023	1.92256e-18	3.57283e-17	-0.977629
ALDH3A1	5.10377	5.56616	1.34514e-08	7.32637e-08	-0.462388
ALDH3A2	8.41309	9.29615	1.09166e-19	2.25807e-18	-0.883052
ALDH3B1	7.78747	7.98425	0.0482295	0.0815014	-0.196774
ALDH3B2	4.18475	4.21096	0.460568	0.551053	-0.0262064
ALDH4A1	5.53005	5.60816	0.135534	0.198802	-0.0781109
ALDH5A1	6.64783	6.69156	0.669395	0.738153	-0.0437338
ALDH6A1	6.77524	7.40668	3.02715e-19	6.00345e-18	-0.631439
ALDH7A1	7.98138	7.7188	8.03028e-05	0.000245155	0.26258
ALDH8A1	4.9828	4.35851	4.3901e-05	0.000140178	0.624297
ALDH9A1	10.0918	10.0654	0.648204	0.719919	0.0264027
ALDOA	10.2917	9.72025	6.01897e-14	6.62597e-13	0.571482
ALDOB	4.25828	4.25671	0.951924	0.965451	0.00157869
ALDOC	7.01024	7.23897	0.0162194	0.0309519	-0.228731
ALG1	6.92997	6.59977	4.66324e-10	3.14025e-09	0.330203
ALG12	6.17232	6.18671	0.733622	0.792026	-0.0143945
ALG14	6.0768	5.96282	0.00963154	0.0194669	0.113983
ALG2	6.7345	6.63697	0.0639094	0.104111	0.0975287
ALG3	8.38551	7.82886	6.46668e-19	1.24448e-17	0.556654
ALG5	7.21912	7.1015	0.0329939	0.0584404	0.117622
ALG6	7.47262	7.08183	1.76434e-07	8.16776e-07	0.390795
ALG8	8.83733	8.31073	3.14054e-17	5.08039e-16	0.526604
ALG9	7.353	7.17341	0.00233628	0.00543293	0.179592
ALK	4.9821	4.65113	0.000438795	0.00117573	0.330975
ALKBH2	7.14617	6.84774	4.94799e-07	2.16194e-06	0.29843
ALKBH3	8.1575	7.82956	3.1566e-10	2.16153e-09	0.327944
ALKBH4	6.04093	5.92082	0.0165808	0.0315721	0.120113
ALKBH5	9.06908	9.01775	0.302767	0.390513	0.0513322
ALKBH6	6.7649	6.53227	7.06051e-06	2.56908e-05	0.232639
ALKBH7	7.71157	7.30194	2.49898e-08	1.31158e-07	0.409623
ALKBH8	5.77405	5.62581	0.00510079	0.011023	0.14824
ALLC	4.36727	4.18689	0.00339392	0.00760646	0.180384
ALMS1	6.72639	6.72218	0.936514	0.953096	0.00420984
ALOX12	4.48851	4.51917	0.351857	0.442144	-0.0306662
ALOX12B	4.44774	4.37483	0.118262	0.176476	0.0729131
ALOX12P2	5.39644	5.08314	0.000617033	0.00161078	0.313298
ALOX15	4.63365	6.10208	1.89952e-20	4.33651e-19	-1.46843
ALOX15B	5.00745	5.29644	0.00597062	0.0127354	-0.28899
ALOX5	7.29976	7.71695	1.71635e-05	5.87338e-05	-0.417188
ALOX5AP	9.17481	9.70352	1.37828e-05	4.7884e-05	-0.528705
ALOXE3	4.3699	4.3413	0.373707	0.465252	0.0286001
ALPI	4.43974	4.41715	0.593446	0.672265	0.022589
ALPK3	4.76245	5.19082	5.63187e-09	3.24714e-08	-0.428375
ALPL	6.19297	6.66988	0.00106827	0.00265381	-0.476909
ALPP	6.23063	6.29898	0.233713	0.314865	-0.0683413
ALPPL2	4.77621	4.78134	0.869432	0.900309	-0.00513181
ALS2	6.63662	6.60911	0.590195	0.669107	0.0275177
ALS2CL	5.1314	5.45282	1.36398e-07	6.43123e-07	-0.321413
ALS2CR11	4.11263	4.03691	0.173744	0.245692	0.0757166
ALS2CR12	4.40638	4.81555	8.71714e-13	8.419e-12	-0.409174
ALX3	4.77694	4.68001	0.0189433	0.0355752	0.0969338
ALX4	4.51754	4.45768	0.160209	0.228971	0.059857
AMACR	5.36039	5.19671	0.00102906	0.00256696	0.163683
AMBN	4.21557	4.21224	0.921598	0.941736	0.00332214
AMBP	4.54339	4.50562	0.180587	0.253712	0.0377683
AMD1	8.11801	8.69261	1.45663e-13	1.53584e-12	-0.574592
AMDHD1	4.37211	4.40323	0.506068	0.593306	-0.0311284
AMELX	3.90301	3.89227	0.600653	0.678717	0.0107392
AMELY	4.34719	4.35554	0.748759	0.804317	-0.00835243
AMFR	7.804	7.52165	7.20701e-05	0.000222004	0.282352
AMHR2	5.24677	5.31549	0.585632	0.665387	-0.068719
AMICA1	7.09916	7.92041	2.85547e-14	3.27962e-13	-0.821248
AMIGO1	5.51682	5.89015	5.41618e-09	3.12555e-08	-0.373335
AMIGO2	6.74124	7.15458	0.00215471	0.00504319	-0.413342
AMMECR1	6.94141	6.21009	5.55709e-20	1.1912e-18	0.731323
AMN	4.91622	4.88334	0.497796	0.585351	0.0328789
AMOT	5.48889	5.54879	0.523614	0.609559	-0.0598959
AMOTL1	5.88367	6.05913	0.00850313	0.0174273	-0.175466
AMOTL2	7.79048	7.35559	1.11596e-06	4.61815e-06	0.434891
AMPD1	4.48568	5.04087	0.000344846	0.000941675	-0.555195
AMPD2	7.02564	6.48135	4.69027e-18	8.25564e-17	0.544292
AMPD3	6.36134	6.3412	0.801689	0.847557	0.0201346
AMPH	5.2737	5.1157	0.041158	0.0709357	0.157997
AMT	6.67227	6.99775	6.96122e-07	2.9824e-06	-0.325483
AMZ1	4.74083	4.68615	0.122616	0.182262	0.0546795
AMZ2	9.60755	9.28422	8.9048e-06	3.18747e-05	0.323325
ANAPC10	6.47264	6.56336	0.0961759	0.148182	-0.0907225
ANAPC11	7.37833	7.08941	4.22272e-08	2.13634e-07	0.288923
ANAPC13	8.60563	8.56522	0.445426	0.536345	0.0404042
ANAPC2	6.74075	6.68477	0.180059	0.253135	0.0559811
ANAPC4	8.58535	8.53009	0.354762	0.445166	0.0552695
ANAPC5	9.12132	8.69185	3.84695e-21	9.32312e-20	0.429475
ANAPC7	7.43215	7.14889	3.27351e-11	2.57039e-10	0.283261
ANG	6.73885	7.5538	9.12022e-20	1.91392e-18	-0.81495
ANGEL1	6.51115	6.50203	0.83791	0.875308	0.00911832
ANGEL2	7.23958	6.99626	2.10209e-06	8.36327e-06	0.243319
ANGPT1	4.93082	6.29359	3.21724e-42	5.72492e-40	-1.36277
ANGPT2	5.94428	5.9992	0.558609	0.640591	-0.0549142
ANGPT4	4.53832	4.45319	0.022407	0.0412837	0.0851334
ANGPTL1	5.27498	5.88766	9.15415e-06	3.26772e-05	-0.612675
ANGPTL2	7.88643	8.09122	0.0913283	0.141858	-0.204796
ANGPTL3	3.84335	3.78792	0.0358008	0.0628194	0.0554263
ANGPTL4	7.20619	7.17702	0.857192	0.890949	0.0291691
ANGPTL6	4.70899	4.61694	0.0109237	0.0217369	0.092041
ANGPTL7	4.48172	4.54718	0.42193	0.513287	-0.0654629
ANK1	4.58448	4.75326	0.0190644	0.0357871	-0.168772
ANK2	5.10078	5.43809	4.3266e-05	0.000138328	-0.337304
ANK3	4.97482	6.00499	9.94518e-20	2.07698e-18	-1.03016
ANKDD1A	6.22112	6.30064	0.228075	0.308454	-0.0795188
ANKFN1	4.16463	4.33218	6.01637e-06	2.21207e-05	-0.167547
ANKFY1	7.23822	7.09708	0.00655045	0.0138201	0.141134
ANKH	6.05142	5.87687	0.0045774	0.0100034	0.174551
ANKMY1	5.22376	5.20187	0.564972	0.646265	0.0218927
ANKMY2	8.15959	8.13919	0.802582	0.848226	0.0204007
ANKRA2	7.54169	7.29004	0.000224021	0.000634548	0.251652
ANKRD1	4.95698	5.54966	0.00160125	0.00385261	-0.592683
ANKRD10	7.81726	7.53038	9.26745e-05	0.000280485	0.286883
ANKRD11	6.6261	6.58095	0.340775	0.430862	0.0451431
ANKRD12	7.37593	7.31714	0.264025	0.348581	0.0587884
ANKRD13B	6.41235	6.16517	0.0104743	0.0209551	0.247184
ANKRD13C	6.81029	6.55055	2.61311e-06	1.02027e-05	0.259742
ANKRD13D	6.25487	5.99931	9.58506e-12	8.15924e-11	0.255564
ANKRD16	5.81554	5.6325	0.000332027	0.000909731	0.183034
ANKRD17	8.14676	8.04788	0.08824	0.137736	0.0988705
ANKRD2	5.01295	5.31372	0.0387558	0.0673766	-0.300768
ANKRD22	6.13803	5.40645	1.38163e-07	6.50739e-07	0.731573
ANKRD23	5.11225	5.12685	0.763788	0.817134	-0.0145991
ANKRD24	4.85242	4.81164	0.342278	0.432466	0.040782
ANKRD26	5.45107	5.36336	0.052273	0.087357	0.0877177
ANKRD27	7.41592	7.52664	0.0599082	0.0985447	-0.110721
ANKRD28	7.24963	7.1773	0.366262	0.457255	0.0723259
ANKRD29	6.21301	7.96223	1.80764e-34	1.66534e-32	-1.74922
ANKRD30A	4.24665	4.0472	0.0203148	0.0378499	0.199452
ANKRD30B	5.61346	5.48328	0.254568	0.338124	0.130184
ANKRD31	4.19591	4.18373	0.819377	0.860654	0.0121763
ANKRD32	5.37217	4.96221	1.06372e-13	1.1382e-12	0.409953
ANKRD33	5.46131	5.32108	0.00940469	0.0190529	0.140232
ANKRD35	5.13134	5.77141	2.43338e-19	4.87803e-18	-0.64007
ANKRD36	5.8344	5.25195	1.2999e-21	3.31743e-20	0.582445
ANKRD37	6.96284	6.82078	0.260211	0.34435	0.142069
ANKRD39	6.4633	6.34053	0.00885432	0.0180618	0.122766
ANKRD40	6.78918	6.94825	0.000318408	0.000875741	-0.159067
ANKRD44	5.90068	6.0233	0.0386334	0.0672191	-0.122619
ANKRD45	4.1077	4.4784	4.53345e-05	0.000144372	-0.370703
ANKRD46	7.12564	7.91101	9.14282e-25	3.15865e-23	-0.78537
ANKRD49	7.5911	7.31851	7.46273e-07	3.18466e-06	0.272588
ANKRD50	7.21244	7.34033	0.16783	0.238524	-0.127886
ANKRD6	6.33443	6.56411	0.000475664	0.00126668	-0.229685
ANKRD7	3.86038	3.78878	0.155075	0.222637	0.0716082
ANKRD9	6.10658	6.0693	0.520318	0.606672	0.0372834
ANKS1A	8.1201	9.02929	6.15826e-31	4.01989e-29	-0.909196
ANKS1B	4.59687	4.68196	0.238996	0.320917	-0.0850904
ANKS3	6.06152	5.70529	9.48744e-12	8.08143e-11	0.356225
ANKS4B	4.17236	4.16138	0.765983	0.818805	0.0109709
ANKS6	5.27358	5.25866	0.747269	0.803054	0.0149197
ANKZF1	6.78631	6.6737	0.0160138	0.0306046	0.112608
ANLN	7.29505	5.19655	7.6935e-34	6.5749e-32	2.0985
ANP32A	7.61139	7.68576	0.155816	0.223504	-0.0743689
ANP32B	10.9337	10.911	0.677169	0.745018	0.0226588
ANP32C	4.71655	4.73374	0.649421	0.720962	-0.0171879
ANP32D	4.15569	4.12293	0.437925	0.528615	0.0327628
ANP32E	7.03167	6.92184	0.10504	0.159702	0.109828
ANPEP	5.99351	6.28771	0.0116275	0.0229791	-0.294198
ANTXR1	8.71899	8.08619	2.51281e-11	2.01118e-10	0.632806
ANTXR2	7.34136	7.59876	0.00252195	0.00582402	-0.257395
ANXA1	10.4159	10.7344	0.000281783	0.000783299	-0.318415
ANXA10	4.28173	4.24408	0.416812	0.508108	0.0376517
ANXA11	8.74681	9.00027	5.76976e-07	2.49664e-06	-0.253465
ANXA13	4.39493	4.33465	0.0934235	0.14461	0.0602796
ANXA2	11.0718	10.7728	8.37645e-05	0.000254944	0.298995
ANXA2P1	6.65306	6.27216	5.43704e-08	2.71018e-07	0.380899
ANXA2P3	6.05453	5.87559	0.00192709	0.00455475	0.178935
ANXA3	9.34682	9.70914	0.0348128	0.0612844	-0.362321
ANXA4	9.00877	8.97641	0.731324	0.79021	0.0323595
ANXA5	11.4667	11.5765	0.0989178	0.151884	-0.109729
ANXA6	7.18501	7.24501	0.353106	0.44334	-0.0600032
ANXA7	9.61779	9.64021	0.744519	0.80087	-0.0224196
ANXA9	6.10272	5.89644	0.20113	0.278182	0.206284
AOAH	6.93454	6.89615	0.72994	0.789042	0.0383901
AOC2	4.47785	4.47709	0.982138	0.987459	0.000764541
AOC3	6.40056	8.50697	4.62052e-52	2.06968e-49	-2.10641
AOX1	7.02425	7.73479	0.000405011	0.00109151	-0.710539
AP1B1	7.94343	7.79989	0.0125934	0.0246905	0.14354
AP1G1	8.25512	8.27437	0.706649	0.77007	-0.0192515
AP1G2	6.78046	6.61415	0.0046341	0.0101103	0.16631
AP1M1	8.73918	8.32111	7.5757e-14	8.22125e-13	0.418067
AP1M2	5.61384	5.82447	0.0756923	0.120569	-0.210627
AP1S1	7.50671	7.06884	6.32182e-11	4.73324e-10	0.437869
AP1S2	7.92272	8.20363	0.000144127	0.00042167	-0.280916
AP1S3	5.0927	4.882	0.0489891	0.0825059	0.210698
AP2A1	6.84372	6.66436	7.67584e-05	0.000235219	0.179362
AP2A2	7.30208	7.27253	0.507897	0.5951	0.0295482
AP2B1	8.51716	8.20603	4.44323e-05	0.000141742	0.311134
AP2M1	10.5122	9.85497	3.47261e-16	4.94077e-15	0.657191
AP2S1	10.088	9.69842	2.40109e-09	1.45953e-08	0.389597
AP3B1	8.47355	8.09221	1.66234e-14	1.96665e-13	0.381343
AP3B2	4.66429	4.44911	0.00289523	0.00660039	0.215184
AP3D1	8.22577	7.80525	2.00065e-13	2.0741e-12	0.420515
AP3M1	7.78169	7.66866	0.045157	0.0770409	0.113022
AP3M2	7.35768	7.25058	0.0754373	0.120207	0.107108
AP3S1	10.1225	9.35573	1.02492e-16	1.55171e-15	0.766741
AP4B1	6.63446	6.59049	0.353817	0.444109	0.0439743
AP4E1	6.11455	5.81684	4.25159e-09	2.49313e-08	0.297707
AP4M1	6.64745	6.43783	2.76013e-05	9.12781e-05	0.209625
AP4S1	5.27498	5.36536	0.0272208	0.0491723	-0.0903785
APAF1	6.52956	6.37512	0.00306629	0.00695375	0.154443
APBA1	4.62164	4.63764	0.675075	0.74328	-0.0160059
APBA2	5.84572	5.39461	8.39257e-11	6.18375e-10	0.451108
APBA3	6.74379	6.42824	1.6864e-12	1.57599e-11	0.315552
APBB1	5.44198	5.68773	8.56623e-05	0.000260354	-0.245749
APBB1IP	7.15378	6.94557	0.0379521	0.0662186	0.208211
APBB2	7.14944	6.89395	0.00157972	0.00380856	0.255493
APC	5.69461	5.66754	0.546089	0.630215	0.0270711
APC2	4.60261	4.52779	0.0201988	0.0376554	0.0748189
APCDD1	6.27655	7.44631	1.59997e-26	6.81432e-25	-1.16976
APCS	4.21704	4.16593	0.0482798	0.0815757	0.0511068
APEH	7.8431	7.70146	0.0260987	0.0473825	0.141634
APEX1	10.562	10.3079	0.000124893	0.000369137	0.254111
APEX2	7.0139	6.727	4.34914e-09	2.54598e-08	0.286899
APH1A	8.58023	8.35579	4.56485e-05	0.000145301	0.224439
APH1B	6.76562	6.82364	0.434854	0.525367	-0.0580238
API5	8.30314	8.08219	9.55175e-07	3.99604e-06	0.220949
APIP	6.615	6.71151	0.074176	0.118532	-0.0965112
APLN	5.62252	5.71491	0.283532	0.369639	-0.0923855
APLP1	6.48694	5.90579	1.21566e-06	5.00203e-06	0.581146
APLP2	9.81626	9.95175	0.115764	0.173187	-0.135496
APOA1	4.97979	5.0362	0.518451	0.605201	-0.0564087
APOA1BP	9.67061	8.92711	4.32921e-17	6.88328e-16	0.7435
APOA2	4.23116	4.22565	0.847708	0.883057	0.00551064
APOA4	4.8765	4.89751	0.47227	0.561559	-0.0210096
APOA5	4.48235	4.45075	0.202832	0.280118	0.0316044
APOB	4.33941	4.35668	0.752148	0.807071	-0.0172733
APOBEC1	4.08289	4.13402	0.0468982	0.0795361	-0.0511382
APOBEC2	4.51505	5.04962	2.0608e-05	6.94598e-05	-0.534577
APOBEC3B	6.29497	5.81188	2.48532e-05	8.27801e-05	0.483087
APOBEC3C	7.19193	6.97417	0.000705366	0.00181944	0.217761
APOBEC3D	5.23606	5.1905	0.462432	0.552875	0.0455588
APOBEC3F	5.70935	5.62415	0.131134	0.193287	0.0852052
APOBEC3G	6.36215	6.19987	0.076486	0.121699	0.162284
APOBEC4	4.03655	4.41764	9.09886e-22	2.35447e-20	-0.38109
APOC1	8.70066	8.70127	0.996806	0.997881	-0.000608645
APOC2	5.12605	5.00079	0.0614828	0.100739	0.125253
APOC3	4.3839	4.31771	0.00657911	0.0138738	0.0661935
APOD	8.53185	9.50543	8.37148e-07	3.5422e-06	-0.973577
APOE	9.88121	9.34842	5.49167e-05	0.000172311	0.532798
APOF	3.90253	3.86729	0.102105	0.155938	0.0352385
APOH	4.21895	4.38345	2.67959e-05	8.89249e-05	-0.164497
APOL1	7.50559	7.5332	0.789679	0.837933	-0.0276115
APOL2	6.69571	6.59318	0.105512	0.160304	0.102536
APOL3	6.92699	7.60325	6.32191e-11	4.73324e-10	-0.676257
APOL4	5.04464	5.04697	0.974683	0.982416	-0.00232931
APOL5	4.31842	4.22236	0.00159263	0.00383405	0.0960542
APOL6	6.35087	6.36348	0.887187	0.914067	-0.0126088
APOLD1	7.20082	8.12638	1.96075e-09	1.20941e-08	-0.925564
APOM	5.19168	5.10178	0.0486556	0.0820594	0.0898951
APP	9.97751	9.66722	0.000445747	0.00119264	0.31029
APPBP2	7.36099	7.21722	0.00417669	0.00920672	0.143771
APRT	8.59346	8.18554	2.35034e-10	1.63354e-09	0.407911
APTX	6.71948	6.50548	2.54534e-06	9.96504e-06	0.214
AQP1	10.1673	10.6336	0.0125338	0.0245906	-0.466343
AQP10	4.26832	4.27961	0.74683	0.80269	-0.0112929
AQP11	4.9666	4.65214	3.28332e-11	2.57551e-10	0.314463
AQP2	4.62654	4.57296	0.0795059	0.125964	0.0535814
AQP3	6.06942	7.00873	1.1748e-09	7.53241e-09	-0.939313
AQP4	4.2317	6.70304	1.10527e-51	4.5025e-49	-2.47134
AQP5	4.42447	4.57005	0.0664273	0.10772	-0.145578
AQP6	4.69734	4.74085	0.277716	0.36348	-0.0435148
AQP8	4.26967	4.28057	0.733515	0.791984	-0.0109018
AQP9	7.09831	8.4455	1.01701e-07	4.88029e-07	-1.34719
AQR	7.08696	7.00501	0.102074	0.155938	0.0819442
AR	5.11878	5.4947	3.41695e-07	1.52164e-06	-0.375919
ARAF	7.55668	7.60442	0.284103	0.370235	-0.0477349
ARC	4.94409	5.16336	0.0089132	0.0181591	-0.21927
ARCN1	10.1442	10.0251	0.101057	0.154638	0.119089
AREG	5.04738	5.69205	0.000120675	0.000357891	-0.644674
ARF1	9.52703	9.32757	7.50162e-05	0.000230206	0.199467
ARF3	9.40083	9.22788	0.000851347	0.00216165	0.172954
ARF4	10.8282	10.5392	0.00025295	0.000709602	0.288969
ARF5	9.29103	9.01822	6.9949e-06	2.54734e-05	0.272814
ARF6	7.67462	7.84238	0.00201594	0.0047449	-0.167754
ARFGAP1	7.8911	7.41279	7.35757e-17	1.14051e-15	0.478307
ARFGAP3	8.28065	8.58869	0.000113394	0.000337685	-0.308034
ARFGEF1	7.94852	7.82565	0.0213288	0.0394787	0.122874
ARFGEF2	6.70387	6.43727	3.91251e-07	1.73046e-06	0.2666
ARFIP1	7.46145	7.44903	0.830024	0.869237	0.0124263
ARFIP2	7.1606	7.15353	0.866357	0.898234	0.00706891
ARFRP1	6.4401	6.46101	0.562417	0.644023	-0.0209117
ARG1	3.7541	3.925	4.41377e-08	2.22746e-07	-0.170901
ARG2	5.0369	5.46148	1.24785e-08	6.83151e-08	-0.424578
ARHGAP1	8.79951	8.51136	8.81103e-09	4.92705e-08	0.288153
ARHGAP10	6.39052	6.61256	0.000501272	0.00132997	-0.22204
ARHGAP11A	4.86716	4.516	3.59278e-05	0.000116675	0.351162
ARHGAP12	7.47793	7.44527	0.598484	0.676674	0.032666
ARHGAP17	8.8414	8.59243	4.72134e-05	0.000149878	0.248963
ARHGAP18	7.9155	8.27986	0.000311494	0.00085854	-0.364356
ARHGAP19	6.24629	6.33529	0.0719339	0.115389	-0.0890037
ARHGAP20	5.74933	5.86307	0.10605	0.160971	-0.113734
ARHGAP21	8.54263	8.49502	0.408817	0.500238	0.0476018
ARHGAP22	5.17528	4.88931	1.79435e-07	8.29194e-07	0.285968
ARHGAP23	7.27211	7.09243	0.00901681	0.0183414	0.179683
ARHGAP24	5.61992	6.1327	4.94751e-15	6.20948e-14	-0.512777
ARHGAP25	6.09068	6.27763	0.011942	0.0235218	-0.186955
ARHGAP26	5.54574	5.68249	0.00798589	0.0164661	-0.136756
ARHGAP27	5.85996	5.81848	0.458381	0.549093	0.0414765
ARHGAP28	6.42039	5.91115	0.000101301	0.000304396	0.509238
ARHGAP29	5.6333	5.91624	0.000616725	0.0016103	-0.282945
ARHGAP30	6.52546	6.71653	0.016321	0.0311275	-0.191076
ARHGAP4	7.18118	7.00196	0.0256151	0.0466154	0.179214
ARHGAP5	6.63605	6.79545	0.00674022	0.0141721	-0.159401
ARHGAP6	5.01745	5.65055	1.35148e-21	3.43557e-20	-0.633103
ARHGAP9	6.83006	7.06668	0.00552421	0.0118827	-0.236618
ARHGDIA	8.95881	8.74622	0.00010506	0.000314526	0.212591
ARHGDIB	10.0359	10.3105	0.000715433	0.00184212	-0.274603
ARHGDIG	5.54798	5.19032	0.0027379	0.00626923	0.357655
ARHGEF1	7.11777	6.9991	0.0266858	0.0483134	0.118667
ARHGEF10	7.58186	7.37609	0.0046055	0.0100598	0.205771
ARHGEF10L	5.79242	5.74092	0.268672	0.353673	0.0515064
ARHGEF11	6.15033	6.07956	0.109418	0.16525	0.0707772
ARHGEF12	6.47421	6.44314	0.571229	0.651758	0.0310767
ARHGEF15	5.21178	5.67361	2.0397e-14	2.38915e-13	-0.461822
ARHGEF16	5.58895	5.44493	0.0514561	0.0861915	0.144029
ARHGEF17	7.56433	7.59836	0.555282	0.638216	-0.0340307
ARHGEF18	8.46874	8.44139	0.656695	0.727562	0.0273592
ARHGEF19	6.18052	5.96667	0.000927103	0.00233937	0.213851
ARHGEF2	8.10957	8.19658	0.119396	0.177923	-0.0870102
ARHGEF3	8.812	9.11426	0.0279241	0.050275	-0.302266
ARHGEF4	5.27687	5.04151	0.00459401	0.0100364	0.235365
ARHGEF5	6.72644	6.70285	0.776663	0.827701	0.0235844
ARHGEF6	7.93857	8.79486	2.416e-21	6.01222e-20	-0.856291
ARHGEF7	6.7097	6.67211	0.448637	0.539024	0.037593
ARHGEF9	6.19385	6.12144	0.142654	0.207395	0.0724053
ARID1A	8.01955	7.99923	0.717595	0.778808	0.0203168
ARID1B	6.16547	6.18073	0.690741	0.756362	-0.0152653
ARID2	7.13519	6.85381	4.38316e-06	1.64606e-05	0.281377
ARID3A	6.179	6.09097	0.0636224	0.103722	0.0880287
ARID3B	5.37628	5.59021	2.10672e-05	7.0897e-05	-0.213931
ARID4A	6.44372	6.53203	0.138194	0.201929	-0.0883103
ARID4B	6.76976	6.60559	0.000390013	0.00105262	0.164168
ARID5A	6.15364	6.53375	2.9823e-09	1.79021e-08	-0.380104
ARID5B	7.33901	7.61439	0.00854609	0.0175018	-0.275388
ARIH1	7.43885	7.28908	0.00407942	0.00901525	0.149775
ARIH2	7.5082	7.64181	0.00903656	0.0183746	-0.133612
ARL1	9.09828	8.68185	4.22176e-11	3.24248e-10	0.416437
ARL10	5.26923	5.01947	9.66607e-08	4.64529e-07	0.249767
ARL11	4.31372	4.31346	0.996102	0.997331	0.000262986
ARL13B	6.72358	7.13983	8.6104e-07	3.63619e-06	-0.416252
ARL14	4.09788	3.9036	0.0470848	0.0797849	0.194277
ARL15	6.44711	6.3705	0.214267	0.292643	0.0766122
ARL2	9.37965	9.40279	0.758709	0.812634	-0.0231369
ARL2BP	9.66047	9.18981	4.97162e-11	3.77448e-10	0.47066
ARL3	6.32766	6.42064	0.117659	0.175698	-0.0929799
ARL4C	6.95571	6.63037	3.92142e-05	0.000126369	0.325338
ARL4D	6.73015	6.50071	0.0288326	0.0517242	0.229436
ARL5B	6.95949	6.75696	0.00958931	0.0193906	0.202531
ARL5C	4.27227	4.19678	0.0017758	0.00423336	0.0754844
ARL6	5.16337	5.6306	8.74194e-15	1.06527e-13	-0.467225
ARL6IP4	7.45481	7.2353	3.97671e-07	1.75705e-06	0.219509
ARL6IP5	10.8195	10.77	0.541086	0.625608	0.0494971
ARL6IP6	7.35466	6.92593	2.32064e-11	1.86196e-10	0.428732
ARL8A	7.32331	7.39762	0.0997139	0.152872	-0.0743091
ARL8B	9.35085	9.24356	0.112363	0.168915	0.10729
ARL9	5.28467	4.79999	1.02843e-06	4.28458e-06	0.48468
ARMC1	8.39517	7.97896	4.77642e-11	3.63691e-10	0.416209
ARMC2	4.59784	5.32412	8.21545e-26	3.22413e-24	-0.726288
ARMC4	4.74884	5.38854	3.04012e-11	2.39631e-10	-0.639694
ARMC5	6.18071	6.24631	0.143462	0.208244	-0.0656008
ARMC6	6.75939	6.62292	0.00300881	0.00683772	0.136474
ARMC7	6.85262	6.75321	0.0714686	0.114799	0.0994077
ARMC8	6.6169	6.46301	0.00553007	0.0118913	0.153894
ARMC9	5.60442	5.41203	0.000721389	0.0018557	0.192388
ARMCX1	8.51905	8.48057	0.686972	0.753419	0.0384749
ARMCX2	8.88523	8.31242	2.19507e-10	1.53301e-09	0.572809
ARMCX3	8.05186	7.89609	0.0344659	0.0607396	0.155771
ARMCX4	5.33761	5.36449	0.657832	0.728432	-0.0268819
ARMCX5	6.42488	6.16003	3.07781e-07	1.38008e-06	0.264849
ARMCX6	7.01854	6.83267	0.000355047	0.000966889	0.185875
ARNT	7.10367	7.02011	0.131583	0.19386	0.083564
ARNT2	7.06023	6.37778	1.25233e-06	5.13829e-06	0.682449
ARNTL	6.05532	6.13685	0.143185	0.207912	-0.0815322
ARNTL2	5.31611	4.85566	2.40046e-06	9.45193e-06	0.460442
ARPC1A	10.1912	10.2682	0.30279	0.390513	-0.0769686
ARPC2	10.8353	10.7853	0.286059	0.372261	0.0500575
ARPC3	10.2774	10.1607	0.083427	0.131185	0.11668
ARPC4	9.1114	8.80423	7.38979e-08	3.61285e-07	0.307175
ARPC5	9.54922	9.3423	0.000251707	0.000706803	0.206915
ARPC5L	8.06273	8.17182	0.0949432	0.146526	-0.109091
ARR3	4.50523	4.47951	0.318595	0.406378	0.0257271
ARRB1	7.2729	7.79929	2.71169e-11	2.15706e-10	-0.526385
ARRB2	7.09255	7.32708	0.000843656	0.00214398	-0.234527
ARRDC1	6.27838	6.19893	0.206183	0.283931	0.0794561
ARRDC2	6.60565	7.19329	9.18385e-17	1.40186e-15	-0.587635
ARRDC3	7.95141	8.70493	1.09763e-11	9.27667e-11	-0.753523
ARRDC4	8.09611	7.9117	0.0488452	0.0823277	0.184408
ARSA	6.2437	6.14301	0.116518	0.174214	0.100689
ARSB	5.412	5.22014	0.000205788	0.000586481	0.191869
ARSD	6.82626	6.9202	0.130982	0.193131	-0.0939427
ARSE	4.67151	4.68919	0.775184	0.826328	-0.0176763
ARSF	4.36595	4.2807	0.00450386	0.00986098	0.0852506
ARSG	5.0156	5.00928	0.898572	0.923447	0.00631245
ARSI	5.84201	5.31257	3.14586e-06	1.21009e-05	0.529441
ARSJ	5.50525	5.5665	0.501534	0.588894	-0.0612499
ARSK	5.28612	5.04363	1.08135e-05	3.81082e-05	0.242482
ART1	4.56728	4.52645	0.150826	0.217234	0.0408304
ART3	4.01408	4.4139	1.38382e-05	4.80636e-05	-0.399817
ART4	4.30981	4.52746	0.0318508	0.0565298	-0.217658
ART5	4.77827	4.91073	0.00197233	0.00465153	-0.132458
ARTN	4.60834	4.59227	0.640099	0.712999	0.0160776
ARV1	7.74441	7.4002	1.31692e-09	8.36519e-09	0.344212
ARVCF	5.57301	5.5539	0.750017	0.80545	0.0191147
ARX	4.65293	5.01917	5.02979e-13	5.01435e-12	-0.366246
AS3MT	5.51789	5.55297	0.706302	0.769833	-0.0350754
ASAH1	8.14482	8.55083	6.02556e-09	3.45572e-08	-0.406011
ASB1	6.52598	6.49729	0.584005	0.664069	0.0286872
ASB10	4.38024	4.58459	3.11539e-06	1.19944e-05	-0.20435
ASB11	3.94584	4.03357	0.0226062	0.0415942	-0.0877269
ASB12	5.22038	5.34671	0.0257781	0.046866	-0.126331
ASB13	6.82571	6.96651	0.018174	0.0342641	-0.140804
ASB14	4.20135	4.15988	0.13519	0.198364	0.0414659
ASB15	4.06153	3.99468	0.000975645	0.00244712	0.0668492
ASB16	5.17358	5.0818	0.0165021	0.0314499	0.0917797
ASB17	3.77329	3.75564	0.329366	0.41835	0.0176451
ASB2	4.65195	4.98288	0.000417397	0.00112187	-0.330928
ASB4	4.0658	4.11767	0.0767118	0.121969	-0.0518759
ASB5	3.88478	4.28815	0.00646522	0.0136558	-0.403371
ASB6	6.46243	6.32101	0.00140316	0.00341777	0.141423
ASB7	6.07036	5.83692	6.71053e-09	3.81988e-08	0.233437
ASB8	7.61444	7.70159	0.0851099	0.133524	-0.0871559
ASB9	4.8241	5.43195	3.97284e-26	1.61778e-24	-0.607842
ASCC1	7.96697	7.82135	0.00931976	0.0188955	0.145624
ASCC2	8.37898	8.45486	0.121936	0.181354	-0.0758752
ASCC3	7.15193	6.8201	1.22963e-06	5.05471e-06	0.331831
ASCL1	4.38643	4.36677	0.609983	0.686567	0.0196662
ASCL2	4.8726	4.65793	0.000325832	0.000893889	0.214673
ASCL3	4.32576	4.34957	0.471948	0.561408	-0.0238118
ASF1A	7.31644	7.53828	0.00144861	0.0035153	-0.221834
ASF1B	6.30647	5.65707	8.80101e-12	7.53626e-11	0.649401
ASGR1	5.17827	5.42374	1.16692e-05	4.08801e-05	-0.245471
ASGR2	4.91307	4.94473	0.398735	0.489978	-0.0316613
ASH1L	6.82761	6.80616	0.677531	0.745196	0.0214518
ASH2L	9.82374	9.39338	8.42856e-08	4.08686e-07	0.430361
ASIP	4.67683	4.5422	0.00461501	0.0100789	0.134631
ASL	6.23908	6.74497	1.6146e-14	1.91191e-13	-0.50589
ASMT	4.53668	4.48548	0.0874793	0.136729	0.0511997
ASMTL	7.15823	7.12011	0.473947	0.562912	0.0381234
ASNA1	7.92077	7.74909	0.00296199	0.00674195	0.17168
ASNS	7.02596	6.60343	1.36189e-08	7.41136e-08	0.422532
ASNSD1	9.11531	9.1934	0.1907	0.265765	-0.078085
ASPA	4.94813	5.71584	3.68216e-14	4.17375e-13	-0.767708
ASPH	6.7232	6.61247	0.0920417	0.142846	0.110734
ASPHD1	6.87784	6.33295	3.90294e-07	1.72681e-06	0.544892
ASPHD2	5.32596	4.78361	1.94009e-17	3.20226e-16	0.542352
ASPM	7.35864	4.67358	1.55574e-54	1.18877e-51	2.68506
ASPN	7.44238	6.63036	0.000176661	0.000509509	0.812017
ASPSCR1	6.88366	6.6358	2.06768e-06	8.23901e-06	0.247856
ASRGL1	5.75908	6.42942	1.85001e-20	4.25338e-19	-0.670342
ASTE1	6.50199	6.32573	0.001288	0.00315859	0.17626
ASTN2	4.87447	4.89808	0.568506	0.649336	-0.0236169
ASXL1	7.85307	7.49761	6.75448e-12	5.86502e-11	0.355464
ASXL2	7.36474	7.11737	1.95493e-07	8.98923e-07	0.247368
ASZ1	3.6789	3.73029	0.0106694	0.0213026	-0.0513865
ATAD1	7.89465	7.74545	0.018022	0.0340072	0.149197
ATAD2	6.72181	5.61992	1.46778e-36	1.58887e-34	1.10189
ATAD3A	7.38779	6.94495	5.87001e-13	5.79859e-12	0.442843
ATAD3B	5.95975	5.82225	0.00244414	0.00566246	0.137498
ATCAY	4.58622	4.52855	0.395508	0.48675	0.0576725
ATE1	5.76938	5.83102	0.109811	0.165692	-0.061641
ATF1	7.19484	7.32361	0.0356318	0.0625568	-0.128771
ATF2	7.23532	6.87143	2.28322e-15	2.97185e-14	0.363895
ATF3	6.56358	7.3365	5.37176e-07	2.3361e-06	-0.77292
ATF4	10.2545	10.6586	1.39292e-11	1.15616e-10	-0.404157
ATF5	7.36435	7.09764	0.000361692	0.000982103	0.266711
ATF6	8.47987	8.18117	3.03725e-08	1.57249e-07	0.298698
ATF7	5.88987	5.97495	0.033491	0.0592306	-0.0850788
ATF7IP	7.5331	7.08487	1.42113e-19	2.89803e-18	0.448233
ATF7IP2	6.76316	6.50516	0.00866331	0.0177111	0.258
ATG10	6.12261	6.06502	0.179093	0.252022	0.0575876
ATG12	7.66224	7.22923	4.09048e-10	2.77035e-09	0.433009
ATG16L1	6.64149	6.48658	0.000776039	0.00198284	0.154906
ATG16L2	5.75766	6.10171	1.31939e-09	8.37674e-09	-0.34405
ATG3	8.18413	7.86706	5.44165e-07	2.36412e-06	0.317067
ATG4A	6.35452	6.72141	2.70675e-14	3.11932e-13	-0.366888
ATG4B	6.97295	6.87168	0.00294746	0.00671005	0.101266
ATG4C	6.80274	6.74511	0.40973	0.500979	0.0576279
ATG4D	6.49427	6.37606	0.00917269	0.0186206	0.118204
ATG5	7.27209	7.45047	0.000884017	0.00223848	-0.178388
ATG7	7.69912	7.24941	2.98155e-12	2.68774e-11	0.44971
ATG9A	7.51878	7.42813	0.0568326	0.0941053	0.0906519
ATG9B	4.56749	4.60464	0.252969	0.336411	-0.0371554
ATHL1	6.88233	7.06023	0.066265	0.107504	-0.1779
ATIC	9.77301	9.10989	8.69118e-22	2.25346e-20	0.66312
ATM	6.92069	6.56832	3.63822e-11	2.82489e-10	0.352373
ATN1	6.98877	6.9263	0.255943	0.339671	0.0624676
ATOH1	4.48579	4.47878	0.879425	0.907798	0.0070137
ATOH7	4.10578	4.07005	0.113972	0.171003	0.0357216
ATOH8	5.02218	5.99441	2.12354e-33	1.74588e-31	-0.972233
ATOX1	8.81052	8.39741	1.14997e-09	7.38779e-09	0.413112
ATP10A	5.91987	5.74759	0.105874	0.160761	0.172284
ATP10B	4.687	4.70778	0.790361	0.838379	-0.0207806
ATP10D	7.62305	6.99129	1.70783e-07	7.91745e-07	0.631764
ATP11A	5.83499	5.97863	0.0225374	0.0414851	-0.143636
ATP11B	6.83348	6.61263	0.000108403	0.000323713	0.220849
ATP11C	7.00481	6.41449	2.19236e-20	4.97881e-19	0.590327
ATP12A	4.3787	4.50667	1.14644e-05	4.02277e-05	-0.127976
ATP13A1	8.36151	7.85363	2.44669e-18	4.46384e-17	0.507883
ATP13A2	7.12069	6.57536	3.59617e-13	3.61566e-12	0.545324
ATP13A3	7.33046	7.00623	1.48724e-05	5.13537e-05	0.32423
ATP13A4	4.39221	4.7748	5.53481e-08	2.75362e-07	-0.382594
ATP13A5	4.28647	4.32943	0.302582	0.39047	-0.0429604
ATP1A1	10.3331	10.6242	0.00207453	0.00486956	-0.291164
ATP1A2	4.8301	6.12169	5.65292e-17	8.89e-16	-1.29159
ATP1A4	4.0512	4.02605	0.244461	0.327208	0.0251454
ATP1B1	10.0162	10.0952	0.515492	0.602017	-0.0790048
ATP1B2	5.1739	5.40815	0.00123296	0.00303278	-0.234249
ATP1B3	7.94153	8.01489	0.286387	0.372613	-0.0733628
ATP1B4	4.06437	4.28327	0.00327445	0.0073738	-0.218897
ATP2A1	4.60493	4.74701	0.100941	0.154499	-0.142081
ATP2A2	8.87853	8.80434	0.245248	0.328092	0.074191
ATP2A3	5.32366	5.43705	0.0988695	0.151828	-0.113388
ATP2B1	7.69563	7.14627	4.55973e-08	2.29488e-07	0.549363
ATP2B2	4.27524	4.31236	0.290285	0.376666	-0.0371181
ATP2B3	4.39647	4.31495	0.218589	0.29767	0.0815174
ATP2B4	8.70286	8.71759	0.818259	0.859828	-0.0147295
ATP2C1	7.94008	7.60793	4.68782e-05	0.000148923	0.332147
ATP4A	4.34172	4.23077	0.000808297	0.0020604	0.110958
ATP4B	4.26581	4.22435	0.085582	0.134167	0.0414652
ATP5A1	9.91401	9.86201	0.300987	0.388843	0.0519984
ATP5B	12.0802	12.0923	0.846324	0.882041	-0.012073
ATP5C1	10.5031	10.2522	4.31637e-05	0.000138035	0.250927
ATP5D	8.74538	8.54329	0.0037725	0.0084085	0.202099
ATP5F1	8.57188	8.76626	0.000639083	0.00166366	-0.194384
ATP5G1	9.27587	8.93258	4.5902e-08	2.30843e-07	0.343285
ATP5G2	8.83393	8.61558	8.81646e-07	3.70754e-06	0.218346
ATP5G3	7.64231	7.55012	0.198025	0.274676	0.0921947
ATP5H	10.0182	9.7256	2.84832e-08	1.47999e-07	0.292639
ATP5I	9.91487	9.68052	0.000515151	0.00136401	0.234344
ATP5J	9.79557	9.76803	0.644363	0.716326	0.0275379
ATP5J2	7.77501	7.50841	4.06562e-07	1.79512e-06	0.266599
ATP5L	10.7251	10.6533	0.212455	0.290811	0.0717955
ATP5O	9.47399	9.40734	0.226856	0.307077	0.0666578
ATP5S	5.68719	5.87019	0.000167586	0.000485383	-0.183002
ATP6AP1	10.2842	10.2845	0.995921	0.997226	-0.000371916
ATP6AP2	9.74352	9.45482	3.52755e-07	1.56767e-06	0.288698
ATP6V0A1	8.3956	8.32736	0.18478	0.258652	0.0682476
ATP6V0A2	6.27053	6.01769	1.34032e-07	6.33117e-07	0.252839
ATP6V0A4	4.58272	4.49612	0.132301	0.194715	0.0865939
ATP6V0B	9.68687	9.41038	0.000421756	0.00113288	0.276486
ATP6V0C	10.0355	9.96755	0.252042	0.335488	0.0679481
ATP6V0D1	9.203	9.51214	4.65203e-06	1.73999e-05	-0.309138
ATP6V0D2	4.28903	4.24213	0.530699	0.615936	0.046902
ATP6V1A	9.34548	9.03662	5.25455e-06	1.9513e-05	0.308868
ATP6V1B1	5.99847	5.51826	0.00770915	0.0159512	0.480202
ATP6V1B2	9.64134	10.0256	3.76481e-06	1.42997e-05	-0.384211
ATP6V1C1	7.41003	7.28492	0.0300099	0.0536216	0.125109
ATP6V1D	8.44734	8.23959	0.000173485	0.000501573	0.207744
ATP6V1E1	9.78908	10.0476	5.67569e-06	2.09452e-05	-0.258506
ATP6V1E2	5.79963	5.4862	4.01673e-09	2.36632e-08	0.313434
ATP6V1G1	9.37291	9.38774	0.795931	0.84243	-0.0148282
ATP6V1G2	4.76349	4.71806	0.291652	0.37825	0.0454271
ATP6V1G3	4.0873	3.98337	0.0090335	0.0183725	0.103927
ATP6V1H	7.2003	6.99247	5.22791e-05	0.000164631	0.207826
ATP7A	7.11921	6.68411	2.69067e-05	8.92539e-05	0.435108
ATP7B	7.29657	6.69532	4.10503e-05	0.000131665	0.60125
ATP8A1	5.84675	5.86701	0.834318	0.872749	-0.0202667
ATP8A2	4.58033	4.7258	0.0482872	0.0815776	-0.145474
ATP8B1	6.64362	6.93388	0.000367336	0.00099618	-0.290268
ATP8B2	7.36703	7.0688	0.000143412	0.00041986	0.298228
ATP8B3	4.6966	4.60759	0.0348295	0.0613056	0.0890082
ATP8B4	6.09755	5.93219	0.0488811	0.0823667	0.165358
ATP9A	7.39293	7.36394	0.693495	0.758547	0.0289898
ATP9B	5.77416	5.71135	0.0702168	0.113096	0.0628079
ATPAF1	7.95029	7.85076	0.130064	0.191992	0.0995275
ATPAF2	6.08896	5.99768	0.024709	0.0450991	0.0912781
ATPIF1	8.34415	8.42977	0.208361	0.286262	-0.0856173
ATR	6.2341	5.86409	1.27189e-11	1.06182e-10	0.370014
ATRN	7.52573	7.22494	5.16866e-09	2.99469e-08	0.300787
ATRNL1	4.48271	4.508	0.791989	0.839291	-0.0252941
ATRX	6.59405	6.30076	7.7313e-09	4.35325e-08	0.293283
ATXN1	6.99606	6.86308	0.0209904	0.0389522	0.132976
ATXN10	8.28372	8.46799	0.000232438	0.000656099	-0.184265
ATXN2	8.66392	8.7617	0.0464393	0.078928	-0.0977839
ATXN2L	6.22157	6.20292	0.642807	0.715086	0.0186447
ATXN3	5.91433	6.16068	2.26501e-09	1.38448e-08	-0.246351
ATXN3L	3.93323	3.92075	0.685107	0.75165	0.0124758
ATXN7	6.63421	6.67966	0.377877	0.469276	-0.0454515
ATXN7L2	4.68457	4.74842	0.128861	0.190476	-0.0638478
AUH	7.50172	7.99332	1.1972e-12	1.14099e-11	-0.491594
AUP1	8.61693	8.15934	1.17668e-16	1.76706e-15	0.45759
AURKAIP1	8.07001	7.91163	0.00915674	0.0185911	0.158383
AURKB	6.19924	5.43079	2.60254e-14	3.00774e-13	0.768452
AURKC	4.76996	4.75143	0.662457	0.732305	0.0185354
AUTS2	6.68602	6.90464	0.0101473	0.0203887	-0.218617
AVEN	7.36462	6.73714	2.67606e-15	3.45547e-14	0.627484
AVIL	5.89185	5.96779	0.085853	0.134495	-0.0759457
AVP	4.50193	4.50491	0.913264	0.935443	-0.00297946
AVPI1	8.54083	8.66081	0.359674	0.450199	-0.119982
AVPR1A	4.92162	4.75604	0.0565278	0.0936483	0.165585
AVPR1B	4.55077	4.48703	0.0302335	0.0539765	0.0637404
AVPR2	4.67594	4.64525	0.40389	0.495263	0.0306856
AXIN1	7.33345	7.10862	9.29125e-05	0.000281074	0.224833
AXIN2	6.60982	6.79441	0.0659789	0.10708	-0.184597
AXL	8.38985	8.08513	0.0110693	0.0219997	0.304719
AZGP1	4.2905	5.44953	1.14844e-29	6.65994e-28	-1.15902
AZI2	7.26101	7.25972	0.981447	0.986994	0.00128611
AZIN1	8.99307	9.16967	0.0206767	0.0384305	-0.176606
AZU1	4.38408	4.5365	1.12063e-05	3.9375e-05	-0.15242
B2M	12.0174	12.048	0.697451	0.762332	-0.0306154
B3GALNT2	5.77648	5.69672	0.108846	0.164485	0.0797616
B3GALT1	4.07456	4.04157	0.623347	0.698462	0.0329902
B3GALT2	4.36745	4.45034	0.395959	0.487213	-0.0828913
B3GALT4	6.14042	6.18127	0.421355	0.512779	-0.0408434
B3GALT5	4.27639	4.22713	0.0402461	0.0696042	0.049255
B3GALT6	7.07106	6.73488	9.79119e-09	5.43537e-08	0.336183
B3GAT1	4.92134	4.76585	0.00811489	0.0167162	0.155489
B3GAT2	4.47208	4.43577	0.157419	0.22548	0.0363089
B3GAT3	7.09378	6.62311	1.9865e-15	2.60653e-14	0.470673
B3GNT3	4.99647	4.95074	0.468067	0.558071	0.0457366
B3GNT4	5.17172	5.0973	0.0712978	0.114595	0.074421
B3GNT5	5.64127	5.96757	1.02059e-05	3.61338e-05	-0.326303
B3GNT6	5.70522	5.60259	0.0844908	0.132665	0.102628
B3GNT7	5.54002	5.71661	0.0940326	0.14534	-0.176584
B3GNTL1	5.72564	5.55826	4.46583e-06	1.67517e-05	0.167379
B4GALNT2	4.32784	4.32788	0.999375	0.999529	-4.5092e-05
B4GALNT3	5.17778	5.2246	0.471989	0.561408	-0.0468193
B4GALNT4	5.2132	5.03623	0.0344817	0.0607593	0.176971
B4GALT1	7.56411	7.44708	0.0600559	0.0987627	0.117039
B4GALT2	7.17538	6.53437	3.52293e-22	9.61406e-21	0.641014
B4GALT3	7.44692	7.37379	0.114387	0.171412	0.0731269
B4GALT4	8.40722	7.26624	1.07398e-28	5.83725e-27	1.14098
B4GALT5	9.63195	9.39629	0.0104383	0.0209005	0.235662
B4GALT6	5.35587	5.18572	0.0114788	0.0227197	0.17015
B4GALT7	7.74624	7.30474	1.08671e-17	1.84046e-16	0.441504
BAALC	4.62075	5.24682	9.63365e-28	4.56719e-26	-0.626076
BAAT	4.23646	4.34682	0.00805163	0.0165912	-0.110363
BACE1	7.03378	6.77104	1.96816e-05	6.65445e-05	0.26274
BACE2	8.56038	7.57641	4.30168e-20	9.34428e-19	0.983969
BACH1	6.08354	6.04467	0.42851	0.519491	0.0388668
BACH2	5.35113	5.28531	0.393168	0.484651	0.0658222
BAD	7.10711	6.86673	6.86111e-05	0.000212103	0.240381
BAG1	6.65922	7.30048	9.68405e-16	1.30629e-14	-0.641254
BAG3	9.07369	9.61071	1.69285e-09	1.05468e-08	-0.537014
BAG4	6.65511	6.47166	0.000416552	0.00111983	0.183451
BAG5	6.85855	7.02483	0.00396656	0.00878527	-0.166282
BAHD1	6.2383	6.25722	0.715509	0.776917	-0.0189275
BAI1	4.89877	4.79179	0.10999	0.165885	0.10698
BAI2	5.52298	5.19123	6.36988e-06	2.33478e-05	0.331757
BAI3	4.09854	4.35991	4.19202e-05	0.000134256	-0.261368
BAIAP2	6.56955	6.53192	0.60089	0.678862	0.0376316
BAIAP2L1	7.50815	7.18613	0.00432201	0.00949322	0.322011
BAIAP2L2	5.50013	5.13204	2.11067e-06	8.39229e-06	0.368093
BAIAP3	4.7578	4.87547	0.00621013	0.013177	-0.117668
BAK1	6.94697	6.61513	7.48232e-08	3.65121e-07	0.331846
BAMBI	8.29663	7.80165	8.59488e-05	0.000261103	0.494986
BANF1	9.17053	8.90394	5.50297e-06	2.03367e-05	0.266584
BANK1	5.28062	5.95947	2.30907e-09	1.40887e-08	-0.678849
BANP	7.51471	7.27307	5.66074e-07	2.4511e-06	0.241638
BAP1	6.93519	7.18732	0.0132468	0.0258644	-0.25213
BARD1	6.42216	6.13047	2.07969e-06	8.27994e-06	0.291688
BARHL1	4.7068	4.70893	0.936936	0.953451	-0.00212822
BARX1	4.76177	4.65961	0.25471	0.338277	0.102155
BARX2	5.52227	5.22351	0.0543544	0.0905094	0.298769
BASP1	9.28884	8.59006	5.61832e-17	8.8463e-16	0.698776
BATF	6.18117	6.28171	0.255144	0.338783	-0.10054
BATF2	5.6939	5.72063	0.764006	0.81723	-0.0267267
BAX	6.98489	6.68297	3.55847e-06	1.35563e-05	0.30192
BAZ1A	7.94126	8.07493	0.0990919	0.152098	-0.133669
BAZ1B	6.95321	6.8195	0.00248486	0.00574858	0.133718
BAZ2A	6.23629	6.22079	0.717083	0.778318	0.0155018
BAZ2B	8.20141	8.31257	0.155699	0.223368	-0.111156
BBOX1	4.36789	4.36988	0.980168	0.986186	-0.00198807
BBS1	6.66041	6.62435	0.407964	0.499289	0.0360554
BBS2	8.20983	8.11551	0.277235	0.362995	0.0943207
BBS4	7.72818	7.32681	3.39073e-07	1.511e-06	0.401372
BBS5	4.8291	4.83646	0.86627	0.898234	-0.00735501
BBS7	5.95509	6.16853	0.00011087	0.000330548	-0.213431
BBX	8.18298	7.90072	5.1168e-06	1.90287e-05	0.282264
BCAM	7.00667	7.0648	0.619118	0.694323	-0.0581277
BCAN	4.62456	4.61196	0.863523	0.896082	0.0126041
BCAP29	6.52517	6.575	0.373778	0.465252	-0.0498341
BCAP31	10.2541	10.0818	0.0390723	0.0678726	0.17234
BCAR1	6.81284	6.56483	7.21721e-05	0.000222265	0.248001
BCAR3	7.96865	7.6819	0.00102758	0.002564	0.286748
BCAS1	4.39868	4.70621	5.6378e-07	2.44419e-06	-0.30753
BCAS2	7.6714	7.86118	0.003004	0.00682799	-0.18978
BCAS3	6.01704	6.34797	6.01346e-12	5.23909e-11	-0.330925
BCAS4	5.8067	5.51274	1.05594e-06	4.38933e-06	0.293967
BCAT1	8.86858	7.4632	2.09411e-20	4.76401e-19	1.40538
BCAT2	6.99154	6.96729	0.684042	0.750799	0.0242546
BCCIP	7.53711	7.46074	0.170609	0.242024	0.0763752
BCHE	7.10389	7.74242	0.0366186	0.0641072	-0.638527
BCKDHA	8.03264	8.12378	0.100755	0.154304	-0.0911366
BCKDHB	6.39549	6.57799	0.00245499	0.00568659	-0.1825
BCKDK	8.6181	8.38348	1.46398e-05	5.06179e-05	0.234617
BCL10	6.31493	6.40919	0.0994081	0.152493	-0.094257
BCL11A	5.06871	5.03492	0.640107	0.712999	0.0337945
BCL11B	5.03559	4.90137	0.0291253	0.0521773	0.134222
BCL2	5.61279	5.74616	0.0133907	0.0261175	-0.133366
BCL2A1	5.77185	6.31021	8.78025e-06	3.14636e-05	-0.538357
BCL2L1	8.00427	7.94123	0.334922	0.424576	0.06304
BCL2L10	4.24877	4.21385	0.504569	0.591815	0.0349219
BCL2L11	6.11782	5.92265	3.74929e-05	0.000121334	0.195171
BCL2L12	6.69985	6.44058	3.81604e-05	0.000123309	0.259269
BCL2L13	7.5598	7.55906	0.989576	0.992786	0.000737952
BCL2L14	4.23463	4.25045	0.64251	0.714879	-0.0158193
BCL2L2	6.8417	7.29808	1.45074e-16	2.15372e-15	-0.456382
BCL6	8.50043	8.94245	2.66182e-09	1.60599e-08	-0.442016
BCL6B	5.76205	6.14878	4.52309e-06	1.69567e-05	-0.386739
BCL7A	5.59523	5.64374	0.397227	0.48845	-0.0485022
BCL7B	8.03524	8.40649	2.84664e-11	2.25613e-10	-0.371247
BCL7C	7.4502	7.39278	0.342097	0.432322	0.0574163
BCL9	6.43303	6.27697	0.0164567	0.0313679	0.156063
BCL9L	7.1196	6.81736	2.36448e-05	7.89578e-05	0.302244
BCLAF1	8.35	8.3211	0.555445	0.63829	0.0288946
BCOR	6.72202	6.70113	0.726451	0.786252	0.0208927
BCORL1	5.40163	5.42758	0.576459	0.656802	-0.0259514
BCR	6.72169	6.73979	0.79766	0.843841	-0.0180958
BCS1L	7.41993	7.28737	0.00834728	0.0171487	0.132565
BDH2	6.51704	6.93008	4.87931e-07	2.13408e-06	-0.413041
BDKRB1	7.67078	6.77907	1.20397e-06	4.95864e-06	0.891712
BDKRB2	6.00429	6.16148	0.0553399	0.0919854	-0.157193
BDNF	5.32563	4.73041	3.47781e-07	1.54715e-06	0.595216
BDP1	6.39604	6.27426	0.0280761	0.0504927	0.121785
BECN1	7.70043	7.71253	0.814145	0.856683	-0.0121007
BET1	8.16468	7.77463	2.64737e-07	1.19574e-06	0.390048
BET1L	7.5338	7.21922	6.46396e-11	4.83123e-10	0.314578
BEX1	5.84159	5.89775	0.716584	0.777841	-0.0561669
BFAR	8.74031	8.48299	7.08905e-06	2.57801e-05	0.257323
BFSP1	5.32559	5.21721	0.125228	0.185698	0.108376
BFSP2	4.25115	4.17633	0.00847418	0.0173792	0.0748143
BGN	11.3277	10.3151	3.99217e-09	2.35612e-08	1.0126
BHLHB9	6.09357	5.66774	2.21092e-10	1.54325e-09	0.425835
BHMT	4.65118	4.70901	0.249584	0.332933	-0.0578302
BHMT2	4.84712	5.02479	0.0469073	0.0795361	-0.177673
BICC1	7.14077	6.63748	1.96736e-05	6.65445e-05	0.503298
BICD1	5.91989	5.65808	3.06695e-05	0.000100732	0.261808
BICD2	7.54862	7.43285	0.039995	0.0692182	0.115775
BID	7.1267	6.83792	1.17567e-06	4.85134e-06	0.288778
BIK	5.16418	4.98127	0.0484585	0.0817714	0.182914
BIN1	8.3544	8.17951	0.0630931	0.102975	0.174895
BIN2	6.34655	6.59232	0.00700296	0.0146534	-0.245767
BIN3	6.32247	6.65739	1.50507e-13	1.58307e-12	-0.334914
BIRC2	8.88338	8.88998	0.917857	0.938742	-0.00659243
BIRC3	7.5691	7.81038	0.0681742	0.110174	-0.241278
BIRC5	6.07169	5.14331	1.91265e-22	5.41292e-21	0.928376
BIRC6	8.16904	7.91011	0.000102816	0.000308377	0.25893
BIRC7	4.96125	5.006	0.241479	0.323783	-0.0447538
BIVM	6.69989	6.31685	2.41193e-08	1.26744e-07	0.383037
BLCAP	8.71862	8.85459	0.0500107	0.0839652	-0.135977
BLK	4.43188	4.39991	0.586626	0.6663	0.0319656
BLM	6.00827	5.33856	6.2427e-16	8.63607e-15	0.669714
BLMH	8.03346	7.84772	0.0123988	0.0243514	0.18574
BLNK	6.17678	5.55357	7.14616e-11	5.32274e-10	0.623203
BLOC1S1	8.72381	8.67273	0.394034	0.485488	0.0510859
BLOC1S2	7.57066	7.67307	0.056182	0.0931917	-0.102408
BLOC1S3	5.86028	5.8116	0.192418	0.267725	0.0486789
BLVRA	8.00487	7.96657	0.555698	0.638524	0.0383024
BLVRB	8.18986	8.45853	0.000934383	0.00235682	-0.268672
BLZF1	7.23283	7.15544	0.113596	0.170472	0.077386
BMF	5.58946	5.54225	0.487244	0.575757	0.047203
BMP1	6.7235	6.46409	0.000596199	0.00156205	0.259417
BMP10	4.09748	4.01388	0.0622273	0.101805	0.0835948
BMP15	4.21739	4.1964	0.542225	0.626682	0.0209944
BMP2	5.73	7.75056	1.22743e-47	3.3924e-45	-2.02056
BMP2K	6.52785	6.06263	2.57846e-12	2.35378e-11	0.465218
BMP3	4.53787	4.71526	0.0678961	0.109793	-0.177388
BMP4	7.86683	7.18844	1.9984e-09	1.23088e-08	0.678391
BMP5	4.34037	5.6166	3.99551e-33	3.12661e-31	-1.27623
BMP6	5.21747	5.47671	0.00224929	0.00524566	-0.25924
BMP7	4.5787	4.56011	0.785026	0.834262	0.0185917
BMP8A	4.58875	4.50213	0.040385	0.0697794	0.0866164
BMP8B	4.66781	4.69218	0.585069	0.664864	-0.0243722
BMPER	4.30608	4.67733	5.63914e-07	2.44419e-06	-0.371242
BMPR1A	7.2092	7.11093	0.115722	0.173143	0.098272
BMPR1B	4.81954	5.15002	0.00103038	0.00256903	-0.330471
BMPR2	7.98973	8.25189	0.00220675	0.00515569	-0.262157
BMX	4.42972	4.75989	1.19177e-10	8.66314e-10	-0.330176
BNC1	7.84222	5.86586	5.80595e-22	1.53291e-20	1.97635
BNC2	8.23466	7.03908	3.49188e-17	5.62774e-16	1.19557
BNIP1	6.07487	5.94477	0.00175022	0.00417468	0.130109
BNIP2	8.39864	8.63131	0.0001392	0.000408266	-0.232671
BNIP3	8.62904	8.67079	0.605219	0.682566	-0.0417442
BNIP3L	9.64275	9.79881	0.0068532	0.0143706	-0.156062
BNIPL	4.27555	4.40635	0.00168547	0.00403358	-0.130802
BOC	6.39787	6.34417	0.64273	0.715061	0.0537009
BOK	7.54735	7.46837	0.416994	0.508281	0.0789769
BOLA1	6.24701	6.01959	3.84394e-05	0.000124149	0.227418
BOLA2	6.5849	6.3319	2.40114e-12	2.21055e-11	0.252996
BOLA3	9.02273	8.60664	5.41192e-10	3.61816e-09	0.416088
BOLL	4.20178	4.18288	0.419677	0.511216	0.0189028
BPESC1	4.09825	4.05708	0.0547839	0.0911895	0.0411684
BPGM	6.42872	6.92678	4.21933e-10	2.85464e-09	-0.498061
BPHL	6.98732	7.05256	0.301659	0.389596	-0.0652409
BPNT1	6.23059	6.13524	0.0494699	0.0831863	0.095352
BPY2	3.94691	4.06889	0.00196418	0.00463399	-0.121985
BRAF	6.41572	6.46948	0.23318	0.314246	-0.0537598
BRAP	6.48212	6.45182	0.38577	0.477161	0.030307
BRCA1	5.69271	5.35363	1.3914e-06	5.683e-06	0.339077
BRCA2	4.78578	4.49092	4.72157e-08	2.37082e-07	0.294865
BRD1	6.89501	7.27924	6.30031e-10	4.18196e-09	-0.384232
BRD2	9.42678	9.47897	0.286704	0.372913	-0.0521856
BRD3	7.82252	7.61815	0.000351581	0.000958252	0.204368
BRD4	6.94407	6.79196	0.000430291	0.00115437	0.152114
BRD7	6.96054	6.96824	0.864599	0.896984	-0.00770222
BRD8	6.95042	6.68702	2.40061e-08	1.26302e-07	0.263392
BRD9	8.23621	8.06243	0.000712948	0.00183644	0.17378
BRDT	3.96309	3.92355	0.32388	0.412229	0.0395337
BRE	8.15368	8.00535	0.00739647	0.0153704	0.14833
BRF1	5.33551	5.27893	0.106338	0.161313	0.0565766
BRF2	6.81723	6.66264	0.00502184	0.0108723	0.154584
BRI3	9.1786	9.1921	0.820594	0.861514	-0.0134981
BRI3BP	7.17829	6.55254	3.01769e-14	3.45677e-13	0.625748
BRIP1	5.22553	4.60185	2.43261e-12	2.23635e-11	0.623676
BRMS1	7.86981	7.58251	5.47066e-07	2.37513e-06	0.28729
BRMS1L	6.1843	6.18111	0.960844	0.971539	0.00318605
BRPF1	7.19403	7.22311	0.47882	0.567455	-0.029086
BRPF3	7.01591	6.83724	0.00216	0.00505467	0.178664
BRS3	4.10165	4.07485	0.42349	0.514654	0.0268049
BRSK1	5.21306	5.24441	0.547803	0.631531	-0.0313515
BRSK2	4.45648	4.42139	0.286673	0.37291	0.0350948
BRWD1	6.75035	6.41625	5.86505e-13	5.79809e-12	0.3341
BRWD3	5.42159	5.41315	0.837321	0.874904	0.00843469
BSDC1	7.94633	7.85475	0.0838022	0.131695	0.0915864
BSG	10.3769	9.79061	4.97888e-15	6.23701e-14	0.586285
BSN	4.63934	4.55881	0.0907032	0.140988	0.080536
BSND	4.45801	4.4912	0.285296	0.371358	-0.0331929
BST1	6.24501	6.32787	0.536334	0.621275	-0.0828629
BST2	9.42231	9.06214	0.0410759	0.0708036	0.360178
BTAF1	8.10563	7.93082	0.0203939	0.0379754	0.174804
BTBD1	8.84693	8.81964	0.678163	0.745733	0.0272846
BTBD10	8.21846	8.01714	0.000492562	0.00130819	0.201322
BTBD11	4.38527	4.25442	0.0383991	0.0669177	0.130842
BTBD3	7.3026	7.79209	8.53759e-07	3.60778e-06	-0.489491
BTBD6	8.53144	8.57943	0.48311	0.5716	-0.0479916
BTBD7	6.67976	6.69036	0.817858	0.859583	-0.010597
BTBD8	4.28477	4.22969	0.137221	0.2008	0.0550787
BTBD9	5.46062	5.49137	0.417212	0.508451	-0.0307541
BTC	4.36606	5.15167	9.23144e-26	3.60109e-24	-0.785611
BTD	6.25959	6.34571	0.124903	0.185322	-0.0861235
BTF3	10.0806	10.0321	0.36827	0.459188	0.0484806
BTF3L4	7.94841	7.64534	2.76834e-10	1.90369e-09	0.303074
BTG1	9.25784	9.74352	9.44054e-10	6.12857e-09	-0.48568
BTG2	8.26553	9.09844	2.32404e-13	2.39025e-12	-0.832912
BTG3	8.04735	7.97912	0.317822	0.40563	0.0682267
BTG4	3.81233	3.876	0.013702	0.0266491	-0.0636639
BTK	6.60442	6.94356	0.000133829	0.000393669	-0.339141
BTLA	4.50224	4.33998	0.00328841	0.00739934	0.162261
BTN1A1	4.11841	4.06057	0.0486094	0.0819941	0.0578403
BTN2A1	7.33933	7.25191	0.104616	0.159241	0.0874113
BTN2A2	5.79276	5.60206	0.000130186	0.000383561	0.190695
BTN3A1	7.74647	7.59769	0.0764393	0.12164	0.148784
BTN3A2	8.10841	7.96451	0.195179	0.271077	0.143896
BTN3A3	7.92853	7.96709	0.720851	0.781428	-0.0385611
BTNL2	4.41894	4.41906	0.997303	0.998271	-0.000119107
BTNL3	4.73412	4.79615	0.278249	0.364029	-0.0620301
BTNL8	4.68935	4.80438	0.164341	0.234078	-0.11503
BTNL9	5.31585	6.36173	7.37946e-33	5.67214e-31	-1.04588
BTRC	5.73638	5.67818	0.18431	0.258143	0.0582045
BUB1	5.80104	5.10748	9.03991e-13	8.71691e-12	0.693561
BUB1B	7.04483	5.24534	8.31802e-46	1.92948e-43	1.79949
BUB3	8.36708	7.99834	3.74432e-10	2.5452e-09	0.368731
BVES	4.96677	5.16525	0.00291574	0.00664132	-0.198474
BYSL	7.45877	7.19289	8.521e-06	3.0636e-05	0.265883
BZRAP1	5.65382	5.863	0.000353375	0.000962941	-0.209177
BZW1	8.25501	8.21753	0.570749	0.651307	0.0374851
BZW2	9.05098	8.81934	0.00667519	0.0140513	0.231647
C10orf10	7.55311	8.7839	5.49681e-20	1.18022e-18	-1.23078
C10orf107	3.88708	4.58911	4.46611e-15	5.61615e-14	-0.702024
C10orf11	6.70886	6.71527	0.94042	0.956098	-0.00640965
C10orf113	4.72065	4.66966	0.564263	0.645568	0.0509965
C10orf12	5.2975	5.19216	0.00562556	0.0120707	0.105342
C10orf32	7.97851	8.51412	2.90663e-11	2.29806e-10	-0.535613
C10orf35	6.78258	6.34745	1.92147e-09	1.18687e-08	0.435135
C10orf53	4.43758	4.43257	0.863	0.895754	0.00500503
C10orf55	4.00483	3.92599	0.00924959	0.018762	0.0788322
C10orf62	4.40931	4.40784	0.971872	0.979944	0.00146494
C10orf67	4.5947	4.71541	0.110295	0.166269	-0.120715
C10orf71	4.33473	4.60429	0.0022735	0.00529832	-0.269559
C10orf76	6.77761	6.84182	0.13199	0.194305	-0.06421
C10orf82	4.61766	4.54424	0.247912	0.33111	0.0734241
C10orf88	6.55385	6.3524	4.37474e-05	0.000139729	0.20145
C10orf90	4.11858	4.13898	0.58436	0.664348	-0.0203935
C10orf91	4.19936	4.19001	0.736134	0.793918	0.00934698
C10orf95	4.52032	4.89361	3.84106e-17	6.15232e-16	-0.373289
C10orf99	4.36924	4.33643	0.347648	0.437804	0.0328129
C11orf1	6.13697	6.0205	0.0761394	0.121222	0.11647
C11orf16	4.78452	5.13726	2.56789e-12	2.34577e-11	-0.352742
C11orf24	7.88729	7.2762	4.57269e-21	1.09391e-19	0.611092
C11orf30	5.70354	5.70335	0.995609	0.996991	0.000189545
C11orf31	7.20171	7.05718	0.00109634	0.00272096	0.144525
C11orf40	4.03001	4.01771	0.556298	0.638987	0.0122907
C11orf42	4.33984	4.24378	0.00675414	0.0141922	0.0960561
C11orf44	4.26918	4.24215	0.369941	0.461096	0.0270312
C11orf45	5.05059	4.78301	1.37081e-08	7.45548e-08	0.267574
C11orf49	6.24043	6.2597	0.674122	0.742483	-0.0192663
C11orf53	4.5305	4.45586	0.0333021	0.0589285	0.0746365
C11orf54	7.03666	7.23799	0.00189412	0.00448579	-0.201334
C12orf10	8.66769	8.21266	9.42285e-16	1.27503e-14	0.455034
C12orf29	6.95441	6.99068	0.493432	0.581482	-0.0362657
C12orf4	7.29239	7.03799	3.90508e-08	1.99242e-07	0.254404
C12orf40	3.77476	3.77276	0.937369	0.953817	0.00200351
C12orf42	4.09252	4.0663	0.284501	0.370567	0.02622
C12orf43	6.73088	6.71023	0.622778	0.697946	0.020651
C12orf45	7.19901	6.80125	3.34993e-12	3.00315e-11	0.397756
C12orf49	6.41907	6.94349	7.47567e-15	9.22212e-14	-0.524415
C12orf5	6.98459	6.83192	0.0794353	0.125879	0.15267
C12orf50	3.75131	3.70511	0.0385148	0.0670293	0.0462026
C12orf54	4.25955	4.22924	0.426462	0.517394	0.0303114
C12orf57	10.3083	10.1315	0.0153814	0.0295307	0.1768
C12orf60	4.43638	4.39234	0.30341	0.391062	0.0440438
C14orf1	6.80044	6.8571	0.244603	0.327296	-0.0566662
C14orf105	3.95282	3.89332	0.00318567	0.00719683	0.0595087
C14orf132	6.97862	7.7122	5.59381e-13	5.53838e-12	-0.733577
C14orf142	6.7657	7.53627	6.89307e-20	1.46788e-18	-0.770564
C14orf159	7.76463	7.88923	0.0197008	0.0368116	-0.124599
C14orf166	9.70102	9.53676	0.0190865	0.0358181	0.164258
C14orf169	7.21306	6.85316	4.8365e-11	3.67835e-10	0.359895
C14orf2	8.72413	8.43037	8.0257e-06	2.89916e-05	0.293756
C14orf28	5.72672	5.88494	0.00260528	0.00599089	-0.158215
C14orf37	5.11867	4.89398	0.00237568	0.00551861	0.224682
C14orf39	3.77662	3.80548	0.547813	0.631531	-0.0288626
C14orf79	6.09854	6.04217	0.379538	0.470799	0.0563678
C14orf80	6.14043	6.00094	0.0150652	0.0289878	0.139491
C14orf93	6.36338	6.28868	0.138002	0.201747	0.0746977
C15orf26	4.07655	4.41291	1.96201e-12	1.82177e-11	-0.336361
C15orf27	4.81808	4.66083	0.028806	0.0516856	0.157247
C15orf32	4.2515	4.25692	0.810144	0.85391	-0.00541093
C15orf39	6.48991	6.40887	0.140685	0.204945	0.081038
C15orf40	5.67772	5.62424	0.197116	0.273591	0.053482
C15orf41	5.64735	5.48563	0.00192485	0.00455112	0.161723
C15orf43	3.67747	3.63196	0.0197998	0.0369805	0.0455061
C15orf48	7.45193	6.2988	8.37142e-08	4.06067e-07	1.15312
C16orf45	5.91586	6.27843	1.19484e-06	4.9226e-06	-0.362569
C16orf46	4.76607	5.09108	3.96288e-11	3.06416e-10	-0.325013
C16orf54	5.68493	6.13208	7.46201e-06	2.70607e-05	-0.44715
C16orf58	8.20906	7.83339	2.15186e-09	1.31941e-08	0.375676
C17orf47	4.18722	4.12171	0.0343287	0.0605325	0.0655133
C17orf50	4.48739	4.48293	0.877171	0.906048	0.00446377
C17orf51	4.84953	4.73704	0.000897779	0.00227023	0.112497
C17orf53	5.77215	5.46403	2.53489e-05	8.44098e-05	0.308127
C17orf58	7.45666	7.07362	5.75928e-09	3.31913e-08	0.383045
C17orf59	5.66913	5.69164	0.681472	0.748484	-0.0225093
C17orf62	8.37303	7.62653	1.47897e-28	7.84155e-27	0.746498
C17orf64	4.2149	4.22613	0.744903	0.801084	-0.0112297
C17orf70	7.65467	7.30306	4.05625e-13	4.06251e-12	0.351611
C17orf74	4.20812	4.17985	0.303465	0.391073	0.0282723
C17orf75	6.17655	5.97199	0.00099763	0.00249937	0.204565
C17orf77	3.95476	3.93271	0.351877	0.442144	0.0220467
C17orf78	4.0226	4.04561	0.396943	0.488146	-0.0230163
C17orf80	6.51073	6.2277	1.60469e-07	7.47399e-07	0.283037
C18orf21	6.70354	6.45352	8.96485e-07	3.76628e-06	0.250024
C18orf25	6.48283	6.41765	0.148346	0.214231	0.0651747
C18orf54	5.24549	4.97161	3.15526e-05	0.00010345	0.273881
C18orf8	7.02571	7.01292	0.791854	0.839291	0.0127823
C19orf12	7.15453	6.98323	0.00227478	0.00530034	0.171291
C19orf18	4.94229	4.99148	0.481951	0.570385	-0.0491923
C19orf24	7.46522	6.90948	1.66113e-18	3.10924e-17	0.555735
C19orf25	6.44229	6.29741	0.00336469	0.00755177	0.144877
C19orf26	4.85622	4.76083	0.0259058	0.0470849	0.0953917
C19orf33	9.38691	8.84453	0.00163483	0.00392395	0.542375
C1D	6.70675	7.02607	2.12728e-06	8.45056e-06	-0.319315
C1GALT1	7.4356	6.52452	4.14894e-20	9.0276e-19	0.911079
C1GALT1C1	6.98515	6.66452	4.05819e-07	1.79245e-06	0.320624
C1orf100	4.10975	4.12367	0.775636	0.826675	-0.0139123
C1orf101	4.75093	4.88572	0.00720553	0.0150168	-0.134789
C1orf105	4.41935	4.44197	0.613069	0.689445	-0.0226207
C1orf106	6.01633	6.17603	0.188558	0.263146	-0.159695
C1orf109	6.25287	6.05246	0.000238293	0.000671169	0.200406
C1orf110	3.95126	4.66166	6.32668e-21	1.48883e-19	-0.710404
C1orf111	4.64583	4.6384	0.847356	0.882832	0.00742734
C1orf115	6.09448	7.32016	8.76034e-44	1.77807e-41	-1.22567
C1orf116	4.88192	6.57775	3.36224e-27	1.51126e-25	-1.69584
C1orf122	8.59452	7.999	6.38002e-16	8.81665e-15	0.595517
C1orf127	4.77334	4.80078	0.398832	0.490052	-0.0274362
C1orf131	7.50887	6.92628	6.01096e-22	1.58382e-20	0.582582
C1orf158	4.25148	4.83217	3.23504e-20	7.18345e-19	-0.580688
C1orf159	5.53987	5.37248	0.000225442	0.000638294	0.167387
C1orf162	8.63806	9.30299	1.0162e-10	7.43688e-10	-0.664926
C1orf167	4.51142	4.42337	0.000313462	0.000863784	0.0880546
C1orf168	4.22859	5.04382	5.80142e-17	9.11251e-16	-0.815225
C1orf177	4.20014	4.18002	0.457286	0.548035	0.0201142
C1orf198	9.18312	9.81452	6.86914e-10	4.52715e-09	-0.631398
C1orf21	6.20087	6.79144	4.5238e-14	5.07024e-13	-0.590577
C1orf27	6.45904	6.20368	3.69917e-06	1.40709e-05	0.255366
C1orf35	6.98566	6.76913	1.68444e-06	6.80377e-06	0.216528
C1orf43	9.28952	9.24183	0.415955	0.5073	0.047682
C1orf50	7.02226	6.91934	0.0270592	0.0489144	0.102916
C1orf52	7.1902	7.24727	0.320146	0.408075	-0.0570704
C1orf53	6.24361	5.56781	2.42298e-18	4.42679e-17	0.6758
C1orf54	8.35351	8.35634	0.971497	0.979712	-0.00283554
C1orf56	5.89492	5.83354	0.220034	0.299229	0.0613757
C1orf61	4.43118	4.43225	0.98054	0.986312	-0.00107065
C1orf64	4.47447	4.43601	0.257423	0.341252	0.0384529
C1orf74	5.41878	5.18624	2.89547e-06	1.12309e-05	0.232543
C1orf86	6.03459	5.88597	0.0042822	0.00941851	0.148617
C1orf87	4.21668	5.01744	4.20777e-30	2.56615e-28	-0.800755
C1orf94	4.51152	4.53609	0.520044	0.606461	-0.0245721
C1orf95	4.65454	4.67908	0.543867	0.62804	-0.0245402
C1QA	9.89931	9.6417	0.055243	0.0918478	0.257609
C1QB	10.7686	10.3085	0.000907964	0.00229419	0.460111
C1QBP	9.33187	8.99859	4.98488e-05	0.000157436	0.333283
C1QC	10.8168	10.0728	3.55409e-08	1.82553e-07	0.744044
C1QL1	5.8169	5.35776	0.00389083	0.00863816	0.459134
C1QTNF1	7.13266	7.17	0.709035	0.771452	-0.0373432
C1QTNF2	4.59859	4.73942	0.0193472	0.0362337	-0.140827
C1QTNF3	5.67101	5.59933	0.523918	0.609684	0.0716819
C1QTNF4	4.51793	4.56619	0.365011	0.456002	-0.0482595
C1QTNF6	6.39842	5.82733	1.67824e-10	1.19258e-09	0.57109
C1QTNF7	4.702	5.33712	1.40289e-13	1.4828e-12	-0.635121
C1R	10.6433	9.83526	1.315e-10	9.4794e-10	0.808075
C1RL	7.98964	7.67984	0.000211148	0.00060044	0.309791
C1S	10.8971	10.0602	1.54233e-11	1.27125e-10	0.836928
C2	7.04686	7.1237	0.571529	0.651928	-0.076833
C20orf141	4.68144	4.65814	0.587071	0.666645	0.0232997
C20orf144	4.37111	4.35405	0.576281	0.656715	0.0170539
C20orf173	4.35247	4.31819	0.305157	0.392941	0.0342752
C20orf194	6.99808	7.27242	3.33249e-07	1.48657e-06	-0.274342
C20orf195	4.57451	4.64455	0.0304181	0.05425	-0.0700346
C20orf27	7.09695	6.84804	9.35541e-06	3.33426e-05	0.248912
C20orf62	4.21218	4.2105	0.953821	0.966609	0.00167907
C20orf85	4.20349	5.96702	3.82652e-48	1.10459e-45	-1.76353
C20orf96	5.16781	5.19125	0.711884	0.774033	-0.0234347
C21orf2	6.25504	6.39341	0.00748615	0.0155368	-0.138368
C21orf33	8.00588	7.98662	0.725624	0.785488	0.0192659
C21orf58	4.69806	4.69781	0.995212	0.996747	0.000245678
C21orf59	6.83801	6.87503	0.459378	0.549932	-0.0370191
C21orf62	4.77526	4.86928	0.393967	0.485452	-0.0940247
C21orf91	6.53145	6.51549	0.828382	0.868007	0.0159588
C22orf15	4.66409	4.79882	0.00196257	0.00463185	-0.13473
C22orf23	4.63831	4.88424	1.59693e-08	8.61465e-08	-0.245924
C2orf15	4.54988	4.41888	0.0925974	0.143571	0.131001
C2orf16	4.69562	4.71068	0.684448	0.751054	-0.0150674
C3	11.8328	11.2032	0.000192335	0.000551287	0.629648
C3AR1	8.05062	7.96608	0.425216	0.516269	0.084538
C3orf14	5.97151	5.75646	0.019189	0.035969	0.215042
C3orf17	6.8732	6.6774	1.0087e-06	4.20372e-06	0.195806
C3orf18	5.77612	5.87415	0.14046	0.204687	-0.0980337
C3orf20	4.42433	4.36265	0.114189	0.171261	0.061682
C3orf22	4.3951	4.31661	0.0117955	0.0232579	0.078495
C3orf30	3.8299	3.89596	0.0815191	0.128655	-0.0660587
C3orf33	4.32356	4.31068	0.748838	0.804317	0.0128721
C3orf35	4.37585	4.32559	0.144347	0.209364	0.050259
C3orf36	4.38695	4.52985	0.0210533	0.0390411	-0.1429
C3orf38	6.89448	6.5152	3.60101e-10	2.45549e-09	0.379288
C3orf52	6.06373	6.06584	0.983365	0.988234	-0.00211131
C3orf56	3.96542	3.93431	0.34704	0.437208	0.0311063
C3orf58	6.65503	6.72635	0.28473	0.370804	-0.0713233
C3orf62	5.02427	5.09356	0.10875	0.164358	-0.0692901
C4BPA	6.99823	8.1797	0.00171499	0.00409591	-1.18147
C4BPB	5.9288	5.12228	1.32296e-06	5.41439e-06	0.806518
C4orf17	4.23379	4.26975	0.414337	0.505754	-0.0359588
C5	6.48588	6.99358	1.24058e-09	7.92288e-09	-0.507699
C5AR1	7.19487	8.06307	2.59615e-12	2.36826e-11	-0.868196
C5orf15	9.21749	8.73978	3.956e-18	7.03952e-17	0.477707
C6	4.77886	6.43373	2.61419e-37	3.17368e-35	-1.65487
C6orf1	7.09916	6.86707	4.79143e-05	0.000151843	0.232083
C6orf10	3.81126	3.81938	0.832404	0.871283	-0.00811701
C6orf106	7.34923	7.39535	0.428239	0.519211	-0.0461229
C6orf118	3.84378	4.21526	1.81738e-19	3.68296e-18	-0.371473
C6orf136	7.05257	6.91654	0.0204045	0.0379897	0.136029
C6orf141	4.53558	4.63238	0.141785	0.20634	-0.096803
C6orf15	4.83226	4.86343	0.394849	0.486216	-0.0311646
C6orf163	4.47855	4.41491	0.131819	0.194119	0.0636411
C6orf165	4.5246	5.15138	1.0383e-22	2.99724e-21	-0.626781
C6orf195	4.3067	4.18415	0.00017439	0.000503628	0.122552
C6orf201	4.05179	4.12664	0.026964	0.0487626	-0.0748434
C6orf203	6.18048	6.29223	0.0637033	0.103841	-0.111742
C6orf211	7.15746	7.58983	1.70433e-06	6.87553e-06	-0.432377
C6orf25	4.35306	4.34365	0.772373	0.824144	0.00940543
C6orf47	6.81506	6.65174	0.000100414	0.000301939	0.163321
C6orf48	9.55326	9.56306	0.905488	0.929037	-0.00980419
C6orf52	5.08007	5.03616	0.418791	0.510232	0.0439071
C6orf57	6.22444	6.1174	0.0770002	0.122397	0.107036
C6orf62	9.11954	8.77623	1.15958e-09	7.44585e-09	0.343308
C6orf89	7.19791	6.96894	2.39955e-08	1.26297e-07	0.228974
C7	7.92577	8.72466	0.000790727	0.00201799	-0.798891
C7orf26	7.37896	7.25116	0.00397118	0.00879401	0.127801
C7orf31	5.66816	5.59479	0.158748	0.227133	0.0733721
C7orf33	4.04407	4.04946	0.825846	0.865699	-0.00539634
C7orf34	4.23976	4.22053	0.457171	0.547947	0.0192322
C8A	4.17499	4.22003	0.0723578	0.11594	-0.0450407
C8B	4.41585	4.75743	3.92575e-14	4.42669e-13	-0.341578
C8G	4.50042	4.41105	0.0105787	0.0211443	0.0893683
C8orf17	4.10074	4.04901	0.146151	0.211649	0.0517221
C8orf22	4.12797	4.45722	0.00654028	0.0138031	-0.329256
C8orf31	4.78547	4.74217	0.28263	0.368648	0.0433089
C8orf33	7.943	7.61875	4.17455e-06	1.57226e-05	0.32425
C8orf34	4.20518	4.78578	6.85076e-25	2.39224e-23	-0.580599
C8orf37	6.75426	6.72019	0.558425	0.640588	0.0340681
C8orf4	6.20227	9.35728	2.89354e-57	3.41701e-54	-3.15501
C8orf44	5.71784	5.4554	1.38414e-06	5.65584e-06	0.262437
C8orf46	4.36475	4.39754	0.44436	0.535111	-0.0327878
C8orf48	4.91477	4.84161	0.290755	0.3772	0.0731596
C8orf49	4.12572	4.02577	0.148496	0.214424	0.0999488
C8orf58	6.03446	5.99955	0.459098	0.549698	0.0349015
C8orf59	8.0357	7.35767	1.1184e-25	4.31098e-24	0.678027
C8orf76	7.34908	6.87734	2.37743e-16	3.45446e-15	0.471737
C9	3.83875	3.85809	0.616708	0.692517	-0.019333
C9orf114	6.98218	6.73756	4.28921e-08	2.16713e-07	0.244623
C9orf116	5.77518	5.96573	0.0340487	0.060135	-0.190554
C9orf142	7.68596	7.53801	0.0141484	0.0274147	0.147946
C9orf152	3.99353	4.86948	1.05971e-29	6.17294e-28	-0.875953
C9orf156	6.34953	6.35564	0.892633	0.91844	-0.00611284
C9orf16	7.08181	6.83463	0.000595858	0.00156147	0.247184
C9orf24	4.68767	6.88639	3.70577e-53	2.09295e-50	-2.19872
C9orf3	7.0524	7.14092	0.252639	0.336057	-0.0885133
C9orf40	6.06468	5.78848	1.67605e-06	6.7762e-06	0.276202
C9orf41	5.62538	5.49885	0.00919612	0.0186652	0.126529
C9orf43	4.3463	4.29214	0.16151	0.230501	0.0541586
C9orf50	4.51935	4.4048	0.00141961	0.00345268	0.114551
C9orf57	3.97708	3.99382	0.594887	0.673427	-0.0167395
C9orf62	4.49994	4.39239	4.0319e-05	0.000129607	0.107554
C9orf64	8.11897	7.83229	3.71439e-06	1.41205e-05	0.286682
C9orf66	4.44174	4.5826	1.95125e-05	6.60417e-05	-0.140866
C9orf72	5.55449	6.10754	8.83033e-16	1.1986e-14	-0.55305
C9orf78	8.38199	8.45224	0.201729	0.278891	-0.070249
C9orf84	4.01822	3.99811	0.608044	0.68486	0.0201095
C9orf85	5.85736	5.73133	0.00448418	0.00982451	0.126033
C9orf89	6.5446	6.53288	0.836918	0.874623	0.0117214
C9orf9	5.57412	5.7393	0.00864084	0.0176707	-0.165181
C9orf91	6.12643	6.12014	0.923388	0.94284	0.00629319
CA1	4.29496	4.41118	0.0120294	0.023676	-0.116214
CA10	4.21433	4.09077	0.0490551	0.0826064	0.123561
CA11	6.85752	6.9197	0.615686	0.691668	-0.0621785
CA12	7.17687	6.65189	0.0184558	0.034745	0.524979
CA14	4.4718	4.38996	0.100823	0.154354	0.0818402
CA2	6.4198	7.77101	4.72316e-21	1.12783e-19	-1.35121
CA3	4.76947	6.2641	6.48477e-13	6.36713e-12	-1.49463
CA4	4.73094	6.43395	4.32757e-53	2.3423e-50	-1.70301
CA5A	4.03353	4.02134	0.733315	0.791834	0.0121854
CA5B	5.47008	5.62718	0.00121716	0.00299505	-0.157095
CA6	4.19642	4.13072	0.0231145	0.0424152	0.065709
CA7	4.50632	4.48521	0.508087	0.595161	0.0211116
CA8	4.1767	4.24586	0.336044	0.425665	-0.0691657
CA9	8.09943	7.32597	1.46057e-05	5.05135e-05	0.773464
CAB39	9.15838	9.3552	0.00204931	0.00481558	-0.19682
CAB39L	5.38108	6.13028	6.02583e-20	1.28743e-18	-0.749202
CABIN1	7.11753	7.18057	0.216373	0.294931	-0.0630348
CABLES1	5.96124	6.34262	1.90751e-07	8.7836e-07	-0.381385
CABLES2	6.52821	6.22084	1.75936e-08	9.43213e-08	0.307373
CABP1	4.23285	4.22485	0.794216	0.841164	0.00799704
CABP2	4.47895	4.44163	0.256744	0.340575	0.0373183
CABP4	5.04828	5.03619	0.732315	0.791017	0.0120866
CABP5	4.20033	4.1937	0.810788	0.854188	0.00663009
CABP7	4.46391	4.30254	0.000135935	0.00039923	0.161375
CABYR	5.34597	5.09023	1.18669e-05	4.1539e-05	0.255744
CACHD1	6.24053	6.87564	5.04838e-06	1.87958e-05	-0.63511
CACNA1B	4.58405	4.51157	0.0270971	0.0489693	0.0724845
CACNA1C	5.25486	5.18769	0.213433	0.291838	0.0671766
CACNA1D	4.48143	4.87428	1.28738e-10	9.29578e-10	-0.392844
CACNA1E	4.28646	4.18469	0.0058153	0.0124439	0.10177
CACNA1F	4.54554	4.51849	0.509916	0.596954	0.0270552
CACNA1G	4.5123	4.44087	0.133014	0.195635	0.0714277
CACNA1H	5.42041	5.46209	0.644211	0.716219	-0.0416723
CACNA1I	4.57521	4.57552	0.992073	0.994793	-0.000311273
CACNA1S	4.29874	4.62032	0.000129428	0.000381501	-0.321583
CACNA2D1	5.65071	5.69179	0.713017	0.774876	-0.0410741
CACNA2D2	5.28502	6.91651	7.9183e-35	7.45353e-33	-1.6315
CACNA2D3	5.47502	5.32051	0.215185	0.293619	0.154509
CACNA2D4	5.43403	5.29878	0.00288924	0.00658904	0.135243
CACNB1	5.11752	5.30312	0.00951239	0.019256	-0.185601
CACNB2	5.09873	5.13937	0.61651	0.692475	-0.040646
CACNB3	7.18135	6.85032	2.61038e-05	8.67679e-05	0.331033
CACNB4	4.47743	4.51634	0.442629	0.533421	-0.0389093
CACNG1	4.63343	4.64541	0.862199	0.895138	-0.0119796
CACNG2	4.27301	4.16313	0.00113819	0.00282051	0.109881
CACNG3	4.24354	4.2011	0.13053	0.192549	0.0424325
CACNG4	6.21004	5.97385	0.111698	0.16815	0.236195
CACNG5	4.45709	4.47333	0.627987	0.702269	-0.0162339
CACNG6	5.13676	5.16189	0.736523	0.79411	-0.0251382
CACNG7	4.20369	4.13876	0.0491469	0.0827502	0.0649347
CACNG8	4.68768	4.63524	0.201675	0.278845	0.0524334
CACYBP	7.94224	7.51348	1.23163e-10	8.91798e-10	0.428761
CAD	6.83507	6.32431	2.85406e-17	4.64589e-16	0.510757
CADPS	4.20734	4.15434	0.25814	0.34192	0.0530046
CADPS2	7.91944	8.02633	0.302636	0.39047	-0.10689
CAGE1	3.84259	3.83003	0.511945	0.59884	0.0125568
CALB1	3.91562	3.85643	0.0359447	0.0630293	0.0591875
CALB2	10.6086	8.67045	3.3993e-14	3.86663e-13	1.93818
CALCA	4.33565	4.3753	0.472898	0.562231	-0.0396596
CALCB	4.06849	4.05306	0.717722	0.778881	0.0154298
CALCOCO1	8.11961	8.44654	4.77171e-06	1.7827e-05	-0.326929
CALCOCO2	7.42211	7.72907	4.00903e-10	2.71802e-09	-0.30697
CALCR	4.2173	4.21136	0.853001	0.887452	0.00594595
CALCRL	6.45253	7.70888	2.07982e-21	5.23582e-20	-1.25635
CALD1	9.27303	8.70843	2.63292e-09	1.59038e-08	0.5646
CALM1	9.09306	9.49781	7.38639e-09	4.1717e-08	-0.404747
CALML3	4.74197	4.5163	0.00480219	0.0104367	0.225668
CALML4	6.44429	6.18573	0.00248355	0.00574658	0.258558
CALML5	4.2673	4.24207	0.551953	0.635457	0.0252283
CALML6	4.10183	4.14969	0.192203	0.267515	-0.0478656
CALN1	4.55043	4.5088	0.296924	0.384305	0.0416207
CALR	10.2941	9.71813	1.16659e-16	1.75394e-15	0.576018
CALR3	3.95201	3.91811	0.150776	0.21721	0.0338981
CALU	9.69997	8.84755	1.63097e-20	3.76311e-19	0.852422
CAMK1	6.75894	6.71973	0.515409	0.601975	0.0392139
CAMK1D	6.91403	6.45091	2.02389e-08	1.07395e-07	0.463122
CAMK1G	4.80789	4.77963	0.60482	0.682285	0.0282603
CAMK2A	5.05774	5.06053	0.973928	0.981789	-0.00278828
CAMK2B	4.55075	4.6614	0.0711264	0.114376	-0.110652
CAMK2D	7.12457	7.12456	0.999838	0.999838	1.51458e-05
CAMK2G	6.99666	7.02566	0.55387	0.637148	-0.0289968
CAMK2N1	7.00348	7.79131	1.50721e-09	9.4766e-09	-0.787833
CAMK2N2	4.99649	4.79722	2.1384e-05	7.18888e-05	0.199269
CAMK4	4.43338	4.30838	0.030918	0.0550472	0.124995
CAMKK1	4.89183	4.84175	0.193154	0.268522	0.050086
CAMKK2	6.71791	6.66882	0.297794	0.385216	0.0490894
CAMKV	4.5099	4.47124	0.402069	0.493551	0.0386586
CAMLG	9.77519	9.43179	1.85313e-08	9.90617e-08	0.343398
CAMP	4.57483	5.16189	1.18186e-19	2.42916e-18	-0.587063
CAMSAP1	6.74202	6.60645	0.00442664	0.00970991	0.135571
CAMTA1	6.59195	6.65429	0.311894	0.399675	-0.0623407
CAMTA2	6.22907	6.20759	0.668243	0.737008	0.021475
CAND1	7.84133	7.31544	1.27108e-18	2.4104e-17	0.525883
CAND2	5.76559	5.73836	0.705725	0.769397	0.027223
CANT1	7.90146	7.54447	6.55509e-10	4.33557e-09	0.356995
CANX	9.93855	9.59515	3.24633e-07	1.45163e-06	0.343405
CAP1	11.3058	11.0777	0.000383324	0.00103629	0.228109
CAP2	8.41066	8.14923	0.0145159	0.0280764	0.261432
CAPG	8.38562	8.34365	0.69939	0.764159	0.0419647
CAPN1	8.74518	8.44528	1.06649e-07	5.1064e-07	0.299898
CAPN10	5.17086	5.16215	0.746223	0.802105	0.00871114
CAPN11	4.41726	4.57473	0.000146719	0.000428288	-0.15747
CAPN12	5.2196	5.19496	0.66421	0.733618	0.0246361
CAPN13	4.46974	5.21256	2.10576e-30	1.30879e-28	-0.742822
CAPN2	8.69692	8.81746	0.0538618	0.0897812	-0.120541
CAPN3	5.53536	6.27821	2.67352e-15	3.45547e-14	-0.742852
CAPN5	5.72941	5.83165	0.127212	0.188361	-0.10224
CAPN7	7.53422	7.51012	0.707301	0.770339	0.0240972
CAPN9	4.27025	4.7934	1.88654e-20	4.32207e-19	-0.523148
CAPNS1	10.572	10.8708	6.7938e-06	2.47927e-05	-0.298863
CAPNS2	4.38807	4.43577	0.224071	0.303988	-0.0476978
CAPS	5.86635	7.01236	9.14093e-28	4.34947e-26	-1.14601
CAPS2	4.18913	4.85223	1.12445e-19	2.31484e-18	-0.663098
CAPSL	4.16601	5.58724	2.10187e-40	3.00036e-38	-1.42123
CAPZA1	7.74517	7.41032	1.86878e-09	1.15763e-08	0.334853
CAPZA2	8.9487	9.1054	0.0161934	0.0309069	-0.156698
CAPZA3	3.6191	3.61019	0.641295	0.713893	0.00890481
CAPZB	9.38102	9.13129	1.47021e-06	5.98683e-06	0.249729
CARD10	6.02148	6.23344	0.000132142	0.000389058	-0.211964
CARD11	6.83845	6.21994	9.32964e-10	6.06567e-09	0.618513
CARD14	4.56746	4.4735	0.0025944	0.00596798	0.0939603
CARD6	6.12651	6.52802	4.50276e-07	1.97671e-06	-0.401507
CARD8	6.61445	6.72082	0.0418137	0.071894	-0.106369
CARHSP1	8.71452	8.43194	0.000160342	0.000465232	0.282581
CARM1	7.83206	7.30671	4.15804e-18	7.37221e-17	0.525346
CARS	7.04585	6.80029	5.3389e-08	2.6674e-07	0.245553
CASC1	4.05976	5.45289	3.87324e-34	3.42268e-32	-1.39314
CASC2	4.61078	4.74793	0.00158823	0.00382484	-0.13715
CASC4	8.03632	7.80919	0.000488979	0.00129974	0.227133
CASC5	5.0092	4.5199	1.44263e-11	1.19285e-10	0.489299
CASK	7.38956	6.76776	1.69304e-17	2.81235e-16	0.6218
CASKIN1	4.42784	4.36314	0.0133806	0.0261056	0.0647036
CASKIN2	6.18199	6.51548	2.52729e-12	2.31356e-11	-0.33349
CASP1	7.5688	7.93548	0.000121442	0.000360003	-0.366685
CASP10	5.59296	5.6184	0.644882	0.716597	-0.0254325
CASP12	4.23218	4.50262	5.37849e-08	2.68615e-07	-0.270442
CASP14	4.31766	4.29142	0.34827	0.438467	0.026237
CASP2	6.86371	6.59496	1.14118e-07	5.44199e-07	0.268751
CASP3	7.90293	7.46358	3.28686e-09	1.96305e-08	0.439348
CASP4	7.9229	7.65028	0.000193172	0.000553197	0.272616
CASP5	4.68814	4.67573	0.829062	0.868489	0.0124105
CASP6	7.29481	6.75711	1.15768e-10	8.42953e-10	0.537704
CASP7	6.99475	7.38407	1.03351e-07	4.95766e-07	-0.389311
CASP8	6.44534	6.19693	2.68513e-07	1.21237e-06	0.248409
CASP8AP2	5.7404	5.66369	0.183328	0.257119	0.0767053
CASP9	6.31949	6.37277	0.295543	0.382838	-0.0532833
CASQ1	4.25639	4.77516	0.000847662	0.00215314	-0.518771
CASQ2	5.0019	6.21109	3.6767e-19	7.22547e-18	-1.20919
CASR	4.35074	4.38026	0.375137	0.466855	-0.0295111
CAST	7.95814	8.00729	0.313606	0.401473	-0.0491445
CASZ1	5.26792	5.59654	4.26519e-07	1.87813e-06	-0.328619
CAT	7.97038	9.05217	2.82827e-45	6.22699e-43	-1.08179
CATSPER1	4.80886	4.81478	0.865117	0.897391	-0.00591809
CATSPER3	4.53262	4.43232	0.00159995	0.00385021	0.100299
CAV1	9.58696	11.295	6.72378e-29	3.76474e-27	-1.70806
CAV2	7.85769	9.19895	1.96931e-33	1.62939e-31	-1.34126
CAV3	4.77521	5.02627	0.000407143	0.00109703	-0.251054
CBFA2T2	6.05817	5.75891	3.46792e-12	3.10464e-11	0.299265
CBFA2T3	4.96871	5.57666	1.08984e-24	3.74524e-23	-0.607951
CBFB	8.5502	8.23335	1.38968e-07	6.54055e-07	0.316852
CBL	6.7056	6.50501	0.000113647	0.000338286	0.200597
CBLB	7.32673	7.16705	0.01178	0.0232344	0.159685
CBLC	4.36745	4.36029	0.87451	0.904233	0.00716165
CBLL1	6.93988	6.97203	0.541754	0.626269	-0.0321466
CBLN1	4.33425	4.26296	0.280926	0.366806	0.0712934
CBLN2	4.90631	5.07403	0.0431356	0.0739516	-0.167721
CBLN4	4.97068	4.76737	0.0669754	0.108494	0.203316
CBR1	7.71532	7.37978	8.31918e-07	3.52466e-06	0.335536
CBR3	6.801	6.57735	0.00729823	0.0151905	0.223649
CBR4	7.34047	6.99653	6.97e-08	3.41631e-07	0.343937
CBS	6.57261	5.80763	2.60666e-15	3.37593e-14	0.764984
CBX1	8.72707	8.04624	3.42086e-16	4.87247e-15	0.68083
CBX2	5.30116	5.14607	0.00972876	0.0196389	0.155087
CBX3	8.09082	7.325	3.18213e-41	5.04096e-39	0.765816
CBX4	7.59097	7.11566	8.10028e-13	7.85244e-12	0.475305
CBX5	7.79498	7.34631	2.93538e-16	4.21333e-15	0.448672
CBX6	8.18688	8.41313	0.00115437	0.00285623	-0.226248
CBX7	7.07556	8.15819	3.09432e-33	2.45093e-31	-1.08263
CBX8	5.64138	5.40072	6.972e-08	3.41631e-07	0.240666
CC2D1A	5.78039	5.74178	0.325048	0.413512	0.0386055
CC2D1B	5.90376	5.96813	0.0992288	0.15229	-0.0643783
CCAR1	7.68691	7.30615	3.8087e-11	2.95021e-10	0.380763
CCBE1	5.71772	6.08051	0.0012701	0.00311588	-0.36279
CCBL1	5.45135	5.21802	6.8127e-06	2.48448e-05	0.233333
CCDC12	8.23721	8.43956	0.000146074	0.000426787	-0.202351
CCDC13	4.65948	4.76403	0.00279116	0.00637656	-0.104546
CCDC14	7.16545	6.80224	5.00703e-08	2.50834e-07	0.36321
CCDC15	4.91282	4.61869	6.95988e-09	3.94626e-08	0.294125
CCDC17	4.69797	5.60592	3.01533e-33	2.40301e-31	-0.907947
CCDC18	4.70793	4.45914	3.52096e-09	2.09037e-08	0.248796
CCDC22	6.31956	6.27533	0.302624	0.39047	0.0442248
CCDC23	8.03384	8.02729	0.926154	0.944708	0.00655222
CCDC24	6.34563	5.91565	4.05243e-06	1.53026e-05	0.429973
CCDC25	7.96973	7.91618	0.355346	0.44577	0.0535515
CCDC26	4.00015	3.95588	0.0835197	0.131299	0.0442723
CCDC27	4.44647	4.44827	0.950987	0.964878	-0.00180392
CCDC28A	8.07909	8.65523	1.074e-13	1.14825e-12	-0.576139
CCDC28B	5.26566	5.2582	0.888843	0.915364	0.00746604
CCDC3	6.96982	8.02297	5.6301e-15	7.03898e-14	-1.05314
CCDC33	4.56975	4.66184	0.00312062	0.00706709	-0.0920905
CCDC34	6.33963	5.76427	5.76613e-15	7.1883e-14	0.575355
CCDC36	4.45648	4.39859	0.41611	0.507442	0.0578881
CCDC37	4.19831	4.44753	2.80393e-13	2.8657e-12	-0.249218
CCDC38	4.00557	3.96453	0.0897637	0.139761	0.0410417
CCDC40	4.80174	4.88238	0.149008	0.215044	-0.0806435
CCDC42	4.194	4.17071	0.479184	0.567748	0.0232942
CCDC43	7.3722	7.11587	1.28984e-06	5.28551e-06	0.256336
CCDC47	8.30912	8.27619	0.700739	0.765328	0.0329308
CCDC50	7.63557	7.5409	0.118579	0.176848	0.0946732
CCDC51	7.65052	6.98048	3.27798e-13	3.31165e-12	0.670037
CCDC53	8.83764	8.58182	0.0002364	0.000666269	0.255816
CCDC54	3.97755	3.95791	0.477295	0.566195	0.0196332
CCDC57	5.05226	5.05273	0.988176	0.991994	-0.000471923
CCDC58	6.84237	6.41265	2.16652e-09	1.32751e-08	0.429719
CCDC59	8.36736	8.33132	0.539594	0.624328	0.0360313
CCDC6	9.59783	9.30829	0.000174614	0.000504164	0.289533
CCDC60	4.71979	4.94655	1.08288e-10	7.90702e-10	-0.226755
CCDC62	4.663	4.63791	0.289746	0.376192	0.025086
CCDC63	4.29641	4.25484	0.192889	0.268211	0.0415765
CCDC64	7.62221	6.67471	1.83877e-07	8.48513e-07	0.947497
CCDC65	4.24312	4.67178	1.20614e-19	2.47125e-18	-0.42866
CCDC66	5.81299	5.78489	0.577217	0.657466	0.0281013
CCDC67	3.88323	3.91225	0.352985	0.443279	-0.0290245
CCDC68	4.98192	6.25404	3.29194e-23	9.9091e-22	-1.27212
CCDC69	5.73641	7.16977	6.48579e-43	1.18663e-40	-1.43336
CCDC70	4.22928	4.18934	0.186228	0.260454	0.0399386
CCDC71	6.04538	6.08148	0.473796	0.562807	-0.0361043
CCDC77	6.00208	5.67749	6.87552e-09	3.90648e-08	0.324591
CCDC8	6.46739	6.34878	0.258149	0.34192	0.118609
CCDC9	5.87034	5.80937	0.0825298	0.129915	0.0609715
CCHCR1	5.5885	5.53822	0.245865	0.328815	0.0502748
CCIN	4.46488	4.46297	0.963162	0.972974	0.00191071
CCK	4.22483	4.25724	0.345546	0.435664	-0.0324102
CCKAR	4.33061	4.36692	0.390938	0.482681	-0.03631
CCKBR	4.58566	4.47526	0.0252852	0.046084	0.110401
CCL1	4.37893	4.29078	0.0261617	0.0474836	0.0881533
CCL11	5.32556	5.18681	0.343724	0.433956	0.138744
CCL13	5.69258	6.02721	0.0102275	0.020534	-0.334623
CCL16	4.54064	4.61639	0.078792	0.124971	-0.0757546
CCL17	4.86122	4.87544	0.820533	0.861514	-0.0142165
CCL18	6.51621	7.24967	0.00025727	0.000719778	-0.733458
CCL19	6.7129	6.86441	0.438433	0.529102	-0.151515
CCL2	9.96011	10.5602	0.000320871	0.000882141	-0.600133
CCL20	5.12422	6.19717	1.26952e-12	1.2046e-11	-1.07295
CCL21	6.9196	7.42279	0.0209946	0.0389545	-0.503185
CCL22	4.85774	5.0117	0.00853297	0.0174776	-0.153964
CCL23	4.41485	5.10942	2.18637e-21	5.47225e-20	-0.69457
CCL24	4.61219	4.86825	0.00258613	0.00595108	-0.256055
CCL25	4.65687	4.61301	0.37882	0.470037	0.0438601
CCL26	4.99878	4.72685	0.00131127	0.00321022	0.271927
CCL27	4.44469	4.43637	0.734752	0.792858	0.00832549
CCL28	4.82809	4.88683	0.51236	0.599222	-0.0587371
CCL4	6.35451	6.4221	0.60981	0.686432	-0.0675867
CCL5	8.2995	7.99836	0.0522059	0.0872786	0.30115
CCL7	5.05965	4.82796	0.0807662	0.127712	0.231691
CCL8	7.17516	7.03237	0.470777	0.560477	0.142796
CCM2	7.8851	7.54239	1.30035e-11	1.08348e-10	0.342714
CCNA1	4.692	4.9791	0.0017805	0.00424379	-0.287101
CCNA2	6.8922	5.64735	1.74227e-28	9.0892e-27	1.24485
CCNB1	7.33271	5.34871	1.00847e-46	2.47171e-44	1.984
CCNB1IP1	7.56886	7.6984	0.0473261	0.0801729	-0.12954
CCNB2	7.12028	5.98702	3.28472e-20	7.2689e-19	1.13326
CCNB3	4.42816	4.46337	0.271755	0.357117	-0.0352075
CCNC	7.23055	7.23557	0.933448	0.950795	-0.00501513
CCND1	9.27978	9.18079	0.409623	0.500942	0.098985
CCND2	8.05288	8.10241	0.703592	0.767569	-0.0495295
CCND3	8.90679	9.11484	0.00328774	0.00739913	-0.208052
CCNDBP1	8.43796	8.85284	8.84227e-08	4.27947e-07	-0.414882
CCNE1	5.21479	4.985	0.00102241	0.00255358	0.229787
CCNE2	5.41935	4.69678	9.53638e-24	3.0214e-22	0.722576
CCNF	5.87535	5.44684	9.2873e-09	5.18222e-08	0.428511
CCNG1	10.0508	9.72985	4.34634e-05	0.000138891	0.320989
CCNG2	6.7981	6.78696	0.844447	0.880578	0.0111405
CCNH	7.86924	7.87164	0.969921	0.978585	-0.00240339
CCNI	10.9532	11.2631	1.10561e-08	6.10366e-08	-0.309908
CCNJ	5.61677	5.69014	0.124083	0.18421	-0.0733659
CCNK	7.54022	7.49558	0.356696	0.447161	0.0446324
CCNL1	7.18335	7.35711	0.0255955	0.0465863	-0.173754
CCNL2	7.38123	7.13683	0.000177247	0.000511085	0.244394
CCNT1	7.20145	6.89088	1.83366e-10	1.29805e-09	0.310573
CCNT2	6.76081	6.60805	0.00370495	0.00826077	0.152757
CCPG1	7.22354	6.96879	0.00205336	0.00482335	0.254748
CCR1	6.86315	6.77183	0.444039	0.534773	0.0913196
CCR10	4.7904	4.64642	0.0175345	0.033203	0.143974
CCR2	5.37995	5.29475	0.358836	0.449454	0.085199
CCR3	4.08523	4.17198	0.0271983	0.0491385	-0.0867442
CCR4	4.60752	4.62233	0.810261	0.85391	-0.0148146
CCR5	6.48402	6.25724	0.0132987	0.0259541	0.22677
CCR6	5.39144	5.37881	0.644829	0.716597	0.0126297
CCR7	5.58422	5.50444	0.458602	0.549257	0.0797771
CCR8	4.56769	4.47113	0.00964136	0.0194807	0.0965615
CCR9	4.34659	4.18933	1.37518e-05	4.77892e-05	0.157263
CCRN4L	5.56556	5.47352	0.236674	0.31821	0.0920418
CCS	7.18168	7.14662	0.511083	0.598106	0.0350605
CCT2	9.95609	9.37444	2.91435e-16	4.18776e-15	0.581648
CCT4	8.39045	8.23844	0.00300939	0.00683784	0.152014
CCT5	8.43784	8.04153	3.38079e-09	2.0136e-08	0.39631
CCT6A	9.23375	8.75967	1.05215e-13	1.12675e-12	0.474086
CCT6B	5.14572	5.24572	0.0447987	0.0765343	-0.100003
CCT7	9.90552	9.67723	0.00105424	0.00262449	0.228288
CCT8	8.97913	8.59731	1.55361e-13	1.63016e-12	0.381818
CD109	6.19173	6.05616	0.288062	0.374304	0.135564
CD14	10.6978	10.0976	1.8463e-05	6.28177e-05	0.600194
CD151	9.89955	9.66718	0.00117191	0.00289596	0.232365
CD160	4.37611	4.38676	0.87503	0.904521	-0.010643
CD163	8.6047	8.19502	0.00632628	0.013395	0.409674
CD164	8.59259	8.65066	0.43714	0.527933	-0.0580728
CD177	4.75213	4.75768	0.961676	0.972002	-0.00554784
CD180	5.61308	5.44445	0.0236576	0.0433445	0.168628
CD19	4.79479	4.77468	0.810692	0.854156	0.0201069
CD1A	4.47472	4.65188	0.00190497	0.00450876	-0.177157
CD1B	4.24782	4.42269	0.00102932	0.00256696	-0.174873
CD1C	5.30621	5.63449	4.06806e-05	0.00013064	-0.328281
CD1D	5.57032	5.58492	0.847046	0.88258	-0.0145955
CD1E	4.51372	4.637	0.0270553	0.0489142	-0.123274
CD2	7.14746	6.94648	0.136752	0.200182	0.200978
CD200	8.24112	7.17812	6.01859e-15	7.48865e-14	1.06299
CD200R1	4.69479	4.77674	0.27642	0.362074	-0.0819448
CD207	4.46292	4.56546	0.0437605	0.074934	-0.102541
CD209	5.72089	5.70117	0.838719	0.876012	0.0197185
CD22	4.84465	4.80222	0.687609	0.75395	0.0424284
CD226	4.51527	4.52149	0.915362	0.936978	-0.00622406
CD24	6.48193	7.61705	2.08043e-08	1.10215e-07	-1.13512
CD244	5.252	5.04889	0.191412	0.266647	0.203115
CD248	8.14822	8.10248	0.738626	0.795783	0.0457431
CD274	5.58081	5.77184	0.142579	0.207309	-0.191026
CD276	6.83527	6.53035	7.2495e-07	3.09773e-06	0.304916
CD28	4.6568	4.51448	0.0392753	0.0681429	0.142318
CD2AP	7.05062	7.13946	0.113521	0.17038	-0.0888348
CD2BP2	8.50502	8.3202	6.35466e-05	0.000197576	0.184818
CD300A	6.28745	6.1265	0.02894	0.0518955	0.160952
CD300C	5.80719	5.83335	0.712975	0.774876	-0.0261644
CD300LB	4.97533	5.07095	0.0160083	0.0306031	-0.0956285
CD300LF	5.80488	6.28724	7.41778e-08	3.62244e-07	-0.482357
CD300LG	5.14174	5.68522	8.28087e-16	1.12755e-14	-0.543475
CD320	7.23138	7.06705	0.00769629	0.0159297	0.164334
CD33	6.2629	6.3182	0.525701	0.611302	-0.055301
CD34	7.2105	7.97151	3.08843e-14	3.53158e-13	-0.761013
CD36	6.07921	7.72548	7.26934e-23	2.1364e-21	-1.64627
CD37	6.69176	6.86606	0.0558316	0.0926603	-0.174291
CD38	6.7682	6.43706	0.0217739	0.0402279	0.331134
CD3D	6.64402	6.4268	0.0467413	0.079327	0.217225
CD3E	5.74496	5.58624	0.140273	0.204483	0.158723
CD3EAP	6.22209	5.87351	1.31953e-12	1.25115e-11	0.348582
CD3G	5.11693	4.92572	0.057595	0.0952098	0.191213
CD4	6.78551	6.73286	0.567209	0.648367	0.0526503
CD40	6.24613	6.45633	0.0186742	0.0351155	-0.210196
CD40LG	4.69573	4.76751	0.171496	0.243043	-0.071782
CD44	8.92371	9.01467	0.39792	0.489151	-0.0909659
CD46	9.45212	9.45041	0.980542	0.986312	0.00171673
CD47	8.86825	8.76045	0.235737	0.317066	0.107799
CD48	6.94307	7.10987	0.153412	0.220518	-0.1668
CD5	5.34608	5.31596	0.693425	0.758534	0.0301201
CD52	7.28862	8.05158	5.32437e-09	3.07941e-08	-0.762957
CD53	7.68895	7.66305	0.786025	0.834939	0.0259094
CD55	9.33106	10.6215	4.55977e-25	1.63623e-23	-1.29048
CD58	6.73627	7.00176	0.000264217	0.000737444	-0.265489
CD59	9.19046	9.72272	3.6055e-10	2.45726e-09	-0.532255
CD5L	4.41225	4.49198	0.116492	0.174196	-0.0797286
CD6	5.42542	5.48486	0.449806	0.540204	-0.0594302
CD63	11.0202	10.8944	0.0824514	0.129823	0.125766
CD69	6.35556	6.91741	0.000317946	0.000874839	-0.561853
CD7	5.91864	5.81068	0.20561	0.283412	0.107961
CD72	5.99872	5.38627	4.47687e-09	2.61721e-08	0.612446
CD74	10.6768	10.6902	0.888695	0.915354	-0.0133665
CD79A	5.75211	5.62652	0.425295	0.516316	0.125584
CD79B	5.23782	5.36798	0.114292	0.171359	-0.13016
CD80	4.91786	4.88146	0.603642	0.681261	0.0363942
CD81	12.1281	12.2558	0.0897451	0.139749	-0.12766
CD82	7.38569	7.28014	0.324124	0.412458	0.105549
CD83	7.5017	8.30775	3.22273e-13	3.26292e-12	-0.806052
CD84	6.12076	5.85413	0.00239492	0.00556081	0.266628
CD86	6.79115	6.62492	0.0938417	0.145118	0.166239
CD8A	6.96711	6.72393	0.0709988	0.114185	0.24318
CD9	8.9845	9.1884	0.0380718	0.0663918	-0.2039
CD96	5.44817	5.23027	0.0313993	0.0558277	0.2179
CD97	8.07039	9.0331	7.90521e-17	1.21813e-15	-0.962711
CD99	9.58381	9.43224	0.0333295	0.0589609	0.151574
CD99L2	7.96108	7.81224	0.0168092	0.0319554	0.148837
CDA	5.61838	5.70604	0.442621	0.533421	-0.0876653
CDADC1	5.31693	5.41066	0.0177831	0.0336445	-0.0937307
CDAN1	6.49327	6.36575	0.00625132	0.0132537	0.12752
CDC14A	4.92315	5.21014	1.43906e-07	6.76316e-07	-0.286996
CDC14B	6.3678	6.27812	0.173927	0.245898	0.0896801
CDC14C	3.7676	3.71559	0.0437572	0.074934	0.0520051
CDC16	9.38558	9.18315	0.00129635	0.00317609	0.202431
CDC20	7.98792	5.9717	2.6929e-37	3.23897e-35	2.01622
CDC23	7.7291	7.36615	8.39127e-09	4.70447e-08	0.362942
CDC25A	4.83398	4.47794	2.89337e-09	1.74004e-08	0.356039
CDC25B	8.88031	8.37871	5.64249e-07	2.44483e-06	0.501603
CDC25C	4.8162	4.50464	4.03794e-06	1.52612e-05	0.311558
CDC26	8.11961	8.50841	8.86183e-11	6.51841e-10	-0.3888
CDC27	7.34074	7.10871	8.8782e-08	4.29366e-07	0.232029
CDC34	7.34919	7.17168	0.00132323	0.00323584	0.177512
CDC37	9.96957	10.1264	0.00301718	0.00685196	-0.156843
CDC37L1	6.54428	7.07966	2.05191e-16	2.99486e-15	-0.535384
CDC40	7.54573	7.38872	0.00741761	0.0154094	0.157009
CDC42	8.01823	8.06686	0.318401	0.40621	-0.0486271
CDC42BPA	6.93357	6.77808	0.0103889	0.0208099	0.15549
CDC42BPB	7.16895	7.16264	0.922521	0.942325	0.00630953
CDC42BPG	4.73107	4.74054	0.877502	0.906245	-0.00946648
CDC42EP1	7.40616	7.34821	0.381782	0.47313	0.0579502
CDC42EP2	6.97403	7.18768	0.00583689	0.0124829	-0.213646
CDC42EP3	6.90103	6.97421	0.455476	0.546218	-0.0731748
CDC42EP4	8.13322	8.41001	9.53941e-05	0.000287844	-0.276791
CDC42EP5	7.57502	7.37529	0.017976	0.0339451	0.199727
CDC42SE1	7.53674	7.61878	0.131333	0.193558	-0.082036
CDC42SE2	7.42961	7.31469	0.0635959	0.103705	0.114913
CDC5L	7.15629	6.99855	0.000563895	0.0014849	0.15774
CDC6	5.6942	4.87901	4.12606e-15	5.22393e-14	0.815187
CDC7	6.41514	5.8338	1.55889e-10	1.11325e-09	0.581341
CDC73	7.10752	7.24125	0.00800048	0.0164936	-0.13373
CDCA2	5.58536	4.81579	6.73636e-16	9.27946e-15	0.769573
CDCA3	6.3225	5.28533	3.01134e-31	2.01635e-29	1.03717
CDCA4	7.25292	6.64032	6.85757e-14	7.46688e-13	0.612602
CDCA5	7.02791	5.86873	6.30332e-27	2.7756e-25	1.15918
CDCA7	6.00431	5.05469	9.56274e-18	1.63018e-16	0.949626
CDCA7L	8.47855	7.69684	7.50145e-15	9.24515e-14	0.781719
CDCA8	6.72809	5.83661	8.27767e-17	1.27251e-15	0.891479
CDCP1	6.43869	5.97885	7.2004e-05	0.000221906	0.459843
CDH1	7.1886	7.43231	0.21403	0.292428	-0.243708
CDH10	4.4941	4.31003	0.0407281	0.070288	0.184069
CDH11	9.87841	8.50169	2.4205e-26	9.98168e-25	1.37671
CDH12	4.08766	4.04984	0.664462	0.733772	0.0378182
CDH13	6.25718	6.67877	0.000667577	0.00172987	-0.421589
CDH15	4.80596	4.72572	0.215183	0.293619	0.0802387
CDH16	4.43003	4.48367	0.0648842	0.105554	-0.0536462
CDH17	4.30402	4.31455	0.648907	0.720466	-0.0105333
CDH18	4.32077	4.26892	0.309462	0.397342	0.0518427
CDH19	3.88772	4.40047	6.05097e-50	2.06848e-47	-0.512751
CDH2	8.23991	6.69744	1.57343e-16	2.32523e-15	1.54247
CDH20	4.2036	4.15766	0.230258	0.310887	0.0459436
CDH22	5.03838	4.98685	0.278582	0.364302	0.0515272
CDH24	5.31547	5.23803	0.21928	0.298423	0.0774427
CDH26	4.39841	4.67211	3.20259e-18	5.78604e-17	-0.273699
CDH3	8.31167	7.23174	1.48903e-10	1.06688e-09	1.07993
CDH4	5.85719	5.1022	1.4211e-10	1.0199e-09	0.754991
CDH5	7.09541	8.64916	2.69915e-22	7.47591e-21	-1.55374
CDH6	5.59441	5.82039	0.0417763	0.0718488	-0.225985
CDH7	4.05294	4.03885	0.583581	0.66381	0.0140972
CDH8	4.3145	4.22672	0.281706	0.367516	0.0877786
CDH9	4.36979	4.28526	0.0159814	0.0305697	0.0845325
CDIPT	8.82962	8.80988	0.71517	0.776891	0.0197409
CDK10	6.96753	6.88439	0.0909401	0.141305	0.0831362
CDK2	7.01594	6.80489	0.000335096	0.000917364	0.211044
CDK2AP2	7.83636	7.58436	0.000932469	0.00235245	0.251998
CDK4	9.83316	9.22679	3.54561e-16	5.0336e-15	0.606369
CDK5	7.45156	6.77346	2.41264e-22	6.76894e-21	0.678101
CDK5R1	5.35679	4.94968	2.34993e-14	2.73281e-13	0.407107
CDK5R2	4.58485	4.49512	0.0479618	0.0810807	0.0897285
CDK5RAP1	7.41835	7.2115	1.85414e-06	7.4452e-06	0.206851
CDK5RAP2	7.59989	7.2293	1.01683e-07	4.88029e-07	0.370587
CDK5RAP3	8.90921	8.73891	0.00937556	0.0189998	0.170299
CDK6	7.72836	6.95053	3.84089e-17	6.15232e-16	0.777829
CDK7	8.61978	7.89777	2.70057e-20	6.07979e-19	0.72201
CDK8	6.56015	6.43576	0.0648557	0.10552	0.124386
CDK9	7.34707	7.37292	0.570784	0.651307	-0.025851
CDKAL1	5.98817	5.99827	0.813935	0.856562	-0.0101036
CDKL1	4.59705	4.78	2.46715e-05	8.2196e-05	-0.182952
CDKL2	4.93802	5.48203	9.79467e-10	6.33629e-09	-0.544016
CDKL3	4.91626	4.91058	0.875965	0.905018	0.00567779
CDKL5	4.87432	4.94101	0.139851	0.203983	-0.0666828
CDKN1A	9.13924	9.66435	4.56673e-06	1.71006e-05	-0.525111
CDKN1B	8.83897	9.02538	0.00680511	0.0142854	-0.186404
CDKN1C	7.14057	7.46896	0.00011355	0.000338075	-0.328386
CDKN2A	5.31858	5.08745	0.0607525	0.0997188	0.231134
CDKN2B	5.41252	6.29797	5.10191e-13	5.07845e-12	-0.885446
CDKN2C	6.80538	6.6333	0.062215	0.101798	0.172086
CDKN2D	5.36641	5.54669	0.000723533	0.00186039	-0.18028
CDKN3	6.75187	5.55827	2.1994e-24	7.32569e-23	1.1936
CDO1	5.25973	6.35999	3.23749e-18	5.84098e-17	-1.10026
CDON	6.64274	6.1921	9.13694e-05	0.000276729	0.45064
CDR1	4.42913	4.37436	0.319403	0.407313	0.0547743
CDR2L	7.21537	7.18899	0.779623	0.830039	0.0263767
CDRT1	4.35448	4.30416	0.307242	0.395234	0.0503249
CDRT15	4.57372	4.58553	0.730128	0.789114	-0.0118046
CDS1	5.82002	6.54617	5.38738e-14	5.99273e-13	-0.726156
CDS2	7.3997	7.36804	0.539059	0.623875	0.0316549
CDSN	4.53555	4.59798	0.0789727	0.125211	-0.0624378
CDT1	6.03413	5.41686	4.33999e-11	3.32605e-10	0.617263
CDV3	9.37819	9.16602	0.000196298	0.000561038	0.212171
CDX1	4.76208	4.73834	0.618074	0.693451	0.0237452
CDX2	4.61846	4.6223	0.924663	0.943703	-0.00384552
CDX4	4.2144	4.16674	0.0952355	0.14689	0.047662
CDYL	6.95935	6.75503	3.36201e-06	1.28638e-05	0.204318
CDYL2	5.59751	5.47535	0.0111172	0.0220815	0.122158
CEACAM1	5.11175	5.40534	0.000714562	0.00184024	-0.293587
CEACAM19	4.99585	4.9823	0.742617	0.799287	0.0135442
CEACAM21	4.77241	4.77937	0.882929	0.910547	-0.00695582
CEACAM3	4.64116	4.84645	4.17209e-08	2.11701e-07	-0.205292
CEACAM4	4.66253	4.59968	0.123563	0.183522	0.0628476
CEACAM5	4.6714	4.73275	0.280517	0.366407	-0.0613543
CEACAM6	4.81494	8.24792	7.90925e-41	1.20872e-38	-3.43298
CEACAM7	4.03467	4.04447	0.690424	0.756148	-0.00979898
CEACAM8	3.95147	4.38027	1.44699e-17	2.416e-16	-0.428794
CEBPA	7.00198	7.76569	1.18286e-13	1.26049e-12	-0.76371
CEBPB	10.9624	11.3371	4.9407e-05	0.000156193	-0.374676
CEBPD	9.73553	10.5589	3.61908e-16	5.12671e-15	-0.823418
CEBPE	4.83008	4.88961	0.109067	0.16478	-0.0595298
CEBPG	7.48222	7.71505	0.000361063	0.000981214	-0.232832
CEBPZ	8.61878	8.51893	0.0863703	0.135191	0.0998419
CECR1	7.86168	8.35866	0.000150134	0.000437079	-0.496981
CECR2	4.28995	4.43312	2.24445e-05	7.53173e-05	-0.143168
CECR5	7.63919	7.55915	0.171418	0.24296	0.0800372
[truncated: 10,992 more rows]
