# Supplementary material for: De novo pyrimidine synthesis is a collateral metabolic vulnerability in NF2-deficient mesothelioma
Source: EMBO Mol Med. 2025 Jul 24;17(9):2258–98. doi: 10.1038/s44321-025-00278-4 (PMC12423300; doi:10.1038/s44321-025-00278-4)
Supplement: Supplementary file 13 — Data Set EV2 [file 44321_2025_278_MOESM13_ESM.xlsx]

## Sheet: Sheet1
Dataset EV2. KEGG enrichment analysis of the DEGs between normal tissues and PM tumors.
ID	Description	GeneRatio	BgRatio	pvalue	p.adjust	qvalue	geneID	Count	Category
hsa04110	Cell cycle	27/337	157/8464	8.54125e-11	2.31468e-08	2.18476e-08	9212/699/701/890/891/9133/9134/991/990/113130/1019/1021/1022/81620/1111/10926/1871/9700/4085/4171/4173/4175/5111/9232/6502/9319/7272	27	KEGG
hsa04974	Protein digestion and absorption	16/337	103/8464	2.67524e-06	0.000362495	0.000342149	1300/1301/1303/1306/1307/80781/1277/1278/1281/1289/1290/1292/1293/1296/1299/3783	16	KEGG
hsa04512	ECM-receptor interaction	14/337	89/8464	9.75599e-06	0.000881291	0.000831827	1277/1278/1292/1293/1299/1311/3161/3675/3693/284217/3911/6696/7058/7059	14	KEGG
hsa04610	Complement and coagulation cascades	13/337	86/8464	3.14579e-05	0.00213127	0.00201165	623/714/715/716/718/725/629/3426/2149/5328/10544/5054/5270	13	KEGG
hsa03030	DNA replication	8/337	36/8464	6.61532e-05	0.0035855	0.00338426	2237/4171/4173/4175/5111/5427/5984/10535	8	KEGG
hsa00270	Cysteine and methionine metabolism	9/337	52/8464	0.000182696	0.00825178	0.00778863	191/586/875/1786/259307/3939/26227/29968/6723	9	KEGG
hsa04115	p53 signaling pathway	10/337	74/8464	0.000650414	0.0251803	0.023767	891/9133/9134/1019/1021/1111/3486/6241/5054/9540	10	KEGG
hsa00670	One carbon pool by folate	5/337	20/8464	0.000918411	0.0274606	0.0259193	471/1719/2618/6472/7298	5	KEGG
hsa01523	Antifolate resistance	6/337	30/8464	0.00100552	0.0274606	0.0259193	471/1719/2618/8836/6472/7298	6	KEGG
hsa05222	Small cell lung cancer	11/337	92/8464	0.00101331	0.0274606	0.0259193	9134/1019/1021/1163/1164/1871/3675/284217/3911/6502/7188	11	KEGG
hsa03410	Base excision repair	7/337	44/8464	0.00160159	0.0394575	0.0372428	2237/55247/5111/5427/5984/6996/7374	7	KEGG
hsa05133	Pertussis	9/337	76/8464	0.0030616	0.0667557	0.0630089	714/715/716/718/725/929/3654/23643/29108	9	KEGG
hsa00790	Folate biosynthesis	5/337	26/8464	0.0032023	0.0667557	0.0630089	57016/1719/8836/55034/5805	5	KEGG
hsa04151	PI3K-Akt signaling pathway	25/337	354/8464	0.0037699	0.0729744	0.0688785	627/9134/1019/1021/1277/1278/1292/1293/1299/1311/1436/1945/1946/1978/2149/8817/2254/7184/3675/3693/284217/3911/6696/7058/7059	25	KEGG
hsa00240	Pyrimidine metabolism	7/337	58/8464	0.00781757	0.141237	0.13331	4830/4833/4907/6240/6241/7083/7298	7	KEGG
hsa04218	Cellular senescence	13/337	156/8464	0.00925382	0.153147	0.144551	890/891/9133/9134/1019/1021/1111/1871/1978/2305/3486/3709/5054	13	KEGG
hsa01230	Biosynthesis of amino acids	8/337	75/8464	0.009607	0.153147	0.144551	586/875/2026/2597/26227/29968/5831/6472	8	KEGG
hsa00514	Other types of O-glycan biosynthesis	6/337	47/8464	0.0103169	0.155327	0.146609	8704/56913/2589/55568/79695/51809	6	KEGG
hsa05165	Human papillomavirus infection	22/337	331/8464	0.012594	0.171242	0.161631	890/9134/1019/1021/1277/1278/1292/1293/1299/1311/1978/8772/2535/3675/3693/284217/3911/9368/6696/7058/7059/7482	22	KEGG
hsa00230	Purine metabolism	11/337	128/8464	0.0129368	0.171242	0.161631	471/2618/4830/4833/4907/10606/5198/55276/5471/6240/6241	11	KEGG
hsa00512	Mucin type O-glycan biosynthesis	5/337	36/8464	0.0132697	0.171242	0.161631	56913/2589/55568/79695/51809	5	KEGG
hsa04510	Focal adhesion	15/337	203/8464	0.0154289	0.190056	0.179388	1277/1278/1292/1293/1299/1311/2318/3675/3693/284217/3911/6464/6696/7058/7059	15	KEGG
hsa04145	Phagosome	12/337	152/8464	0.0180196	0.212318	0.200401	715/718/929/1311/3693/29927/6890/7058/7059/203068/347733/10381	12	KEGG
hsa04064	NF-kappa B signaling pathway	9/337	104/8464	0.0224811	0.253849	0.239601	29760/84433/929/3654/23643/5328/10673/7188/7412	9	KEGG
hsa05150	Staphylococcus aureus infection	8/337	96/8464	0.0370479	0.401599	0.379058	714/715/716/718/629/3426/3861/3875	8	KEGG
hsa00520	Amino sugar and nucleotide sugar metabolism	5/337	49/8464	0.0442767	0.444755	0.419793	9945/29926/10007/2821/55276	5	KEGG
hsa04814	Motor proteins	13/337	193/8464	0.0443114	0.444755	0.419793	1062/3832/9928/56992/81930/10112/9493/11004/24137/3833/203068/347733/10381	13	KEGG
hsa05144	Malaria	5/337	50/8464	0.04766	0.461281	0.43539	1311/3606/7058/7059/7412	5	KEGG
hsa01232	Nucleotide metabolism	7/337	85/8464	0.0520811	0.486689	0.459372	4830/4833/4907/6240/6241/7083/7298	7	KEGG
hsa00250	Alanine, aspartate and glutamate metabolism	4/337	37/8464	0.0581047	0.504865	0.476528	9945/259307/56954/5471	4	KEGG
hsa01250	Biosynthesis of nucleotide sugars	4/337	37/8464	0.0581047	0.504865	0.476528	9945/29926/2821/55276	4	KEGG
hsa05169	Epstein-Barr virus infection	13/337	202/8464	0.0596567	0.504865	0.476528	29760/890/9134/1019/1021/3627/1871/8772/3654/10213/6502/6890/7188	13	KEGG
hsa03060	Protein export	3/337	23/8464	0.061478	0.504865	0.476528	29927/60559/58477	3	KEGG
hsa03013	Nucleocytoplasmic transport	8/337	108/8464	0.0657791	0.516859	0.487849	1434/1917/3838/57122/9631/3842/7514/11260	8	KEGG
hsa03460	Fanconi anemia pathway	5/337	55/8464	0.0668148	0.516859	0.487849	641/83990/2189/55120/29089	5	KEGG
hsa04066	HIF-1 signaling pathway	8/337	109/8464	0.0686603	0.516859	0.487849	112399/1978/2026/2597/3939/5054/6513/7076	8	KEGG
hsa05132	Salmonella infection	15/337	249/8464	0.0718868	0.521486	0.492217	929/1434/8772/26263/2318/2597/7184/3606/3654/23643/5217/29108/203068/347733/10381	15	KEGG
hsa00260	Glycine, serine and threonine metabolism	4/337	40/8464	0.0733905	0.521486	0.492217	875/26227/29968/6472	4	KEGG
hsa05134	Legionellosis	5/337	57/8464	0.0755162	0.521486	0.492217	718/929/1917/3606/29108	5	KEGG
hsa04114	Oocyte meiosis	9/337	131/8464	0.0773373	0.521486	0.492217	699/891/9133/9134/991/9700/3709/4085/9232	9	KEGG
hsa03440	Homologous recombination	4/337	41/8464	0.0788965	0.521486	0.492217	641/83990/25788/11073	4	KEGG
hsa05130	Pathogenic Escherichia coli infection	12/337	197/8464	0.0940899	0.604758	0.570815	24146/2149/8772/2597/3606/3654/29108/9368/203068/347733/10381/8936	12	KEGG
hsa04514	Cell adhesion molecules	10/337	157/8464	0.095958	0.604758	0.570815	1000/1001/1002/24146/3897/9019/57502/5792/139065/7412	10	KEGG
hsa00533	Glycosaminoglycan biosynthesis - keratan sulfate	2/337	14/8464	0.104986	0.621547	0.586661	8704/8702	2	KEGG
hsa03420	Nucleotide excision repair	5/337	63/8464	0.105074	0.621547	0.586661	1022/8450/5111/5427/5984	5	KEGG
hsa05166	Human T-cell leukemia virus 1 infection	13/337	222/8464	0.105502	0.621547	0.586661	701/890/9133/9134/991/1019/1111/1871/9700/4085/9232/6513/7514	13	KEGG
hsa04929	GnRH secretion	5/337	64/8464	0.110485	0.637053	0.601297	3709/3783/84634/6696/7220	5	KEGG
hsa00052	Galactose metabolism	3/337	31/8464	0.124181	0.701104	0.661752	57016/8704/55276	3	KEGG
hsa00010	Glycolysis / Gluconeogenesis	5/337	67/8464	0.127504	0.705176	0.665596	2026/2597/2821/3939/55276	5	KEGG
hsa00360	Phenylalanine metabolism	2/337	16/8464	0.131535	0.712917	0.672903	259307/4282	2	KEGG
hsa05110	Vibrio cholerae infection	4/337	50/8464	0.136914	0.727526	0.686692	11014/11015/9601/29927	4	KEGG
hsa04141	Protein processing in endoplasmic reticulum	10/337	174/8464	0.155865	0.794503	0.749909	10970/26232/7184/10525/5034/9601/29927/6745/6748/3703	10	KEGG
hsa01240	Biosynthesis of cofactors	9/337	153/8464	0.156322	0.794503	0.749909	586/1719/8836/29926/4830/4833/29968/5805/6472	9	KEGG
hsa05218	Melanoma	5/337	72/8464	0.158314	0.794503	0.749909	1019/1021/1871/8817/2254	5	KEGG
hsa04390	Hippo signaling pathway	9/337	157/8464	0.17385	0.856606	0.808527	332/652/122786/2535/2736/5054/6591/7482/23286	9	KEGG
hsa04623	Cytosolic DNA-sensing pathway	5/337	75/8464	0.178125	0.861999	0.813618	9447/3627/8772/3606/29108	5	KEGG
hsa00480	Glutathione metabolism	4/337	57/8464	0.190898	0.881099	0.831646	2882/6240/6241/6723	4	KEGG
hsa05340	Primary immunodeficiency	3/337	38/8464	0.191555	0.881099	0.831646	29760/6890/7374	3	KEGG
hsa05412	Arrhythmogenic right ventricular cardiomyopathy	5/337	77/8464	0.191826	0.881099	0.831646	1000/3675/3693/284217/5318	5	KEGG
hsa04933	AGE-RAGE signaling pathway in diabetic complications	6/337	100/8464	0.207731	0.938252	0.88559	1019/1277/1278/1281/5054/7412	6	KEGG
hsa00983	Drug metabolism - other enzymes	5/337	80/8464	0.213042	0.944324	0.891321	4830/4833/6240/6241/7083	5	KEGG
hsa05146	Amoebiasis	6/337	102/8464	0.220472	0.944324	0.891321	929/1277/1278/1281/284217/3911	6	KEGG
hsa05224	Breast cancer	8/337	147/8464	0.231438	0.944324	0.891321	1019/1021/1871/8817/2254/2535/6464/7482	8	KEGG
hsa03430	Mismatch repair	2/337	23/8464	0.232537	0.944324	0.891321	5111/5984	2	KEGG
hsa00140	Steroid hormone biosynthesis	4/337	62/8464	0.232923	0.944324	0.891321	1545/3283/6715/6783	4	KEGG
hsa00380	Tryptophan metabolism	3/337	42/8464	0.233418	0.944324	0.891321	64577/1545/259307	3	KEGG
hsa04620	Toll-like receptor signaling pathway	6/337	104/8464	0.233467	0.944324	0.891321	929/3627/8772/3654/23643/6696	6	KEGG
hsa05217	Basal cell carcinoma	4/337	63/8464	0.241591	0.96281	0.90877	652/2535/2736/7482	4	KEGG
hsa05206	MicroRNAs in cancer	15/337	310/8464	0.253505	0.995649	0.939766	9134/113130/1021/1545/1786/1871/1945/1946/2146/6624/9493/5328/6464/6659/23414	15	KEGG
hsa04540	Gap junction	5/337	88/8464	0.272775	0.99993	0.943806	3357/3709/203068/347733/10381	5	KEGG
hsa04934	Cushing syndrome	8/337	155/8464	0.276357	0.99993	0.943806	9134/1019/1021/1871/2535/3283/3709/7482	8	KEGG
hsa05221	Acute myeloid leukemia	4/337	67/8464	0.276925	0.99993	0.943806	890/929/1436/1978	4	KEGG
hsa00601	Glycosphingolipid biosynthesis - lacto and neolacto series	2/337	27/8464	0.292355	0.99993	0.943806	8704/8702	2	KEGG
hsa05203	Viral carcinogenesis	10/337	204/8464	0.294944	0.99993	0.943806	718/890/9134/991/1019/1021/1111/6502/27044/7188	10	KEGG
hsa05205	Proteoglycans in cancer	10/337	205/8464	0.300108	0.99993	0.943806	1277/1278/2318/2535/2817/3693/3709/5328/7291/7482	10	KEGG
hsa01200	Carbon metabolism	6/337	115/8464	0.308516	0.99993	0.943806	2026/2597/2821/26227/29968/6472	6	KEGG
hsa05171	Coronavirus disease - COVID-19	11/337	232/8464	0.319174	0.99993	0.943806	714/715/716/718/629/3627/3654/4314/51121/25873/6227	11	KEGG
hsa04657	IL-17 signaling pathway	5/337	94/8464	0.319652	0.99993	0.943806	3627/8772/7184/4314/7188	5	KEGG
hsa00330	Arginine and proline metabolism	3/337	50/8464	0.3207	0.99993	0.943806	5033/5831/6723	3	KEGG
hsa04392	Hippo signaling pathway - multiple species	2/337	29/8464	0.32211	0.99993	0.943806	122786/23286	2	KEGG
hsa04621	NOD-like receptor signaling pathway	9/337	186/8464	0.322457	0.99993	0.943806	9447/84168/1508/8772/3428/3606/3709/29108/7188	9	KEGG
hsa01524	Platinum drug resistance	4/337	73/8464	0.331246	0.99993	0.943806	540/332/8772/7153	4	KEGG
hsa04120	Ubiquitin mediated proteolysis	7/337	142/8464	0.336597	0.99993	0.943806	991/8450/55120/26232/6502/11065/27338	7	KEGG
hsa00030	Pentose phosphate pathway	2/337	30/8464	0.336876	0.99993	0.943806	2821/55276	2	KEGG
hsa05215	Prostate cancer	5/337	97/8464	0.343462	0.99993	0.943806	9134/1871/7184/4314/5328	5	KEGG
hsa04918	Thyroid hormone synthesis	4/337	75/8464	0.349521	0.99993	0.943806	2882/7184/3709/9601	4	KEGG
hsa05214	Glioma	4/337	75/8464	0.349521	0.99993	0.943806	1019/1021/1871/6464	4	KEGG
hsa05220	Chronic myeloid leukemia	4/337	76/8464	0.358665	0.99993	0.943806	1019/1021/1871/6464	4	KEGG
hsa05010	Alzheimer disease	17/337	384/8464	0.360686	0.99993	0.943806	102/25825/1020/22943/8772/2535/2597/3709/5685/10213/57181/201266/25800/203068/347733/10381/7482	17	KEGG
hsa05202	Transcriptional misregulation in cancer	9/337	193/8464	0.361989	0.99993	0.943806	9915/890/929/1436/3206/3486/4314/5328/7490	9	KEGG
hsa04215	Apoptosis - multiple species	2/337	32/8464	0.3661	0.99993	0.943806	332/8772	2	KEGG
hsa04061	Viral protein interaction with cytokine and cytokine receptor	5/337	100/8464	0.36739	0.99993	0.943806	1436/3627/10563/9547/3606	5	KEGG
hsa05164	Influenza A	8/337	171/8464	0.371805	0.99993	0.943806	1019/1021/3627/8772/3606/3838/29108/7514	8	KEGG
hsa04611	Platelet activation	6/337	124/8464	0.372622	0.99993	0.943806	1277/1278/1281/2149/3709/10125	6	KEGG
hsa00051	Fructose and mannose metabolism	2/337	33/8464	0.380528	0.99993	0.943806	57016/29926	2	KEGG
hsa05226	Gastric cancer	7/337	149/8464	0.382457	0.99993	0.943806	9134/1871/8817/2254/2535/6464/7482	7	KEGG
hsa04914	Progesterone-mediated oocyte maturation	5/337	102/8464	0.38336	0.99993	0.943806	699/890/891/9133/4085	5	KEGG
hsa05142	Chagas disease	5/337	102/8464	0.38336	0.99993	0.943806	714/718/8772/3654/5054	5	KEGG
hsa03450	Non-homologous end-joining	1/337	13/8464	0.410554	0.99993	0.943806	2237	1	KEGG
hsa04068	FoxO signaling pathway	6/337	131/8464	0.422851	0.99993	0.943806	891/9133/114907/9454/10769/6502	6	KEGG
hsa00350	Tyrosine metabolism	2/337	36/8464	0.422924	0.99993	0.943806	259307/4282	2	KEGG
hsa00500	Starch and sucrose metabolism	2/337	36/8464	0.422924	0.99993	0.943806	2821/55276	2	KEGG
hsa04350	TGF-beta signaling pathway	5/337	108/8464	0.431074	0.99993	0.943806	652/2200/26585/57817/3624	5	KEGG
hsa05143	African trypanosomiasis	2/337	37/8464	0.436726	0.99993	0.943806	3606/7412	2	KEGG
hsa04360	Axon guidance	8/337	182/8464	0.439024	0.99993	0.943806	1020/1945/1946/2048/3897/10512/7220/219699	8	KEGG
hsa04210	Apoptosis	6/337	136/8464	0.458429	0.99993	0.943806	332/1508/8772/3709/4001/84823	6	KEGG
hsa05161	Hepatitis B	7/337	162/8464	0.467688	0.99993	0.943806	332/890/9134/1871/8772/3654/5111	7	KEGG
hsa05170	Human immunodeficiency virus 1 infection	9/337	212/8464	0.470703	0.99993	0.943806	891/9133/1111/8450/8772/3654/3709/6890/7188	9	KEGG
hsa04668	TNF signaling pathway	5/337	114/8464	0.477998	0.99993	0.943806	3627/8772/4314/7188/7412	5	KEGG
hsa05219	Bladder cancer	2/337	41/8464	0.490054	0.99993	0.943806	1019/1871	2	KEGG
hsa05012	Parkinson disease	11/337	266/8464	0.493061	0.99993	0.943806	2861/3709/5685/10213/57181/201266/25800/203068/347733/10381/7345	11	KEGG
hsa00120	Primary bile acid biosynthesis	1/337	17/8464	0.499114	0.99993	0.943806	80270	1	KEGG
hsa00910	Nitrogen metabolism	1/337	17/8464	0.499114	0.99993	0.943806	768	1	KEGG
hsa04936	Alcoholic liver disease	6/337	142/8464	0.500383	0.99993	0.943806	714/718/929/8772/3654/23643	6	KEGG
hsa00513	Various types of N-glycan biosynthesis	2/337	42/8464	0.502886	0.99993	0.943806	8704/3703	2	KEGG
hsa00830	Retinol metabolism	3/337	68/8464	0.512391	0.99993	0.943806	1592/157506/8608	3	KEGG
hsa04924	Renin secretion	3/337	69/8464	0.522277	0.99993	0.943806	116/1508/3709	3	KEGG
hsa05211	Renal cell carcinoma	3/337	69/8464	0.522277	0.99993	0.943806	9915/112399/6513	3	KEGG
hsa04310	Wnt signaling pathway	7/337	171/8464	0.525118	0.99993	0.943806	22943/2535/4919/4920/6423/6424/7482	7	KEGG
hsa05230	Central carbon metabolism in cancer	3/337	70/8464	0.532053	0.99993	0.943806	3939/6513/8140	3	KEGG
hsa01210	2-Oxocarboxylic acid metabolism	1/337	19/8464	0.538286	0.99993	0.943806	586	1	KEGG
hsa05223	Non-small cell lung cancer	3/337	72/8464	0.551263	0.99993	0.943806	1019/1021/1871	3	KEGG
hsa03050	Proteasome	2/337	46/8464	0.55208	0.99993	0.943806	5685/10213	2	KEGG
hsa00100	Steroid biosynthesis	1/337	20/8464	0.556711	0.99993	0.943806	1717	1	KEGG
hsa04810	Regulation of actin cytoskeleton	9/337	229/8464	0.564687	0.99993	0.943806	623/2149/8817/2254/128239/3675/3693/5217/8936	9	KEGG
hsa00532	Glycosaminoglycan biosynthesis - chondroitin sulfate / dermatan sulfate	1/337	21/8464	0.574402	0.99993	0.943806	79586	1	KEGG
hsa00770	Pantothenate and CoA biosynthesis	1/337	21/8464	0.574402	0.99993	0.943806	586	1	KEGG
hsa00280	Valine, leucine and isoleucine degradation	2/337	48/8464	0.575361	0.99993	0.943806	586/259307	2	KEGG
hsa05030	Cocaine addiction	2/337	49/8464	0.586667	0.99993	0.943806	627/1020	2	KEGG
hsa05212	Pancreatic cancer	3/337	76/8464	0.58825	0.99993	0.943806	1019/1021/1871	3	KEGG
hsa05100	Bacterial invasion of epithelial cells	3/337	77/8464	0.597187	0.99993	0.943806	1759/6464/8936	3	KEGG
hsa05140	Leishmaniasis	3/337	77/8464	0.597187	0.99993	0.943806	718/1917/3654	3	KEGG
hsa05160	Hepatitis C	6/337	157/8464	0.599443	0.99993	0.943806	1019/1021/24146/3627/1871/8772	6	KEGG
hsa04721	Synaptic vesicle cycle	3/337	78/8464	0.605997	0.99993	0.943806	1173/1759/6507	3	KEGG
hsa00515	Mannose type O-glycan biosynthesis	1/337	23/8464	0.607702	0.99993	0.943806	8704	1	KEGG
hsa04913	Ovarian steroidogenesis	2/337	51/8464	0.608607	0.99993	0.943806	1545/3283	2	KEGG
hsa05207	Chemical carcinogenesis - receptor activation	8/337	212/8464	0.61293	0.99993	0.943806	332/990/1545/1978/8817/2254/7184/3838	8	KEGG
hsa00534	Glycosaminoglycan biosynthesis - heparan sulfate / heparin	1/337	24/8464	0.623364	0.99993	0.943806	9955	1	KEGG
hsa05417	Lipid and atherosclerosis	8/337	215/8464	0.628801	0.99993	0.943806	929/7184/3606/3654/23643/4314/29108/7412	8	KEGG
hsa00510	N-Glycan biosynthesis	2/337	53/8464	0.629652	0.99993	0.943806	8704/3703	2	KEGG
hsa04961	Endocrine and other factor-regulated calcium reabsorption	2/337	53/8464	0.629652	0.99993	0.943806	1173/1759	2	KEGG
hsa04915	Estrogen signaling pathway	5/337	138/8464	0.648281	0.99993	0.943806	7184/3709/3861/3875/6464	5	KEGG
hsa05162	Measles	5/337	139/8464	0.654578	0.99993	0.943806	9134/1019/1021/8772/3654	5	KEGG
hsa05131	Shigellosis	9/337	247/8464	0.655734	0.99993	0.943806	718/11335/929/3606/3709/5217/29108/7188/8936	9	KEGG
hsa04662	B cell receptor signaling pathway	3/337	84/8464	0.656133	0.99993	0.943806	29760/84433/971	3	KEGG
hsa05145	Toxoplasmosis	4/337	112/8464	0.657521	0.99993	0.943806	3654/284217/3911/23643	4	KEGG
hsa04340	Hedgehog signaling pathway	2/337	56/8464	0.659555	0.99993	0.943806	2619/2736	2	KEGG
hsa04010	MAPK signaling pathway	11/337	302/8464	0.663465	0.99993	0.943806	627/929/1436/1945/1946/8817/2254/2318/3654/9448/10125	11	KEGG
hsa05225	Hepatocellular carcinoma	6/337	168/8464	0.664942	0.99993	0.943806	1019/1021/1871/2535/6464/7482	6	KEGG
hsa04911	Insulin secretion	3/337	86/8464	0.671793	0.99993	0.943806	116/3783/6513	3	KEGG
hsa04724	Glutamatergic synapse	4/337	115/8464	0.677854	0.99993	0.943806	9454/3709/6507/7220	4	KEGG
hsa04726	Serotonergic synapse	4/337	115/8464	0.677854	0.99993	0.943806	2560/3357/3709/7220	4	KEGG
hsa05163	Human cytomegalovirus infection	8/337	225/8464	0.679047	0.99993	0.943806	1019/1021/1871/1978/8772/3709/6890/7188	8	KEGG
hsa05416	Viral myocarditis	2/337	60/8464	0.696381	0.99993	0.943806	8672/284217	2	KEGG
hsa05410	Hypertrophic cardiomyopathy	3/337	90/8464	0.701531	0.99993	0.943806	3675/3693/284217	3	KEGG
hsa04722	Neurotrophin signaling pathway	4/337	119/8464	0.70364	0.99993	0.943806	627/3654/9500/6464	4	KEGG
hsa00590	Arachidonic acid metabolism	2/337	61/8464	0.705058	0.99993	0.943806	9536/5740	2	KEGG
hsa00630	Glyoxylate and dicarboxylate metabolism	1/337	30/8464	0.705076	0.99993	0.943806	6472	1	KEGG
hsa00310	Lysine degradation	2/337	63/8464	0.721793	0.99993	0.943806	2146/5352	2	KEGG
hsa03250	Viral life cycle - HIV-1	2/337	63/8464	0.721793	0.99993	0.943806	4131/7514	2	KEGG
hsa04520	Adherens junction	3/337	93/8464	0.722461	0.99993	0.943806	5792/6591/8936	3	KEGG
hsa04970	Salivary secretion	3/337	93/8464	0.722461	0.99993	0.943806	3709/3783/6522	3	KEGG
hsa05323	Rheumatoid arthritis	3/337	93/8464	0.722461	0.99993	0.943806	3606/4314/10673	3	KEGG
hsa00640	Propanoate metabolism	1/337	32/8464	0.728175	0.99993	0.943806	3939	1	KEGG
hsa04014	Ras signaling pathway	8/337	236/8464	0.729247	0.99993	0.943806	627/1436/1945/1946/8817/2254/10125/6464	8	KEGG
hsa04015	Rap1 signaling pathway	7/337	210/8464	0.737336	0.99993	0.943806	1436/1945/1946/2149/8817/2254/5217	7	KEGG
hsa04927	Cortisol synthesis and secretion	2/337	65/8464	0.737722	0.99993	0.943806	3283/3709	2	KEGG
hsa05321	Inflammatory bowel disease	2/337	65/8464	0.737722	0.99993	0.943806	2625/3606	2	KEGG
hsa05414	Dilated cardiomyopathy	3/337	96/8464	0.742234	0.99993	0.943806	3675/3693/284217	3	KEGG
hsa03015	mRNA surveillance pathway	3/337	97/8464	0.748571	0.99993	0.943806	51692/1479/124540	3	KEGG
hsa04150	mTOR signaling pathway	5/337	156/8464	0.750351	0.99993	0.943806	1978/2535/6502/8140/7482	5	KEGG
hsa01522	Endocrine resistance	3/337	98/8464	0.754784	0.99993	0.943806	1019/1871/6464	3	KEGG
hsa04750	Inflammatory mediator regulation of TRP channels	3/337	98/8464	0.754784	0.99993	0.943806	623/3357/3709	3	KEGG
hsa00040	Pentose and glucuronate interconversions	1/337	35/8464	0.759485	0.99993	0.943806	57016	1	KEGG
hsa04640	Hematopoietic cell lineage	3/337	99/8464	0.760873	0.99993	0.943806	929/1436/3675	3	KEGG
hsa04926	Relaxin signaling pathway	4/337	129/8464	0.761486	0.99993	0.943806	1277/1278/1281/6464	4	KEGG
hsa00760	Nicotinate and nicotinamide metabolism	1/337	36/8464	0.769101	0.99993	0.943806	4907	1	KEGG
hsa04972	Pancreatic secretion	3/337	102/8464	0.778409	0.99993	0.943806	3709/6522/7220	3	KEGG
hsa04622	RIG-I-like receptor signaling pathway	2/337	71/8464	0.780912	0.99993	0.943806	3627/8772	2	KEGG
hsa04660	T cell receptor signaling pathway	3/337	104/8464	0.789504	0.99993	0.943806	84433/1019/10125	3	KEGG
hsa05167	Kaposi sarcoma-associated herpesvirus infection	6/337	194/8464	0.790942	0.99993	0.943806	718/1019/1021/1871/8772/3709	6	KEGG
hsa00562	Inositol phosphate metabolism	2/337	73/8464	0.793861	0.99993	0.943806	51477/3706	2	KEGG
hsa05022	Pathways of neurodegeneration - multiple diseases	16/337	476/8464	0.794849	0.99993	0.943806	627/1020/22943/8772/2535/2861/2882/3709/5685/10213/203068/347733/10381/7345/55255/7482	16	KEGG
hsa04020	Calcium signaling pathway	8/337	253/8464	0.795884	0.99993	0.943806	623/2149/8817/2254/3357/3706/3709/5021	8	KEGG
hsa04928	Parathyroid hormone synthesis, secretion and action	3/337	106/8464	0.800135	0.99993	0.943806	2625/3709/9368	3	KEGG
hsa03010	Ribosome	5/337	167/8464	0.800952	0.99993	0.943806	63875/11222/51121/25873/6227	5	KEGG
hsa05322	Systemic lupus erythematosus	4/337	137/8464	0.801155	0.99993	0.943806	714/715/716/718	4	KEGG
hsa05033	Nicotine addiction	1/337	40/8464	0.803881	0.99993	0.943806	2560	1	KEGG
hsa04922	Glucagon signaling pathway	3/337	107/8464	0.80528	0.99993	0.943806	3709/3939/6513	3	KEGG
hsa05418	Fluid shear stress and atherosclerosis	4/337	139/8464	0.810196	0.99993	0.943806	652/2817/7184/7412	4	KEGG
hsa04931	Insulin resistance	3/337	108/8464	0.810314	0.99993	0.943806	9945/5792/6513	3	KEGG
hsa04971	Gastric acid secretion	2/337	76/8464	0.81202	0.99993	0.943806	3709/6522	2	KEGG
hsa04612	Antigen processing and presentation	2/337	78/8464	0.823322	0.99993	0.943806	1508/6890	2	KEGG
hsa05415	Diabetic cardiomyopathy	6/337	203/8464	0.82503	0.99993	0.943806	1277/1278/1281/2597/9945/6513	6	KEGG
hsa04550	Signaling pathways regulating pluripotency of stem cells	4/337	143/8464	0.827275	0.99993	0.943806	652/2535/3624/7482	4	KEGG
hsa01521	EGFR tyrosine kinase inhibitor resistance	2/337	79/8464	0.828741	0.99993	0.943806	1978/6464	2	KEGG
hsa03018	RNA degradation	2/337	79/8464	0.828741	0.99993	0.943806	2026/51690	2	KEGG
hsa04670	Leukocyte transendothelial migration	3/337	114/8464	0.83826	0.99993	0.943806	24146/7070/7412	3	KEGG
hsa02010	ABC transporters	1/337	45/8464	0.840102	0.99993	0.943806	6890	1	KEGG
hsa03022	Basal transcription factors	1/337	45/8464	0.840102	0.99993	0.943806	1022	1	KEGG
hsa04060	Cytokine-cytokine receptor interaction	9/337	297/8464	0.84323	0.99993	0.943806	652/1436/3627/10563/9547/3606/3624/10673/7292	9	KEGG
hsa05152	Tuberculosis	5/337	180/8464	0.849953	0.99993	0.943806	718/929/8772/3606/3654	5	KEGG
hsa00620	Pyruvate metabolism	1/337	47/8464	0.852647	0.99993	0.943806	3939	1	KEGG
hsa04973	Carbohydrate digestion and absorption	1/337	47/8464	0.852647	0.99993	0.943806	6518	1	KEGG
hsa04012	ErbB signaling pathway	2/337	85/8464	0.858225	0.99993	0.943806	1978/6464	2	KEGG
hsa04935	Growth hormone synthesis, secretion and action	3/337	120/8464	0.862589	0.99993	0.943806	3486/3709/6464	3	KEGG
hsa04672	Intestinal immune network for IgA production	1/337	49/8464	0.864211	0.99993	0.943806	10673	1	KEGG
hsa05016	Huntington disease	9/337	306/8464	0.866493	0.99993	0.943806	1173/627/2882/5685/10213/6507/203068/347733/10381	9	KEGG
hsa00565	Ether lipid metabolism	1/337	50/8464	0.869649	0.99993	0.943806	5050	1	KEGG
hsa04979	Cholesterol metabolism	1/337	51/8464	0.87487	0.99993	0.943806	5360	1	KEGG
hsa04976	Bile secretion	2/337	89/8464	0.875229	0.99993	0.943806	6513/6522	2	KEGG
hsa00600	Sphingolipid metabolism	1/337	53/8464	0.884695	0.99993	0.943806	8879	1	KEGG
hsa04380	Osteoclast differentiation	3/337	128/8464	0.890007	0.99993	0.943806	29760/1436/2274	3	KEGG
hsa04142	Lysosome	3/337	132/8464	0.901795	0.99993	0.943806	1176/1508/55353	3	KEGG
hsa04070	Phosphatidylinositol signaling system	2/337	97/8464	0.903739	0.99993	0.943806	3706/3709	2	KEGG
hsa04925	Aldosterone synthesis and secretion	2/337	98/8464	0.906842	0.99993	0.943806	3283/3709	2	KEGG
hsa05231	Choline metabolism in cancer	2/337	98/8464	0.906842	0.99993	0.943806	1978/8936	2	KEGG
hsa04530	Tight junction	4/337	169/8464	0.909715	0.99993	0.943806	1019/24146/5111/9368	4	KEGG
hsa04730	Long-term depression	1/337	60/8464	0.913405	0.99993	0.943806	3709	1	KEGG
hsa04978	Mineral absorption	1/337	60/8464	0.913405	0.99993	0.943806	540	1	KEGG
hsa04910	Insulin signaling pathway	3/337	137/8464	0.914925	0.99993	0.943806	1978/5792/6464	3	KEGG
hsa05135	Yersinia infection	3/337	137/8464	0.914925	0.99993	0.943806	3606/3654/29108	3	KEGG
hsa04916	Melanogenesis	2/337	101/8464	0.9156	0.99993	0.943806	2535/7482	2	KEGG
hsa04371	Apelin signaling pathway	3/337	139/8464	0.919715	0.99993	0.943806	3709/5054/6696	3	KEGG
hsa00561	Glycerolipid metabolism	1/337	62/8464	0.920211	0.99993	0.943806	57016	1	KEGG
hsa05014	Amyotrophic lateral sclerosis	10/337	364/8464	0.920904	0.99993	0.943806	2882/57122/9631/5217/5685/10213/203068/347733/10381/55255	10	KEGG
hsa05020	Prion disease	7/337	273/8464	0.923476	0.99993	0.943806	714/3709/5685/10213/203068/347733/10381	7	KEGG
hsa04625	C-type lectin receptor signaling pathway	2/337	104/8464	0.923583	0.99993	0.943806	3709/29108	2	KEGG
hsa04080	Neuroactive ligand-receptor interaction	10/337	367/8464	0.925326	0.99993	0.943806	116/140/623/718/2149/2560/3357/84634/10874/5021	10	KEGG
hsa05017	Spinocerebellar ataxia	3/337	143/8464	0.928567	0.99993	0.943806	3709/5685/10213	3	KEGG
hsa00970	Aminoacyl-tRNA biosynthesis	1/337	66/8464	0.932265	0.99993	0.943806	51067	1	KEGG
hsa04720	Long-term potentiation	1/337	67/8464	0.934983	0.99993	0.943806	3709	1	KEGG
hsa04072	Phospholipase D signaling pathway	3/337	148/8464	0.938372	0.99993	0.943806	1759/2149/6464	3	KEGG
hsa04920	Adipocytokine signaling pathway	1/337	69/8464	0.940097	0.99993	0.943806	6513	1	KEGG
hsa05204	Chemical carcinogenesis - DNA adducts	1/337	69/8464	0.940097	0.99993	0.943806	1545	1	KEGG
hsa04917	Prolactin signaling pathway	1/337	70/8464	0.942502	0.99993	0.943806	6464	1	KEGG
hsa05120	Epithelial cell signaling in Helicobacter pylori infection	1/337	70/8464	0.942502	0.99993	0.943806	102	1	KEGG
hsa04062	Chemokine signaling pathway	4/337	192/8464	0.951345	0.99993	0.943806	3627/10563/9547/6464	4	KEGG
hsa03320	PPAR signaling pathway	1/337	75/8464	0.953156	0.99993	0.943806	5360	1	KEGG
hsa04217	Necroptosis	3/337	159/8464	0.955727	0.99993	0.943806	8772/29108/7188	3	KEGG
hsa04071	Sphingolipid signaling pathway	2/337	121/8464	0.956936	0.99993	0.943806	140/8879	2	KEGG
hsa04152	AMPK signaling pathway	2/337	121/8464	0.956936	0.99993	0.943806	890/1978	2	KEGG
hsa04919	Thyroid hormone signaling pathway	2/337	121/8464	0.956936	0.99993	0.943806	652/6513	2	KEGG
hsa00980	Metabolism of xenobiotics by cytochrome P450	1/337	78/8464	0.958578	0.99993	0.943806	1545	1	KEGG
hsa03008	Ribosome biogenesis in eukaryotes	3/337	164/8464	0.962003	0.99993	0.943806	55127/10799/7514	3	KEGG
hsa04022	cGMP-PKG signaling pathway	3/337	167/8464	0.965358	0.99993	0.943806	140/3709/4879	3	KEGG
hsa05210	Colorectal cancer	1/337	86/8464	0.970169	0.99993	0.943806	332	1	KEGG
hsa04260	Cardiac muscle contraction	1/337	87/8464	0.971369	0.99993	0.943806	84679	1	KEGG
hsa04270	Vascular smooth muscle contraction	2/337	134/8464	0.972514	0.99993	0.943806	3709/4879	2	KEGG
hsa04211	Longevity regulating pathway	1/337	89/8464	0.973626	0.99993	0.943806	1978	1	KEGG
hsa04727	GABAergic synapse	1/337	89/8464	0.973626	0.99993	0.943806	2560	1	KEGG
hsa05235	PD-L1 expression and PD-1 checkpoint pathway in cancer	1/337	89/8464	0.973626	0.99993	0.943806	10125	1	KEGG
hsa05032	Morphine addiction	1/337	91/8464	0.975706	0.99993	0.943806	2560	1	KEGG
hsa03040	Spliceosome	4/337	217/8464	0.976092	0.99993	0.943806	51690/8175/6633/6636	4	KEGG
hsa04658	Th1 and Th2 cell differentiation	1/337	92/8464	0.976684	0.99993	0.943806	2625	1	KEGG
hsa04912	GnRH signaling pathway	1/337	93/8464	0.977623	0.99993	0.943806	3709	1	KEGG
hsa04140	Autophagy - animal	2/337	141/8464	0.978487	0.99993	0.943806	1508/55255	2	KEGG
hsa04666	Fc gamma R-mediated phagocytosis	1/337	97/8464	0.981015	0.99993	0.943806	8936	1	KEGG
hsa04713	Circadian entrainment	1/337	97/8464	0.981015	0.99993	0.943806	116	1	KEGG
hsa04024	cAMP signaling pathway	4/337	225/8464	0.981095	0.99993	0.943806	116/627/2149/5021	4	KEGG
hsa04723	Retrograde endocannabinoid signaling	2/337	148/8464	0.983196	0.99993	0.943806	2560/3709	2	KEGG
hsa04921	Oxytocin signaling pathway	2/337	154/8464	0.986424	0.99993	0.943806	3709/5021	2	KEGG
hsa04659	Th17 cell differentiation	1/337	108/8464	0.987925	0.99993	0.943806	2625	1	KEGG
hsa04725	Cholinergic synapse	1/337	113/8464	0.990172	0.99993	0.943806	3709	1	KEGG
hsa04650	Natural killer cell mediated cytotoxicity	1/337	132/8464	0.99551	0.99993	0.943806	6464	1	KEGG
hsa04728	Dopaminergic synapse	1/337	132/8464	0.99551	0.99993	0.943806	3709	1	KEGG
hsa05034	Alcoholism	2/337	188/8464	0.996038	0.99993	0.943806	627/6464	2	KEGG
hsa04613	Neutrophil extracellular trap formation	1/337	191/8464	0.99961	0.99993	0.943806	718	1	KEGG
hsa04144	Endocytosis	2/337	251/8464	0.999626	0.99993	0.943806	1173/1759	2	KEGG
hsa05208	Chemical carcinogenesis - reactive oxygen species	1/337	223/8464	0.999897	0.99993	0.943806	1545	1	KEGG
hsa04714	Thermogenesis	1/337	232/8464	0.99993	0.99993	0.943806	4879	1	KEGG
