# Supplementary material for: De novo pyrimidine synthesis is a collateral metabolic vulnerability in NF2-deficient mesothelioma
Source: EMBO Mol Med. 2025 Jul 24;17(9):2258–98. doi: 10.1038/s44321-025-00278-4 (PMC12423300; doi:10.1038/s44321-025-00278-4)
Supplement: Supplementary file 14 — Data Set EV3 [file 44321_2025_278_MOESM14_ESM.xlsx]

## Sheet: Sheet1
Dataset EV3. GSEA enrichment analysis of 84 metabolic pathways in PM tumors.
ID	Description	setSize	enrichmentScore	NES	pvalue	p.adjust	qvalue	rank	leading_edge	core_enrichment
Fatty acid degradation	Fatty acid degradation	Fatty acid degradation	37	-0.679628	-1.9137	0.000176698	0.0148426	0.0120898	2006	tags=51%, list=15%, signal=44%	ACSL4/ACADVL/ADH5/ACSBG1/ACADS/ACAA1/ACAA2/ACAT1/ACADM/EHHADH/ACADSB/ADH1C/ACSL5/ACSL1/ADH1A/ALDH3A2/ALDH2/ACADL/ADH1B
Tyrosine metabolism	Tyrosine metabolism	Tyrosine metabolism	34	-0.685693	-1.90712	0.000381771	0.0160344	0.0130606	1045	tags=26%, list=8%, signal=24%	ALDH3A1/ADH1C/AOX1/MAOB/ADH1A/TYRP1/AOC3/ADH1B/MAOA
Histidine metabolism	Histidine metabolism	Histidine metabolism	19	-0.754962	-1.87678	0.00107505	0.0225761	0.0183891	1045	tags=37%, list=8%, signal=34%	ALDH3A1/MAOB/ASPA/ALDH3A2/ALDH2/HDC/MAOA
N-Glycan biosynthesis	N-Glycan biosynthesis	N-Glycan biosynthesis	42	0.573395	1.73789	0.000999707	0.0225761	0.0183891	2790	tags=50%, list=21%, signal=39%	STT3A/B4GALT2/RPN2/ALG3/MAN1B1/DDOST/MAN2A1/ALG8/GANAB/MGAT4B/STT3B/MGAT2/RPN1/DPAGT1/ALG6/ALG1/DOLPP1/ST6GAL2/DPM2/FUT8/TUSC3
Pyrimidine metabolism	Pyrimidine metabolism	Pyrimidine metabolism	41	0.580225	1.74892	0.00176696	0.029685	0.0241795	1149	tags=32%, list=9%, signal=29%	RRM2/NME1/TYMS/TK1/NME4/NT5E/RRM1/DTYMK/DUT/ENPP1/NME3/CAD/DCTD
Arachidonic acid metabolism	Arachidonic acid metabolism	Arachidonic acid metabolism	49	-0.562925	-1.68258	0.00357009	0.0497852	0.0405519	1201	tags=22%, list=9%, signal=20%	PLA2G4F/ALOX5/PLA2G4C/CYP4F3/CYP2J2/PLA2G1B/PTGDS/ALOX15/AKR1C3/PTGS2/GPX3
Retinol metabolism	Retinol metabolism	Retinol metabolism	43	-0.558565	-1.62015	0.00414877	0.0497852	0.0405519	707	tags=23%, list=5%, signal=22%	CYP3A5/UGT2B4/RDH5/ADH1C/AOX1/DHRS9/ADH1A/HSD17B6/ADH1B/ALDH1A1
beta-Alanine metabolism	beta-Alanine metabolism	beta-Alanine metabolism	30	-0.624493	-1.6875	0.00584582	0.0613811	0.0499971	2200	tags=37%, list=17%, signal=31%	ALDH3B1/GADL1/MLYCD/ACADS/ALDH3A1/EHHADH/ALDH6A1/DPYS/ALDH3A2/ALDH2/AOC3
Other types of O-glycan biosynthesis	Other types of O-glycan biosynthesis	Other types of O-glycan biosynthesis	31	0.574648	1.62849	0.00667265	0.062278	0.0507277	2202	tags=48%, list=17%, signal=40%	C1GALT1/GALNT10/GALNT1/B4GALT2/GALNT7/GALNT12/GALNT2/PLOD3/OGT/GALNT9/RFNG/C1GALT1C1/POFUT1/GALNT14/ST6GAL2
Metabolism of xenobiotics by cytochrome P450	Metabolism of xenobiotics by cytochrome P450	Metabolism of xenobiotics by cytochrome P450	33	-0.597542	-1.66042	0.00954848	0.0802072	0.0653317	1501	tags=52%, list=12%, signal=46%	CYP1A1/GSTM4/GSTM1/DHDH/GSTP1/CYP2F1/GSTO2/AKR1C1/GSTA4/GSTM2/GSTM3/MGST2/GSTA3/GSTA1/EPHX1/GSTM5/MGST1
Ascorbate and aldarate metabolism	Ascorbate and aldarate metabolism	Ascorbate and aldarate metabolism	17	-0.699525	-1.69659	0.0110939	0.0847167	0.0690048	384	tags=29%, list=3%, signal=29%	UGT2B4/ALDH3A2/ALDH2/RGN/KL
Tryptophan metabolism	Tryptophan metabolism	Tryptophan metabolism	36	-0.560286	-1.57488	0.0128172	0.0897207	0.0730808	1090	tags=31%, list=8%, signal=28%	KYNU/ACAT1/KMO/EHHADH/AOX1/MAOB/ALDH3A2/ALDH2/CAT/INMT/MAOA
Arginine and proline metabolism	Arginine and proline metabolism	Arginine and proline metabolism	27	-0.608227	-1.59409	0.0150757	0.0962904	0.078432	1126	tags=33%, list=9%, signal=31%	ARG2/CKM/AMD1/MAOB/CKMT2/ALDH3A2/ALDH2/CKB/MAOA
Valine, leucine and isoleucine biosynthesis	Valine, leucine and isoleucine biosynthesis	Valine, leucine and isoleucine biosynthesis	4	0.875073	1.45327	0.0160484	0.0962904	0.078432	632	tags=50%, list=5%, signal=48%	BCAT1/SDSL
Cysteine and methionine metabolism	Cysteine and methionine metabolism	Cysteine and methionine metabolism	44	0.511865	1.56748	0.0200455	0.110101	0.0896809	632	tags=23%, list=5%, signal=22%	BCAT1/PSAT1/AHCY/CBS/PHGDH/IL4I1/SRM/LDHA/DNMT1/SDSL
Amino sugar and nucleotide sugar metabolism	Amino sugar and nucleotide sugar metabolism	Amino sugar and nucleotide sugar metabolism	43	0.483677	1.47387	0.0209715	0.110101	0.0896809	3659	tags=65%, list=28%, signal=47%	GFPT2/PGM2/GNPDA1/GPI/GMPPA/GFPT1/NANP/GALE/CMAS/PMM2/HEXA/CYB5R2/PGM3/GMDS/NPL/NAGK/GALK2/UAP1/UAP1L1/UGDH/NANS/UGP2/MPI/HK2/HEXB/GALK1/GNPDA2/FPGT
Pyruvate metabolism	Pyruvate metabolism	Pyruvate metabolism	44	-0.517224	-1.50595	0.0252101	0.124567	0.101465	824	tags=34%, list=6%, signal=32%	ACSS1/HAGH/GLO1/ADH5/ACYP1/LDHD/ACAT1/ME1/ACSS2/ADH1C/ACACB/ADH1A/ALDH3A2/ALDH2/ADH1B
Sulfur metabolism	Sulfur metabolism	Sulfur metabolism	8	-0.772526	-1.54765	0.0279005	0.130202	0.106055	462	tags=50%, list=4%, signal=48%	TST/MPST/PAPSS2/SELENBP1
Phenylalanine metabolism	Phenylalanine metabolism	Phenylalanine metabolism	16	-0.637519	-1.52331	0.0403788	0.178517	0.145408	1045	tags=25%, list=8%, signal=23%	ALDH3A1/MAOB/AOC3/MAOA
Nitrogen metabolism	Nitrogen metabolism	Nitrogen metabolism	16	-0.589592	-1.40879	0.0780952	0.298182	0.24288	152	tags=25%, list=1%, signal=25%	GLUL/CA2/CA3/CA4
Linoleic acid metabolism	Linoleic acid metabolism	Linoleic acid metabolism	23	-0.544978	-1.38693	0.072549	0.298182	0.24288	1201	tags=22%, list=9%, signal=20%	PLA2G4F/PLA2G4C/CYP2J2/PLA2G1B/ALOX15
Glycerolipid metabolism	Glycerolipid metabolism	Glycerolipid metabolism	47	-0.460487	-1.35497	0.0752294	0.298182	0.24288	2241	tags=28%, list=17%, signal=23%	LPIN1/MOGAT1/GLYCTK/LPIN2/GPAM/GK/DGAT2/AGPAT2/PNPLA2/ALDH3A2/ALDH2/MGLL/LPL
Glycosaminoglycan biosynthesis - heparan sulfate / heparin	Glycosaminoglycan biosynthesis - heparan sulfate / heparin	Glycosaminoglycan biosynthesis - heparan sulfate / heparin	24	0.515278	1.39964	0.0886598	0.323801	0.263748	2014	tags=38%, list=16%, signal=32%	HS3ST3A1/B3GAT3/EXTL2/B4GALT7/XYLT2/HS2ST1/B3GALT6/EXT1/EXT2
Propanoate metabolism	Propanoate metabolism	Propanoate metabolism	30	-0.490071	-1.32426	0.109641	0.383743	0.312573	3222	tags=57%, list=25%, signal=43%	ACOX1/BCKDHA/HADHA/DLD/ACOX3/HIBCH/ACSS1/BCKDHB/MLYCD/SUCLG2/ACADS/ECHDC1/SUCLA2/EHHADH/ACSS2/ALDH6A1/ACACB
One carbon pool by folate	One carbon pool by folate	One carbon pool by folate	17	0.551187	1.37797	0.124481	0.387275	0.31545	1749	tags=47%, list=13%, signal=41%	TYMS/SHMT2/ATIC/GART/DHFR/MTHFD2/ALDH1L2/MTHFD1L
Alanine, aspartate and glutamate metabolism	Alanine, aspartate and glutamate metabolism	Alanine, aspartate and glutamate metabolism	31	0.472977	1.34037	0.123667	0.387275	0.31545	1157	tags=29%, list=9%, signal=27%	GFPT2/PPAT/IL4I1/NIT2/GFPT1/CAD/GPT2/CPS1/ASNS
Various types of N-glycan biosynthesis	Various types of N-glycan biosynthesis	Various types of N-glycan biosynthesis	35	0.457657	1.33243	0.12035	0.387275	0.31545	1337	tags=34%, list=10%, signal=31%	STT3A/B4GALT2/RPN2/ALG3/MAN1B1/DDOST/MAN2A1/MGAT4B/STT3B/MGAT2/RPN1/HEXA
Glycosaminoglycan biosynthesis - chondroitin sulfate / dermatan sulfate	Glycosaminoglycan biosynthesis - chondroitin sulfate / dermatan sulfate	Glycosaminoglycan biosynthesis - chondroitin sulfate / dermatan sulfate	13	0.574933	1.33215	0.142241	0.426724	0.347582	2970	tags=62%, list=23%, signal=48%	CHPF/B3GAT3/B4GALT7/XYLT2/B3GALT6/CHST3/CHSY1/CHST11
Purine metabolism	Purine metabolism	Purine metabolism	104	0.330448	1.17827	0.166271	0.481612	0.39229	2003	tags=26%, list=15%, signal=22%	RRM2/NME1/PPAT/PAICS/NME4/NT5E/PGM2/ATIC/PFAS/GART/RRM1/AMPD2/ENPP1/NME3/APRT/PRPS1/ITPA/PRPS2/IMPDH2/NUDT5/CANT1/HPRT1/NT5C/PDE6B/AK5/PDE10A/DCK
Fatty acid biosynthesis	Fatty acid biosynthesis	Fatty acid biosynthesis	14	-0.545344	-1.27711	0.174242	0.487879	0.397395	2537	tags=50%, list=20%, signal=40%	ACSL4/FASN/ACSBG1/HSD17B8/ACSL5/ACACB/ACSL1
Other glycan degradation	Other glycan degradation	Other glycan degradation	14	0.5276	1.25523	0.191983	0.520212	0.423732	4035	tags=50%, list=31%, signal=35%	MAN2B1/FUCA2/HEXA/AGA/MANBA/HEXB/NEU1
Valine, leucine and isoleucine degradation	Valine, leucine and isoleucine degradation	Valine, leucine and isoleucine degradation	43	-0.414118	-1.20117	0.200364	0.525956	0.428411	1807	tags=44%, list=14%, signal=38%	HIBCH/HMGCL/BCKDHB/ACAD8/ACADS/HMGCS2/ACAA1/ACAA2/ACAT1/HMGCLL1/MCCC1/ACADM/EHHADH/AUH/ACADSB/ALDH6A1/AOX1/ALDH3A2/ALDH2
Galactose metabolism	Galactose metabolism	Galactose metabolism	27	0.442152	1.21738	0.212058	0.539785	0.439674	3675	tags=48%, list=28%, signal=35%	AKR1B10/PGM2/B4GALT2/G6PC3/GALE/PFKP/PFKL/GLA/GAA/UGP2/HK2/GALK1/PFKM
Selenocompound metabolism	Selenocompound metabolism	Selenocompound metabolism	11	-0.554136	-1.21531	0.234714	0.563314	0.458839	462	tags=18%, list=4%, signal=18%	PAPSS2/INMT
Phenylalanine, tyrosine and tryptophan biosynthesis	Phenylalanine, tyrosine and tryptophan biosynthesis	Phenylalanine, tyrosine and tryptophan biosynthesis	5	0.686449	1.21303	0.231618	0.563314	0.458839	346	tags=20%, list=3%, signal=19%	IL4I1
Primary bile acid biosynthesis	Primary bile acid biosynthesis	Primary bile acid biosynthesis	17	-0.493516	-1.19695	0.253846	0.58126	0.473457	1161	tags=59%, list=9%, signal=54%	ACOT8/AKR1C4/BAAT/CYP46A1/SCP2/HSD17B4/ACOX2/CYP27A1/CYP39A1/CH25H
Glycine, serine and threonine metabolism	Glycine, serine and threonine metabolism	Glycine, serine and threonine metabolism	37	-0.406803	-1.14548	0.266667	0.58126	0.473457	1500	tags=19%, list=12%, signal=17%	AMT/PGAM2/BPGM/MAOB/ALAS1/AOC3/MAOA
Glutathione metabolism	Glutathione metabolism	Glutathione metabolism	46	-0.387781	-1.13512	0.269871	0.58126	0.473457	1879	tags=30%, list=14%, signal=26%	GSTP1/GGT6/GCLM/ANPEP/GSTO2/GSTA4/GSTM2/GSTM3/MGST2/GSTA3/GSTA1/GSTM5/MGST1/GPX3
Glycerophospholipid metabolism	Glycerophospholipid metabolism	Glycerophospholipid metabolism	64	-0.360734	-1.13228	0.260345	0.58126	0.473457	1201	tags=14%, list=9%, signal=13%	PLA2G4F/AGPAT2/PLA2G4C/CHPT1/CDS1/PLA1A/PLA2G1B/GPD1/GPD1L
Ubiquinone and other terpenoid-quinone biosynthesis	Ubiquinone and other terpenoid-quinone biosynthesis	Ubiquinone and other terpenoid-quinone biosynthesis	11	0.512737	1.14801	0.307071	0.616379	0.502063	4256	tags=45%, list=33%, signal=31%	NQO1/VKORC1/COQ2/GGCX/VKORC1L1
Glycosaminoglycan biosynthesis - keratan sulfate	Glycosaminoglycan biosynthesis - keratan sulfate	Glycosaminoglycan biosynthesis - keratan sulfate	13	0.492921	1.14212	0.30819	0.616379	0.502063	488	tags=15%, list=4%, signal=15%	B4GALT4/B4GALT2
Sphingolipid metabolism	Sphingolipid metabolism	Sphingolipid metabolism	28	0.397557	1.10013	0.307368	0.616379	0.502063	4035	tags=54%, list=31%, signal=37%	SGPL1/DEGS1/UGCG/SPHK1/GLA/GAL3ST1/SGPP1/SPTLC2/SPTLC1/ENPP7/PSAP/SGPP2/B4GALT6/SMPD3/NEU1
Taurine and hypotaurine metabolism	Taurine and hypotaurine metabolism	Taurine and hypotaurine metabolism	8	-0.564815	-1.13153	0.350806	0.654839	0.53339	2117	tags=50%, list=16%, signal=42%	BAAT/GADL1/GGT6/CDO1
Arginine biosynthesis	Arginine biosynthesis	Arginine biosynthesis	19	-0.435609	-1.08289	0.348968	0.654839	0.53339	2753	tags=53%, list=21%, signal=42%	NOS1/GLUD2/GPT/NOS3/ARG1/GOT1/GLUD1/GLUL/ARG2/ASL
Glycolysis / Gluconeogenesis	Glycolysis / Gluconeogenesis	Glycolysis / Gluconeogenesis	62	-0.344468	-1.0705	0.335664	0.654839	0.53339	1298	tags=18%, list=10%, signal=16%	PGAM2/HK3/ALDH3A1/BPGM/ACSS2/ADH1C/ADH1A/ALDH3A2/ALDH2/FBP1/ADH1B
Lipoic acid metabolism	Lipoic acid metabolism	Lipoic acid metabolism	3	-0.735004	-1.16199	0.363636	0.66	0.537594	1708	tags=100%, list=13%, signal=87%	LIAS/LIPT1
Terpenoid backbone biosynthesis	Terpenoid backbone biosynthesis	Terpenoid backbone biosynthesis	20	-0.42528	-1.06441	0.377143	0.66	0.537594	1802	tags=30%, list=14%, signal=26%	PDSS2/HMGCS2/ACAT1/IDI1/IDI2/PCYOX1
Nicotinate and nicotinamide metabolism	Nicotinate and nicotinamide metabolism	Nicotinate and nicotinamide metabolism	26	0.381862	1.04491	0.376569	0.66	0.537594	2520	tags=38%, list=19%, signal=31%	NT5E/ENPP1/NNMT/NNT/NT5C/CD38/QPRT/NMNAT2/SIRT7/NADSYN1
Lysine degradation	Lysine degradation	Lysine degradation	43	0.339615	1.03488	0.386313	0.662252	0.539428	2833	tags=28%, list=22%, signal=22%	PLOD2/EZH2/PLOD1/PLOD3/SMYD3/SUV39H1/NSD1/ALDH7A1/ACAT2/ALDH1B1/SETDB1/SUV39H2
Butanoate metabolism	Butanoate metabolism	Butanoate metabolism	21	-0.415788	-1.05044	0.406072	0.672884	0.548088	1807	tags=38%, list=14%, signal=33%	HMGCL/ACADS/HMGCS2/ACSM3/ACAT1/HMGCLL1/BDH2/EHHADH
Glycosylphosphatidylinositol (GPI)-anchor biosynthesis	Glycosylphosphatidylinositol (GPI)-anchor biosynthesis	Glycosylphosphatidylinositol (GPI)-anchor biosynthesis	23	0.381776	1.03492	0.408537	0.672884	0.548088	4111	tags=65%, list=32%, signal=45%	PIGB/PIGW/PIGN/PIGC/PIGT/DPM2/PIGK/GPAA1/PIGF/PIGM/PIGQ/PIGX/PIGL/PIGG/GPLD1
Mannose type O-glycan biosynthesis	Mannose type O-glycan biosynthesis	Mannose type O-glycan biosynthesis	15	0.421318	1.02274	0.425847	0.677645	0.551967	5715	tags=60%, list=44%, signal=34%	B4GALT2/POMGNT1/POMT1/B3GAT1/B4GALT1/POMT2/B3GALNT2/FUT4/B4GALT3
Inositol phosphate metabolism	Inositol phosphate metabolism	Inositol phosphate metabolism	58	-0.329153	-1.01018	0.427562	0.677645	0.551967	849	tags=24%, list=7%, signal=23%	MTMR6/PLCG2/ITPKB/PLCE1/PLCD1/SACM1L/PLCB4/ALDH6A1/MTM1/INPP5A/INPP1/PIP5K1B/ITPKC/IMPA2
Caffeine metabolism	Caffeine metabolism	Caffeine metabolism	6	-0.555691	-1.04187	0.449692	0.678754	0.55287	4082	tags=83%, list=31%, signal=57%	NAT2/CYP2A7/CYP1A2/CYP2A6/NAT1
Steroid hormone biosynthesis	Steroid hormone biosynthesis	Steroid hormone biosynthesis	40	-0.350043	-1.0013	0.473297	0.678754	0.55287	1725	tags=22%, list=13%, signal=20%	CYP3A5/UGT2B4/HSD17B8/SRD5A2/AKR1C1/SULT2B1/HSD11B1/HSD17B6/AKR1C3
Folate biosynthesis	Folate biosynthesis	Folate biosynthesis	23	0.368179	0.99806	0.46748	0.678754	0.55287	543	tags=22%, list=4%, signal=21%	GGH/AKR1B10/MOCOS/PTS/DHFR
Fatty acid elongation	Fatty acid elongation	Fatty acid elongation	16	0.403726	0.996605	0.461216	0.678754	0.55287	4454	tags=50%, list=34%, signal=33%	ACOT7/ELOVL6/ELOVL2/ACOT4/ELOVL4/THEM4/ELOVL5/HSD17B12
Mucin type O-glycan biosynthesis	Mucin type O-glycan biosynthesis	Mucin type O-glycan biosynthesis	27	0.361831	0.99623	0.469854	0.678754	0.55287	966	tags=26%, list=7%, signal=24%	C1GALT1/GALNT10/GALNT1/GALNT7/GALNT12/GALNT2/GALNT9
Drug metabolism - other enzymes	Drug metabolism - other enzymes	Drug metabolism - other enzymes	56	0.308598	0.985576	0.476744	0.678754	0.55287	798	tags=12%, list=6%, signal=12%	RRM2/NME1/TK1/NME4/RRM1/DUT/NME3
Pentose phosphate pathway	Pentose phosphate pathway	Pentose phosphate pathway	28	0.341725	0.945629	0.557895	0.763329	0.621759	2050	tags=36%, list=16%, signal=30%	PGM2/GPI/ALDOA/RPE/PGLS/PFKP/PRPS1/PRPS2/PFKL/G6PD
Glycosaminoglycan degradation	Glycosaminoglycan degradation	Glycosaminoglycan degradation	17	-0.387136	-0.938938	0.559615	0.763329	0.621759	674	tags=12%, list=5%, signal=11%	HYAL2/HYAL1
Glycosphingolipid biosynthesis - lacto and neolacto series	Glycosphingolipid biosynthesis - lacto and neolacto series	Glycosphingolipid biosynthesis - lacto and neolacto series	25	0.342911	0.937392	0.56341	0.763329	0.621759	2716	tags=20%, list=21%, signal=16%	B4GALT4/B4GALT2/ST3GAL4/ST3GAL6/ST8SIA1
Pantothenate and CoA biosynthesis	Pantothenate and CoA biosynthesis	Pantothenate and CoA biosynthesis	21	-0.367249	-0.927814	0.578748	0.77145	0.628374	576	tags=33%, list=4%, signal=32%	GADL1/ENPP3/PANK1/VNN2/DPYS/ALDH3A2/ALDH2
Thiamine metabolism	Thiamine metabolism	Thiamine metabolism	11	-0.415814	-0.911944	0.587771	0.77145	0.628374	2424	tags=36%, list=19%, signal=30%	AK7/THTPA/ALPL/AK1
Vitamin B6 metabolism	Vitamin B6 metabolism	Vitamin B6 metabolism	4	0.569071	0.945077	0.60461	0.781342	0.636432	1163	tags=50%, list=9%, signal=46%	PSAT1/PNPO
Biotin metabolism	Biotin metabolism	Biotin metabolism	3	0.585955	0.918312	0.623037	0.782173	0.637108	3531	tags=67%, list=27%, signal=49%	OXSM/HLCS
Starch and sucrose metabolism	Starch and sucrose metabolism	Starch and sucrose metabolism	27	0.323559	0.890854	0.632017	0.782173	0.637108	772	tags=15%, list=6%, signal=14%	PGM2/GPI/G6PC3/ENPP1
Phosphonate and phosphinate metabolism	Phosphonate and phosphinate metabolism	Phosphonate and phosphinate metabolism	5	-0.479962	-0.855921	0.633188	0.782173	0.637108	836	tags=40%, list=6%, signal=37%	PCYT1B/CHPT1
Oxidative phosphorylation	Oxidative phosphorylation	Oxidative phosphorylation	88	0.258843	0.897996	0.661836	0.794203	0.646907	4613	tags=50%, list=36%, signal=32%	ATP6V1B1/COX6C/TCIRG1/NDUFS6/NDUFA13/NDUFA11/COX5B/COX6B1/CYC1/COX15/ATP6V1E2/ATP6V1A/NDUFA3/NDUFB3/NDUFA1/ATP6V0B/NDUFA9/COX6A1/ATP6V0A2/NDUFS3/NDUFA8/COX7C/NDUFS4/NDUFB7/NDUFA7/ATP6V1H/ATP6V1D/NDUFB4/COX10/COX7B/SDHA/NDUFS7/NDUFB5/UQCRB/NDUFB2/NDUFV1/COX8A/NDUFB6/NDUFV3/LHPP/ATP6V1C1/NDUFB10/NDUFA12/NDUFB11
Ether lipid metabolism	Ether lipid metabolism	Ether lipid metabolism	34	-0.309826	-0.86172	0.657993	0.794203	0.646907	2597	tags=29%, list=20%, signal=24%	PAFAH1B1/GDPD3/PLD1/PLA2G5/PLA2G7/PLA2G4F/PLA2G4C/CHPT1/ENPP2/PLA2G1B
alpha-Linolenic acid metabolism	alpha-Linolenic acid metabolism	alpha-Linolenic acid metabolism	19	-0.341335	-0.848534	0.67167	0.794652	0.647273	2083	tags=26%, list=16%, signal=22%	PLA2G5/ACAA1/PLA2G4F/PLA2G4C/PLA2G1B
Glyoxylate and dicarboxylate metabolism	Glyoxylate and dicarboxylate metabolism	Glyoxylate and dicarboxylate metabolism	26	-0.3193	-0.834281	0.725191	0.834466	0.679703	2496	tags=31%, list=19%, signal=25%	ACSS1/GLYCTK/ACO2/AMT/ACAT1/GLUL/ACSS2/CAT
Neomycin, kanamycin and gentamicin biosynthesis	Neomycin, kanamycin and gentamicin biosynthesis	Neomycin, kanamycin and gentamicin biosynthesis	5	-0.429234	-0.765456	0.716157	0.834466	0.679703	1184	tags=60%, list=9%, signal=55%	HK1/GCK/HK3
Fructose and mannose metabolism	Fructose and mannose metabolism	Fructose and mannose metabolism	28	-0.30656	-0.814365	0.753321	0.846412	0.689434	2001	tags=32%, list=15%, signal=27%	ALDOC/PFKFB1/ENOSF1/FBP2/PFKFB2/HK3/PMM1/PFKFB3/FBP1
Porphyrin and chlorophyll metabolism	Porphyrin and chlorophyll metabolism	Porphyrin and chlorophyll metabolism	26	-0.308357	-0.805688	0.755725	0.846412	0.689434	421	tags=15%, list=3%, signal=15%	BLVRB/UGT2B4/ALAS1/CP
Glycosphingolipid biosynthesis - ganglio series	Glycosphingolipid biosynthesis - ganglio series	Glycosphingolipid biosynthesis - ganglio series	13	-0.328182	-0.759543	0.782528	0.864899	0.704492	782	tags=23%, list=6%, signal=22%	ST6GALNAC4/ST6GALNAC3/ST6GALNAC6
Pentose and glucuronate interconversions	Pentose and glucuronate interconversions	Pentose and glucuronate interconversions	19	-0.302543	-0.7521	0.814259	0.884284	0.720281	1721	tags=26%, list=13%, signal=23%	DHDH/DCXR/UGT2B4/CRYL1/KL
Glycosphingolipid biosynthesis - globo and isoglobo series	Glycosphingolipid biosynthesis - globo and isoglobo series	Glycosphingolipid biosynthesis - globo and isoglobo series	13	0.312506	0.724094	0.821121	0.884284	0.720281	3379	tags=38%, list=26%, signal=28%	HEXA/GLA/GBGT1/ST8SIA1/HEXB
Riboflavin metabolism	Riboflavin metabolism	Riboflavin metabolism	8	0.341373	0.69569	0.841897	0.895182	0.729158	2653	tags=62%, list=20%, signal=50%	ENPP1/ACP1/FLAD1/RFK/ACP2
Biosynthesis of unsaturated fatty acids	Biosynthesis of unsaturated fatty acids	Biosynthesis of unsaturated fatty acids	18	0.276541	0.697825	0.857143	0.9	0.733083	3319	tags=33%, list=26%, signal=25%	ACOT7/ELOVL6/ELOVL2/FADS2/ACOT4/ELOVL4
Drug metabolism - cytochrome P450	Drug metabolism - cytochrome P450	Drug metabolism - cytochrome P450	1	-0.558857	-0.750174	0.885714	0.918519	0.748167	5732	tags=100%, list=44%, signal=56%
Steroid biosynthesis	Steroid biosynthesis	Steroid biosynthesis	17	-0.269659	-0.654016	0.909615	0.920575	0.749841	1583	tags=24%, list=12%, signal=21%	TM7SF2/LIPA/FDFT1/DHCR24
D-Amino acid metabolism?Reorganized!	D-Amino acid metabolism?Reorganized!	D-Amino acid metabolism?Reorganized!	5	0.35851	0.633528	0.902574	0.920575	0.749841	2113	tags=20%, list=16%, signal=17%	GLS
Citrate cycle (TCA cycle)	Citrate cycle (TCA cycle)	Citrate cycle (TCA cycle)	30	0.158551	0.446607	0.997886	0.997886	0.812814	2314	tags=13%, list=18%, signal=11%	IDH1/OGDHL/ACLY/MDH1
