# Supplementary material for: De novo pyrimidine synthesis is a collateral metabolic vulnerability in NF2-deficient mesothelioma
Source: EMBO Mol Med. 2025 Jul 24;17(9):2258–98. doi: 10.1038/s44321-025-00278-4 (PMC12423300; doi:10.1038/s44321-025-00278-4)
Supplement: Supplementary file 15 — Data Set EV4 [file 44321_2025_278_MOESM15_ESM.xlsx]

## Sheet: Sheet1
Dataset EV4. Metabolic pathway-based clustering in PM tumors according to GSVA enrichment scores.
Dataset ID	Metabolic subgroup
E.MTAB.1109.E1109_4465171154_F	1
E.MTAB.1109.E1109_4465171154_H	1
E.MTAB.1109.E1109_4465171154_K	2
E.MTAB.1109.E1109_4465171156_B	2
E.MTAB.1109.E1109_4465171156_E	3
E.MTAB.1109.E1109_4465171156_F	1
E.MTAB.1109.E1109_4465171156_I	1
GSE12345.GSM309990	1
GSE12345.GSM309991	1
GSE12345.GSM310012	1
GSE12345.GSM310013	1
GSE12345.GSM310014	1
GSE12345.GSM310015	3
GSE12345.GSM310016	3
GSE12345.GSM310068	1
GSE12345.GSM310070	1
GSE163720.GSM4984371	1
GSE163720.GSM4984372	3
GSE163720.GSM4984373	1
GSE163720.GSM4984374	2
GSE163720.GSM4984375	1
GSE163720.GSM4984376	2
GSE163720.GSM4984377	3
GSE163720.GSM4984378	1
GSE163720.GSM4984379	1
GSE163720.GSM4984380	2
GSE163720.GSM4984381	3
GSE163720.GSM4984382	1
GSE163720.GSM4984383	3
GSE163720.GSM4984384	1
GSE163720.GSM4984385	3
GSE163720.GSM4984386	2
GSE163720.GSM4984387	1
GSE163720.GSM4984388	1
GSE163720.GSM4984389	2
GSE163720.GSM4984390	2
GSE163720.GSM4984391	1
GSE163720.GSM4984392	2
GSE163720.GSM4984393	1
GSE163720.GSM4984394	3
GSE163720.GSM4984395	2
GSE163720.GSM4984396	2
GSE163720.GSM4984397	2
GSE163720.GSM4984398	2
GSE163720.GSM4984399	1
GSE163720.GSM4984400	2
GSE163720.GSM4984401	3
GSE163720.GSM4984402	2
GSE163720.GSM4984403	2
GSE163720.GSM4984404	2
GSE163720.GSM4984405	1
GSE163720.GSM4984406	1
GSE163720.GSM4984407	1
GSE163720.GSM4984408	2
GSE163720.GSM4984409	1
GSE163720.GSM4984410	2
GSE163720.GSM4984411	2
GSE163720.GSM4984412	2
GSE163720.GSM4984413	3
GSE163720.GSM4984414	2
GSE163720.GSM4984415	1
GSE163720.GSM4984416	1
GSE163720.GSM4984417	1
GSE163720.GSM4984418	1
GSE163720.GSM4984419	1
GSE163720.GSM4984420	1
GSE163720.GSM4984421	3
GSE163720.GSM4984422	3
GSE163720.GSM4984423	3
GSE163720.GSM4984424	3
GSE163720.GSM4984425	1
GSE163720.GSM4984426	3
GSE163720.GSM4984427	1
GSE163720.GSM4984428	1
GSE163720.GSM4984429	2
GSE163720.GSM4984430	1
GSE163720.GSM4984431	3
GSE163720.GSM4984432	1
GSE163720.GSM4984433	1
GSE163720.GSM4984434	1
GSE163720.GSM4984435	1
GSE163720.GSM4984436	3
GSE163720.GSM4984437	3
GSE163720.GSM4984438	2
GSE163720.GSM4984439	3
GSE163720.GSM4984440	3
GSE163720.GSM4984441	3
GSE163720.GSM4984442	1
GSE163720.GSM4984443	1
GSE163720.GSM4984444	3
GSE163720.GSM4984445	2
GSE163720.GSM4984446	3
GSE163720.GSM4984447	2
GSE163720.GSM4984448	3
GSE163720.GSM4984449	2
GSE163720.GSM4984450	2
GSE163720.GSM4984451	2
GSE163720.GSM4984452	2
GSE163720.GSM4984453	1
GSE163720.GSM4984454	2
GSE163720.GSM4984455	3
GSE163720.GSM4984456	3
GSE163720.GSM4984457	1
GSE163720.GSM4984458	1
GSE163720.GSM4984459	3
GSE163720.GSM4984460	1
GSE163720.GSM4984461	2
GSE163720.GSM4984462	1
GSE163720.GSM4984463	1
GSE163720.GSM4984464	2
GSE163720.GSM4984465	3
GSE163720.GSM4984466	3
GSE163720.GSM4984467	1
GSE163720.GSM4984468	2
GSE163720.GSM4984469	3
GSE163720.GSM4984470	2
GSE163720.GSM4984471	1
GSE163720.GSM4984472	1
GSE163720.GSM4984473	1
GSE163720.GSM4984474	3
GSE163720.GSM4984475	1
GSE163720.GSM4984476	1
GSE163720.GSM4984477	1
GSE163720.GSM4984478	2
GSE163720.GSM4984479	1
GSE163720.GSM4984480	1
GSE163720.GSM4984481	1
GSE163720.GSM4984482	2
GSE163720.GSM4984483	2
GSE163720.GSM4984484	2
GSE163720.GSM4984485	3
GSE163720.GSM4984486	1
GSE163720.GSM4984487	3
GSE163720.GSM4984488	1
GSE163720.GSM4984489	2
GSE163720.GSM4984490	2
GSE163720.GSM4984491	2
GSE163720.GSM4984492	2
GSE163720.GSM4984493	2
GSE163720.GSM4984494	3
GSE163720.GSM4984495	1
GSE163720.GSM4984496	1
GSE163720.GSM4984497	3
GSE163720.GSM4984498	1
GSE163720.GSM4984499	1
GSE163720.GSM4984500	1
GSE163720.GSM4984501	2
GSE42977.GSM1054291	3
GSE42977.GSM1054292	3
GSE42977.GSM1054293	1
GSE42977.GSM1054294	2
GSE42977.GSM1054295	1
GSE42977.GSM1054296	1
GSE42977.GSM1054297	3
GSE42977.GSM1054298	1
GSE42977.GSM1054299	1
GSE42977.GSM1054300	1
GSE42977.GSM1054301	1
GSE42977.GSM1054302	1
GSE42977.GSM1054303	3
GSE42977.GSM1054304	2
GSE42977.GSM1054305	1
GSE42977.GSM1054306	3
GSE42977.GSM1054307	1
GSE42977.GSM1054308	3
GSE42977.GSM1054309	3
GSE42977.GSM1054310	1
GSE42977.GSM1054311	3
GSE42977.GSM1054312	3
GSE42977.GSM1054313	3
GSE42977.GSM1054314	1
GSE42977.GSM1054315	2
GSE42977.GSM1054316	3
GSE42977.GSM1054317	2
GSE42977.GSM1054318	2
GSE42977.GSM1054319	1
GSE42977.GSM1054320	2
GSE42977.GSM1054322	2
GSE42977.GSM1054324	2
GSE42977.GSM1054325	1
GSE42977.GSM1054341	1
GSE42977.GSM1054342	1
GSE42977.GSM1054343	1
GSE42977.GSM1054344	1
GSE42977.GSM1054345	1
GSE42977.GSM1054346	1
GSE51024.GSM1235017	1
GSE51024.GSM1235019	3
GSE51024.GSM1235021	1
GSE51024.GSM1235023	1
GSE51024.GSM1235025	1
GSE51024.GSM1235027	1
GSE51024.GSM1235029	3
GSE51024.GSM1235031	3
GSE51024.GSM1235033	2
GSE51024.GSM1235035	1
GSE51024.GSM1235037	1
GSE51024.GSM1235039	1
GSE51024.GSM1235041	1
GSE51024.GSM1235043	2
GSE51024.GSM1235045	1
GSE51024.GSM1235047	3
GSE51024.GSM1235049	2
GSE51024.GSM1235051	2
GSE51024.GSM1235053	1
GSE51024.GSM1235055	1
GSE51024.GSM1235057	3
GSE51024.GSM1235059	1
GSE51024.GSM1235061	1
GSE51024.GSM1235062	1
GSE51024.GSM1235063	1
GSE51024.GSM1235065	2
GSE51024.GSM1235067	1
GSE51024.GSM1235069	3
GSE51024.GSM1235071	2
GSE51024.GSM1235073	1
GSE51024.GSM1235074	2
GSE51024.GSM1235075	1
GSE51024.GSM1235077	3
GSE51024.GSM1235079	3
GSE51024.GSM1235081	3
GSE51024.GSM1235083	1
GSE51024.GSM1235084	1
GSE51024.GSM1235085	1
GSE51024.GSM1235087	1
GSE51024.GSM1235089	1
GSE51024.GSM1235091	3
GSE51024.GSM1235092	3
GSE51024.GSM1235093	2
GSE51024.GSM1235094	3
GSE51024.GSM1235095	1
GSE51024.GSM1235096	3
GSE51024.GSM1235097	1
GSE51024.GSM1235098	1
GSE51024.GSM1235099	2
GSE51024.GSM1235101	2
GSE51024.GSM1235103	3
GSE51024.GSM1235105	3
GSE51024.GSM1235107	3
GSE51024.GSM1235109	2
GSE51024.GSM1235111	2
TCGA.MESO.TCGA.SH.A7BC.01	3
TCGA.MESO.TCGA.3H.AB3L.01	1
TCGA.MESO.TCGA.3U.A98F.01	2
TCGA.MESO.TCGA.NQ.A638.01	1
TCGA.MESO.TCGA.MQ.A6BS.01	3
TCGA.MESO.TCGA.ZN.A9VV.01	1
TCGA.MESO.TCGA.3H.AB3X.01	3
TCGA.MESO.TCGA.3U.A98G.01	2
TCGA.MESO.TCGA.TS.A7PB.01	2
TCGA.MESO.TCGA.LK.A4NZ.01	3
TCGA.MESO.TCGA.ZN.A9VP.01	1
TCGA.MESO.TCGA.SC.A6LQ.01	1
TCGA.MESO.TCGA.SH.A9CT.01	3
TCGA.MESO.TCGA.UT.A88G.01	1
TCGA.MESO.TCGA.UD.AAC5.01	2
TCGA.MESO.TCGA.MQ.A4LV.01	3
TCGA.MESO.TCGA.3H.AB3U.01	3
TCGA.MESO.TCGA.LK.A4O0.01	1
TCGA.MESO.TCGA.TS.A7P6.01	1
TCGA.MESO.TCGA.3H.AB3S.01	1
TCGA.MESO.TCGA.NQ.A57I.01	3
TCGA.MESO.TCGA.TS.A7P3.01	3
TCGA.MESO.TCGA.UD.AAC4.01	2
TCGA.MESO.TCGA.UD.AAC7.01	3
TCGA.MESO.TCGA.MQ.A4LJ.01	3
TCGA.MESO.TCGA.UT.A88E.01	2
TCGA.MESO.TCGA.SH.A7BH.01	2
TCGA.MESO.TCGA.LK.A4O5.01	1
TCGA.MESO.TCGA.TS.A8AS.01	1
TCGA.MESO.TCGA.UD.AABZ.01	1
TCGA.MESO.TCGA.SC.A6LR.01	1
TCGA.MESO.TCGA.MQ.A4LI.01	3
TCGA.MESO.TCGA.MQ.A6BL.01	3
TCGA.MESO.TCGA.SH.A9CU.01	2
TCGA.MESO.TCGA.TS.A8AF.01	3
TCGA.MESO.TCGA.YS.A95B.01	1
TCGA.MESO.TCGA.TS.A8AI.01	2
TCGA.MESO.TCGA.UD.AAC1.01	1
TCGA.MESO.TCGA.LK.A4O4.01	1
TCGA.MESO.TCGA.SC.AA5Z.01	1
TCGA.MESO.TCGA.ZN.A9VO.01	2
TCGA.MESO.TCGA.MQ.A6BQ.01	2
TCGA.MESO.TCGA.3U.A98E.01	2
TCGA.MESO.TCGA.3U.A98D.01	2
TCGA.MESO.TCGA.3U.A98H.01	3
TCGA.MESO.TCGA.TS.A7P8.01	1
TCGA.MESO.TCGA.TS.A7OY.01	1
TCGA.MESO.TCGA.TS.A7OZ.01	2
TCGA.MESO.TCGA.UT.A88C.01	3
TCGA.MESO.TCGA.UD.AABY.01	1
TCGA.MESO.TCGA.XT.AASU.01	1
TCGA.MESO.TCGA.3H.AB3K.01	2
TCGA.MESO.TCGA.LK.A4NW.01	1
TCGA.MESO.TCGA.UD.AAC6.01	1
TCGA.MESO.TCGA.LK.A4O2.01	1
TCGA.MESO.TCGA.TS.A7P0.01	1
TCGA.MESO.TCGA.TS.A7P1.01	1
TCGA.MESO.TCGA.3H.AB3O.01	3
TCGA.MESO.TCGA.ZN.A9VU.01	2
TCGA.MESO.TCGA.SC.A6LN.01	1
TCGA.MESO.TCGA.3H.AB3M.01	3
TCGA.MESO.TCGA.ZN.A9VQ.01	1
TCGA.MESO.TCGA.SH.A7BD.01	2
TCGA.MESO.TCGA.UT.A97Y.01	1
TCGA.MESO.TCGA.ZN.A9VS.01	1
TCGA.MESO.TCGA.TS.A8AV.01	2
TCGA.MESO.TCGA.MQ.A6BR.01	3
TCGA.MESO.TCGA.MQ.A4LC.01	1
TCGA.MESO.TCGA.TS.A8AY.01	3
TCGA.MESO.TCGA.SC.A6LP.01	1
TCGA.MESO.TCGA.MQ.A6BN.01	3
TCGA.MESO.TCGA.YS.AA4M.01	3
TCGA.MESO.TCGA.MQ.A4LP.01	1
TCGA.MESO.TCGA.SC.A6LM.01	1
TCGA.MESO.TCGA.3U.A98J.01	1
TCGA.MESO.TCGA.LK.A4O7.01	1
TCGA.MESO.TCGA.YS.A95C.01	1
TCGA.MESO.TCGA.MQ.A4LM.01	3
TCGA.MESO.TCGA.3H.AB3T.01	1
TCGA.MESO.TCGA.UT.A88D.01	3
TCGA.MESO.TCGA.MQ.A4KX.01	3
TCGA.MESO.TCGA.3U.A98I.01	1
TCGA.MESO.TCGA.TS.A7OU.01	2
TCGA.MESO.TCGA.LK.A4O6.01	3
TCGA.MESO.TCGA.TS.A7P7.01	1
TCGA.MESO.TCGA.ZN.A9VW.01	1
