# Supplementary material for: De novo pyrimidine synthesis is a collateral metabolic vulnerability in NF2-deficient mesothelioma
Source: EMBO Mol Med. 2025 Jul 24;17(9):2258–98. doi: 10.1038/s44321-025-00278-4 (PMC12423300; doi:10.1038/s44321-025-00278-4)
Supplement: Supplementary file 16 — Data Set EV5 [file 44321_2025_278_MOESM16_ESM.xlsx]

## Sheet: Sheet1
Dataset EV5. Comparison of GSVA enrichment scores among metabolic subgroups.
Cluster 1 vs. Others									Cluster 2 vs. Others									Cluster 3 vs. Others
ID	Description	setSize	enrichmentScore	NES	pvalue	p.adjust	qvalue		ID	Description	setSize	enrichmentScore	NES	pvalue	p.adjust	qvalue		ID	Description	setSize	enrichmentScore	NES	pvalue	p.adjust	qvalue
Retinol metabolism	Retinol metabolism	43	-0.809675	-2.44977	1.59045e-09	1.33598e-07	1.07146e-07		Valine, leucine and isoleucine degradation	Valine, leucine and isoleucine degradation	43	0.709861	2.21147	2.42885e-06	0.000102012	8.18138e-05		Retinol metabolism	Retinol metabolism	43	0.714243	2.33105	2.57043e-07	2.15916e-05	1.894e-05
Tyrosine metabolism	Tyrosine metabolism	34	-0.759803	-2.17301	2.43202e-06	0.000102145	8.19207e-05		Fatty acid degradation	Fatty acid degradation	37	0.719503	2.19461	2.39587e-06	0.000102012	8.18138e-05		Linoleic acid metabolism	Linoleic acid metabolism	23	0.733724	2.10177	9.41394e-05	0.00395386	0.00346829
Fatty acid degradation	Fatty acid degradation	37	-0.703655	-2.05875	5.97496e-05	0.00125474	0.00100631		Pantothenate and CoA biosynthesis	Pantothenate and CoA biosynthesis	21	0.786073	2.12077	1.43589e-05	0.000340904	0.000273407		Tyrosine metabolism	Tyrosine metabolism	34	0.655949	2.03333	0.000268935	0.00753017	0.00660542
Pyruvate metabolism	Pyruvate metabolism	44	-0.669177	-2.02663	5.30971e-05	0.00125474	0.00100631		Pyruvate metabolism	Pyruvate metabolism	44	0.673348	2.10955	1.62335e-05	0.000340904	0.000273407		Arachidonic acid metabolism	Arachidonic acid metabolism	49	0.565863	1.90499	0.000393343	0.00826019	0.00724578
Arachidonic acid metabolism	Arachidonic acid metabolism	49	-0.59062	-1.82485	0.000891262	0.0149732	0.0120086		Tryptophan metabolism	Tryptophan metabolism	36	0.668324	2.03492	6.78869e-05	0.0011405	0.000914687		Fatty acid degradation	Fatty acid degradation	37	0.592042	1.8732	0.000929438	0.0156146	0.013697
Linoleic acid metabolism	Linoleic acid metabolism	23	-0.711947	-1.86203	0.00146557	0.0198908	0.0159525		Tyrosine metabolism	Tyrosine metabolism	34	0.677544	2.05006	0.000120785	0.00144942	0.00116244		Fructose and mannose metabolism	Fructose and mannose metabolism	28	-0.623674	-1.69542	0.00254985	0.035698	0.031314
Glycolysis / Gluconeogenesis	Glycolysis / Gluconeogenesis	62	-0.553679	-1.78797	0.00165756	0.0198908	0.0159525		Citrate cycle (TCA cycle)	Citrate cycle (TCA cycle)	30	0.697997	2.03201	0.000117382	0.00144942	0.00116244		Pyruvate metabolism	Pyruvate metabolism	44	0.525841	1.71417	0.00364694	0.0437633	0.0383889
Histidine metabolism	Histidine metabolism	19	-0.721954	-1.8114	0.0021407	0.0224773	0.0180269		Retinol metabolism	Retinol metabolism	43	0.64656	2.01427	0.0001676	0.00156426	0.00125455		alpha-Linolenic acid metabolism	alpha-Linolenic acid metabolism	19	0.649125	1.77936	0.00541606	0.0566756	0.0497154
Valine, leucine and isoleucine degradation	Valine, leucine and isoleucine degradation	43	-0.575034	-1.73983	0.00524516	0.0489549	0.039262		Glycolysis / Gluconeogenesis	Glycolysis / Gluconeogenesis	62	0.570389	1.90759	0.000160686	0.00156426	0.00125455		Glycolysis / Gluconeogenesis	Glycolysis / Gluconeogenesis	62	0.459212	1.64177	0.00607239	0.0566756	0.0497154
Tryptophan metabolism	Tryptophan metabolism	36	-0.571435	-1.66857	0.00894107	0.075105	0.0602346		Propanoate metabolism	Propanoate metabolism	30	0.672221	1.95697	0.000395803	0.00332475	0.00266646		Biosynthesis of unsaturated fatty acids	Biosynthesis of unsaturated fatty acids	18	-0.643879	-1.59468	0.00738549	0.0620381	0.0544194
Primary bile acid biosynthesis	Primary bile acid biosynthesis	17	-0.700616	-1.72203	0.0139911	0.0800052	0.0641646		Metabolism of xenobiotics by cytochrome P450	Metabolism of xenobiotics by cytochrome P450	33	0.627869	1.88139	0.00122292	0.00933863	0.00748963		Citrate cycle (TCA cycle)	Citrate cycle (TCA cycle)	30	-0.571444	-1.56797	0.0125634	0.0959389	0.0841569
alpha-Linolenic acid metabolism	alpha-Linolenic acid metabolism	19	-0.660185	-1.65642	0.0142866	0.0800052	0.0641646		Nicotinate and nicotinamide metabolism	Nicotinate and nicotinamide metabolism	26	0.623964	1.76275	0.00466857	0.03268	0.0262095		Ether lipid metabolism	Ether lipid metabolism	34	0.518959	1.60868	0.020591	0.144137	0.126436
One carbon pool by folate	One carbon pool by folate	17	0.673854	1.60652	0.0119473	0.0800052	0.0641646		Histidine metabolism	Histidine metabolism	19	0.640392	1.68047	0.00914466	0.0590886	0.0473893		Fatty acid elongation	Fatty acid elongation	16	-0.638761	-1.54095	0.0286708	0.172025	0.150899
Pyrimidine metabolism	Pyrimidine metabolism	41	0.552693	1.5851	0.0125502	0.0800052	0.0641646		Amino sugar and nucleotide sugar metabolism	Amino sugar and nucleotide sugar metabolism	43	0.546741	1.70329	0.010184	0.0611043	0.0490059		Steroid biosynthesis	Steroid biosynthesis	17	-0.620085	-1.51621	0.0282484	0.172025	0.150899
Neomycin, kanamycin and gentamicin biosynthesis	Neomycin, kanamycin and gentamicin biosynthesis	5	0.869777	1.50236	0.0116183	0.0800052	0.0641646		Primary bile acid biosynthesis	Primary bile acid biosynthesis	17	0.652953	1.6627	0.0179689	0.0889356	0.0713268		Sulfur metabolism	Sulfur metabolism	8	0.734336	1.6145	0.0641974	0.299694	0.26289
beta-Alanine metabolism	beta-Alanine metabolism	30	-0.563895	-1.5796	0.0167657	0.0880197	0.0705922		Butanoate metabolism	Butanoate metabolism	21	0.61545	1.66044	0.0179989	0.0889356	0.0713268		Nicotinate and nicotinamide metabolism	Nicotinate and nicotinamide metabolism	26	-0.529852	-1.41953	0.0635659	0.299694	0.26289
Steroid hormone biosynthesis	Steroid hormone biosynthesis	40	-0.52071	-1.55409	0.019812	0.0978948	0.0785121		Oxidative phosphorylation	Oxidative phosphorylation	88	0.439692	1.57449	0.0178318	0.0889356	0.0713268		Pyrimidine metabolism	Pyrimidine metabolism	41	-0.477185	-1.39858	0.060423	0.299694	0.26289
Sulfur metabolism	Sulfur metabolism	8	-0.775073	-1.6534	0.026909	0.118966	0.0954115		Nitrogen metabolism	Nitrogen metabolism	16	0.636752	1.61319	0.0371854	0.173532	0.139173		N-Glycan biosynthesis	N-Glycan biosynthesis	42	-0.46705	-1.3705	0.0642202	0.299694	0.26289
Propanoate metabolism	Propanoate metabolism	30	-0.53622	-1.50207	0.0259343	0.118966	0.0954115		Ascorbate and aldarate metabolism	Ascorbate and aldarate metabolism	17	0.609447	1.55191	0.0452108	0.19988	0.160304		Drug metabolism - other enzymes	Drug metabolism - other enzymes	56	-0.440467	-1.36374	0.0681481	0.301287	0.264286
Ascorbate and aldarate metabolism	Ascorbate and aldarate metabolism	17	-0.642268	-1.57862	0.043959	0.184628	0.148072		Selenocompound metabolism	Selenocompound metabolism	11	0.683876	1.55923	0.0492801	0.206818	0.165869		Glycosaminoglycan biosynthesis - keratan sulfate	Glycosaminoglycan biosynthesis - keratan sulfate	13	0.598934	1.52376	0.0754717	0.307229	0.269499
Selenocompound metabolism	Selenocompound metabolism	11	-0.69261	-1.54904	0.0543728	0.215217	0.172605		Vitamin B6 metabolism	Vitamin B6 metabolism	4	0.845925	1.50046	0.0573995	0.206818	0.165869		Various types of N-glycan biosynthesis	Various types of N-glycan biosynthesis	35	-0.489481	-1.38295	0.0768072	0.307229	0.269499
Riboflavin metabolism	Riboflavin metabolism	8	0.722807	1.4275	0.0589286	0.215217	0.172605		One carbon pool by folate	One carbon pool by folate	17	-0.538777	-1.47895	0.0590909	0.206818	0.165869		Histidine metabolism	Histidine metabolism	19	0.52479	1.43853	0.0835655	0.316924	0.278004
Fructose and mannose metabolism	Fructose and mannose metabolism	28	0.529602	1.39887	0.0586207	0.215217	0.172605		Steroid biosynthesis	Steroid biosynthesis	17	0.579288	1.47511	0.0587189	0.206818	0.165869		Purine metabolism	Purine metabolism	104	-0.370541	-1.27295	0.0867769	0.316924	0.278004
Metabolism of xenobiotics by cytochrome P450	Metabolism of xenobiotics by cytochrome P450	33	-0.510727	-1.44533	0.0615764	0.215517	0.172846		Starch and sucrose metabolism	Starch and sucrose metabolism	27	0.512365	1.46221	0.0537815	0.206818	0.165869		Glycosaminoglycan biosynthesis - chondroitin sulfate / dermatan sulfate	Glycosaminoglycan biosynthesis - chondroitin sulfate / dermatan sulfate	13	-0.597724	-1.37117	0.114105	0.368646	0.323373
Ether lipid metabolism	Ether lipid metabolism	34	-0.496629	-1.42034	0.0666667	0.224	0.179649		Taurine and hypotaurine metabolism	Taurine and hypotaurine metabolism	8	-0.668134	-1.49064	0.0622407	0.209129	0.167722		Neomycin, kanamycin and gentamicin biosynthesis	Neomycin, kanamycin and gentamicin biosynthesis	5	-0.755735	-1.36293	0.112583	0.368646	0.323373
Glycosaminoglycan biosynthesis - chondroitin sulfate / dermatan sulfate	Glycosaminoglycan biosynthesis - chondroitin sulfate / dermatan sulfate	13	0.643591	1.43614	0.0757576	0.244755	0.196295		Fatty acid elongation	Fatty acid elongation	16	0.570274	1.44477	0.0765125	0.238039	0.190908		Steroid hormone biosynthesis	Steroid hormone biosynthesis	40	0.400264	1.2876	0.107558	0.368646	0.323373
Glycerophospholipid metabolism	Glycerophospholipid metabolism	64	-0.398912	-1.29026	0.116456	0.362307	0.290572		Glyoxylate and dicarboxylate metabolism	Glyoxylate and dicarboxylate metabolism	26	0.498359	1.40791	0.0744501	0.238039	0.190908		Nitrogen metabolism	Nitrogen metabolism	16	-0.55772	-1.34544	0.128682	0.388669	0.340937
Pantothenate and CoA biosynthesis	Pantothenate and CoA biosynthesis	21	-0.532723	-1.37318	0.12285	0.36855	0.295579		Glycosaminoglycan biosynthesis - heparan sulfate / heparin	Glycosaminoglycan biosynthesis - heparan sulfate / heparin	24	-0.456349	-1.39305	0.0797101	0.23913	0.191784		Terpenoid backbone biosynthesis	Terpenoid backbone biosynthesis	20	-0.511689	-1.30909	0.137134	0.388669	0.340937
Biosynthesis of unsaturated fatty acids	Biosynthesis of unsaturated fatty acids	18	0.554805	1.3441	0.128378	0.371855	0.298229		Sulfur metabolism	Sulfur metabolism	8	0.693711	1.45165	0.0903846	0.256069	0.205369		beta-Alanine metabolism	beta-Alanine metabolism	30	0.424917	1.28309	0.13881	0.388669	0.340937
Mannose type O-glycan biosynthesis	Mannose type O-glycan biosynthesis	15	0.568428	1.32488	0.149502	0.412342	0.330701		beta-Alanine metabolism	beta-Alanine metabolism	30	0.475728	1.38494	0.0945017	0.256069	0.205369		Other types of O-glycan biosynthesis	Other types of O-glycan biosynthesis	31	0.421133	1.28077	0.135447	0.388669	0.340937
Other types of O-glycan biosynthesis	Other types of O-glycan biosynthesis	31	-0.439185	-1.23792	0.152174	0.412342	0.330701		Cysteine and methionine metabolism	Cysteine and methionine metabolism	44	0.438746	1.37456	0.0927152	0.256069	0.205369		Lipoic acid metabolism	Lipoic acid metabolism	3	0.783245	1.3322	0.178404	0.468031	0.410553
Glycosaminoglycan biosynthesis - heparan sulfate / heparin	Glycosaminoglycan biosynthesis - heparan sulfate / heparin	24	0.495606	1.27411	0.174658	0.458476	0.3677		Drug metabolism - other enzymes	Drug metabolism - other enzymes	56	0.400831	1.32103	0.107087	0.281102	0.225446		Mannose type O-glycan biosynthesis	Mannose type O-glycan biosynthesis	15	-0.542042	-1.28447	0.188088	0.468031	0.410553
Steroid biosynthesis	Steroid biosynthesis	17	0.521972	1.24442	0.206723	0.526203	0.422018		Phenylalanine metabolism	Phenylalanine metabolism	16	0.553274	1.4017	0.113879	0.28511	0.228659		Vitamin B6 metabolism	Vitamin B6 metabolism	4	-0.743224	-1.27558	0.184255	0.468031	0.410553
Nicotinate and nicotinamide metabolism	Nicotinate and nicotinamide metabolism	26	-0.446235	-1.21755	0.215827	0.53322	0.427645		Steroid hormone biosynthesis	Steroid hormone biosynthesis	40	0.438094	1.35541	0.120805	0.28511	0.228659		One carbon pool by folate	One carbon pool by folate	17	-0.514383	-1.25775	0.189441	0.468031	0.410553
Lipoic acid metabolism	Lipoic acid metabolism	3	-0.762455	-1.23513	0.26087	0.590366	0.473477		Glycosaminoglycan biosynthesis - chondroitin sulfate / dermatan sulfate	Glycosaminoglycan biosynthesis - chondroitin sulfate / dermatan sulfate	13	-0.525392	-1.35335	0.123348	0.28511	0.228659		Ascorbate and aldarate metabolism	Ascorbate and aldarate metabolism	17	0.459461	1.2404	0.195531	0.468414	0.41089
D-Amino acid metabolism?Reorganized!	D-Amino acid metabolism?Reorganized!	5	-0.65045	-1.20033	0.291954	0.590366	0.473477		Arginine and proline metabolism	Arginine and proline metabolism	27	0.467849	1.33517	0.12605	0.28511	0.228659		Glycine, serine and threonine metabolism	Glycine, serine and threonine metabolism	37	-0.423006	-1.20166	0.204268	0.468414	0.41089
Glycosaminoglycan biosynthesis - keratan sulfate	Glycosaminoglycan biosynthesis - keratan sulfate	13	-0.509845	-1.1899	0.267157	0.590366	0.473477		Glycine, serine and threonine metabolism	Glycine, serine and threonine metabolism	37	0.437402	1.33415	0.128978	0.28511	0.228659		Glutathione metabolism	Glutathione metabolism	46	-0.400329	-1.19016	0.206325	0.468414	0.41089
Butanoate metabolism	Butanoate metabolism	21	-0.452876	-1.16736	0.260442	0.590366	0.473477		Pyrimidine metabolism	Pyrimidine metabolism	41	-0.375551	-1.29718	0.123426	0.28511	0.228659		Taurine and hypotaurine metabolism	Taurine and hypotaurine metabolism	8	0.570648	1.25462	0.217631	0.481079	0.421999
Mucin type O-glycan biosynthesis	Mucin type O-glycan biosynthesis	27	-0.425571	-1.16628	0.262136	0.590366	0.473477		Linoleic acid metabolism	Linoleic acid metabolism	23	0.464935	1.28546	0.159052	0.342575	0.274746		Riboflavin metabolism	Riboflavin metabolism	8	-0.599167	-1.22553	0.230047	0.494118	0.433437
Phenylalanine metabolism	Phenylalanine metabolism	16	-0.473445	-1.15512	0.29064	0.590366	0.473477		Fatty acid biosynthesis	Fatty acid biosynthesis	14	0.533608	1.2956	0.17029	0.357609	0.286804		Glycerophospholipid metabolism	Glycerophospholipid metabolism	64	0.314318	1.13537	0.235294	0.494118	0.433437
Fatty acid biosynthesis	Fatty acid biosynthesis	14	-0.480562	-1.13666	0.302211	0.590366	0.473477		N-Glycan biosynthesis	N-Glycan biosynthesis	42	0.40454	1.25868	0.175207	0.358209	0.287285		D-Amino acid metabolism?Reorganized!	D-Amino acid metabolism?Reorganized!	5	0.628061	1.2331	0.261307	0.511209	0.448429
Drug metabolism - other enzymes	Drug metabolism - other enzymes	56	0.362691	1.10442	0.301325	0.590366	0.473477		Lysine degradation	Lysine degradation	43	0.400312	1.24711	0.179104	0.358209	0.287285		Valine, leucine and isoleucine biosynthesis	Valine, leucine and isoleucine biosynthesis	4	-0.699719	-1.20091	0.266332	0.511209	0.448429
Oxidative phosphorylation	Oxidative phosphorylation	88	-0.322997	-1.09634	0.283544	0.590366	0.473477		Arachidonic acid metabolism	Arachidonic acid metabolism	49	0.379264	1.22111	0.196429	0.383721	0.307746		Glycosaminoglycan biosynthesis - heparan sulfate / heparin	Glycosaminoglycan biosynthesis - heparan sulfate / heparin	24	-0.439327	-1.16069	0.262166	0.511209	0.448429
Folate biosynthesis	Folate biosynthesis	23	0.447326	1.14003	0.313993	0.59066	0.473712		Terpenoid backbone biosynthesis	Terpenoid backbone biosynthesis	20	0.465605	1.23088	0.205527	0.388494	0.311574		Amino sugar and nucleotide sugar metabolism	Amino sugar and nucleotide sugar metabolism	43	-0.388752	-1.14557	0.267776	0.511209	0.448429
Alanine, aspartate and glutamate metabolism	Alanine, aspartate and glutamate metabolism	31	-0.393627	-1.10951	0.316425	0.59066	0.473712		Pentose phosphate pathway	Pentose phosphate pathway	28	0.419706	1.2106	0.208122	0.388494	0.311574		Glycosphingolipid biosynthesis - lacto and neolacto series	Glycosphingolipid biosynthesis - lacto and neolacto series	25	0.386522	1.12516	0.277929	0.518801	0.455089
Terpenoid backbone biosynthesis	Terpenoid backbone biosynthesis	20	0.451571	1.11672	0.341137	0.622946	0.499606		Other glycan degradation	Other glycan degradation	14	0.503273	1.22195	0.228261	0.404891	0.324725		Folate biosynthesis	Folate biosynthesis	23	-0.434921	-1.12837	0.298887	0.534181	0.46858
Amino sugar and nucleotide sugar metabolism	Amino sugar and nucleotide sugar metabolism	43	-0.3481	-1.05322	0.352217	0.629494	0.504857		alpha-Linolenic acid metabolism	alpha-Linolenic acid metabolism	19	0.460078	1.2073	0.228522	0.404891	0.324725		Tryptophan metabolism	Tryptophan metabolism	36	0.35507	1.11767	0.296512	0.534181	0.46858
Pentose phosphate pathway	Pentose phosphate pathway	28	-0.379903	-1.04983	0.367299	0.629655	0.504986		Glycerophospholipid metabolism	Glycerophospholipid metabolism	64	0.341326	1.15305	0.231366	0.404891	0.324725		Selenocompound metabolism	Selenocompound metabolism	11	0.475439	1.15984	0.321809	0.551672	0.483923
Purine metabolism	Purine metabolism	104	0.31138	1.04844	0.363184	0.629655	0.504986		Glycosaminoglycan biosynthesis - keratan sulfate	Glycosaminoglycan biosynthesis - keratan sulfate	13	-0.454151	-1.16984	0.253304	0.434235	0.348259		Cysteine and methionine metabolism	Cysteine and methionine metabolism	44	-0.373583	-1.1052	0.315315	0.551672	0.483923
Arginine and proline metabolism	Arginine and proline metabolism	27	-0.378516	-1.03732	0.381068	0.640194	0.513439		Alanine, aspartate and glutamate metabolism	Alanine, aspartate and glutamate metabolism	31	0.393434	1.15729	0.260204	0.437143	0.350591		Pentose phosphate pathway	Pentose phosphate pathway	28	-0.395306	-1.07462	0.370031	0.621651	0.545308
Various types of N-glycan biosynthesis	Various types of N-glycan biosynthesis	35	0.375461	1.03582	0.404075	0.652736	0.523498		Glycosylphosphatidylinositol (GPI)-anchor biosynthesis	Glycosylphosphatidylinositol (GPI)-anchor biosynthesis	23	0.411644	1.13812	0.302876	0.489262	0.392391		Pantothenate and CoA biosynthesis	Pantothenate and CoA biosynthesis	21	-0.417009	-1.07081	0.385827	0.623259	0.546718
Glycosylphosphatidylinositol (GPI)-anchor biosynthesis	Glycosylphosphatidylinositol (GPI)-anchor biosynthesis	23	-0.395361	-1.03403	0.401442	0.652736	0.523498		Fructose and mannose metabolism	Fructose and mannose metabolism	28	0.390209	1.12552	0.2978	0.489262	0.392391		Starch and sucrose metabolism	Starch and sucrose metabolism	27	-0.395014	-1.06595	0.383436	0.623259	0.546718
Glycosphingolipid biosynthesis - lacto and neolacto series	Glycosphingolipid biosynthesis - lacto and neolacto series	25	-0.375939	-1.01439	0.413462	0.655298	0.525552		Biosynthesis of unsaturated fatty acids	Biosynthesis of unsaturated fatty acids	18	0.420004	1.08423	0.345614	0.547766	0.439311		Drug metabolism - cytochrome P450	Drug metabolism - cytochrome P450	1	0.804758	1.07089	0.410042	0.649878	0.570068
Phenylalanine, tyrosine and tryptophan biosynthesis	Phenylalanine, tyrosine and tryptophan biosynthesis	5	0.600761	1.03769	0.462081	0.699664	0.561134		Arginine biosynthesis	Arginine biosynthesis	19	0.416056	1.09178	0.359107	0.548454	0.439863		Mucin type O-glycan biosynthesis	Mucin type O-glycan biosynthesis	27	0.344258	1.0203	0.434286	0.674352	0.591536
N-Glycan biosynthesis	N-Glycan biosynthesis	42	0.348537	1.0015	0.457429	0.699664	0.561134		Various types of N-glycan biosynthesis	Various types of N-glycan biosynthesis	35	0.358463	1.08892	0.35596	0.548454	0.439863		Glycosphingolipid biosynthesis - globo and isoglobo series	Glycosphingolipid biosynthesis - globo and isoglobo series	13	-0.440255	-1.00994	0.44691	0.674352	0.591536
Fatty acid elongation	Fatty acid elongation	16	0.4241	0.999107	0.466443	0.699664	0.561134		Porphyrin and chlorophyll metabolism	Porphyrin and chlorophyll metabolism	26	0.369673	1.04436	0.404399	0.606599	0.486495		Alanine, aspartate and glutamate metabolism	Alanine, aspartate and glutamate metabolism	31	0.328827	1.00004	0.449568	0.674352	0.591536
Vitamin B6 metabolism	Vitamin B6 metabolism	4	-0.567943	-0.978055	0.517564	0.749576	0.601164		Glutathione metabolism	Glutathione metabolism	46	0.325825	1.03296	0.414309	0.610561	0.489673		Galactose metabolism	Galactose metabolism	27	-0.367379	-0.991376	0.484663	0.701925	0.615724
Starch and sucrose metabolism	Starch and sucrose metabolism	27	-0.347734	-0.952966	0.509709	0.749576	0.601164		Glycosphingolipid biosynthesis - ganglio series	Glycosphingolipid biosynthesis - ganglio series	13	0.436654	1.04684	0.434307	0.628996	0.504458		Inositol phosphate metabolism	Inositol phosphate metabolism	58	0.27621	0.978089	0.48318	0.701925	0.615724
Glutathione metabolism	Glutathione metabolism	46	0.318276	0.936469	0.556303	0.786087	0.630446		Valine, leucine and isoleucine biosynthesis	Valine, leucine and isoleucine biosynthesis	4	0.574427	1.01889	0.482558	0.650564	0.521755		Glycosaminoglycan degradation	Glycosaminoglycan degradation	17	-0.399848	-0.977695	0.501553	0.714075	0.626382
Galactose metabolism	Galactose metabolism	27	0.356612	0.934665	0.567797	0.786087	0.630446		Inositol phosphate metabolism	Inositol phosphate metabolism	58	0.306105	1.00649	0.45933	0.650564	0.521755		Biotin metabolism	Biotin metabolism	3	0.573327	0.975157	0.528169	0.721436	0.632838
Valine, leucine and isoleucine biosynthesis	Valine, leucine and isoleucine biosynthesis	4	0.565061	0.93415	0.589565	0.786087	0.630446		Sphingolipid metabolism	Sphingolipid metabolism	28	0.346194	0.998565	0.467005	0.650564	0.521755		Glycosphingolipid biosynthesis - ganglio series	Glycosphingolipid biosynthesis - ganglio series	13	-0.413758	-0.949158	0.532488	0.721436	0.632838
Biotin metabolism	Biotin metabolism	3	-0.57443	-0.930541	0.573913	0.786087	0.630446		Ether lipid metabolism	Ether lipid metabolism	34	0.321986	0.974237	0.480929	0.650564	0.521755		Fatty acid biosynthesis	Fatty acid biosynthesis	14	0.370928	0.946921	0.523416	0.721436	0.632838
Pentose and glucuronate interconversions	Pentose and glucuronate interconversions	19	0.373832	0.914354	0.58516	0.786087	0.630446		Other types of O-glycan biosynthesis	Other types of O-glycan biosynthesis	31	-0.300754	-0.968972	0.487923	0.650564	0.521755		Phosphonate and phosphinate metabolism	Phosphonate and phosphinate metabolism	5	-0.532029	-0.959484	0.549669	0.732892	0.642888
Inositol phosphate metabolism	Inositol phosphate metabolism	58	-0.287675	-0.915172	0.6075	0.788416	0.632314		Drug metabolism - cytochrome P450	Drug metabolism - cytochrome P450	1	-0.744399	-0.992745	0.511156	0.670892	0.538059		Arginine biosynthesis	Arginine biosynthesis	19	-0.370901	-0.932922	0.576983	0.734342	0.64416
Glycosaminoglycan degradation	Glycosaminoglycan degradation	17	0.370777	0.883962	0.610084	0.788416	0.632314		Purine metabolism	Purine metabolism	104	0.254523	0.934363	0.585014	0.756019	0.606331		Propanoate metabolism	Propanoate metabolism	30	-0.336796	-0.924127	0.57473	0.734342	0.64416
Ubiquinone and other terpenoid-quinone biosynthesis	Ubiquinone and other terpenoid-quinone biosynthesis	11	-0.383355	-0.857384	0.623786	0.79391	0.63672		Mucin type O-glycan biosynthesis	Mucin type O-glycan biosynthesis	27	0.313472	0.8946	0.62521	0.769309	0.61699		Glycosylphosphatidylinositol (GPI)-anchor biosynthesis	Glycosylphosphatidylinositol (GPI)-anchor biosynthesis	23	0.321658	0.921397	0.565684	0.734342	0.64416
Glycosphingolipid biosynthesis - globo and isoglobo series	Glycosphingolipid biosynthesis - globo and isoglobo series	13	0.387697	0.865126	0.651515	0.816825	0.655098		Galactose metabolism	Galactose metabolism	27	0.309507	0.883284	0.631933	0.769309	0.61699		Porphyrin and chlorophyll metabolism	Porphyrin and chlorophyll metabolism	26	-0.345249	-0.924958	0.592248	0.74252	0.651333
Cysteine and methionine metabolism	Cysteine and methionine metabolism	44	0.297591	0.864388	0.671717	0.829768	0.665478		Neomycin, kanamycin and gentamicin biosynthesis	Neomycin, kanamycin and gentamicin biosynthesis	5	0.474111	0.882952	0.609709	0.769309	0.61699		Lysine degradation	Lysine degradation	43	-0.31018	-0.914034	0.609682	0.745946	0.654339
Arginine biosynthesis	Arginine biosynthesis	19	0.340153	0.831978	0.688027	0.837598	0.671758		Ubiquinone and other terpenoid-quinone biosynthesis	Ubiquinone and other terpenoid-quinone biosynthesis	11	-0.356497	-0.877575	0.619048	0.769309	0.61699		Metabolism of xenobiotics by cytochrome P450	Metabolism of xenobiotics by cytochrome P450	33	-0.323646	-0.903336	0.621622	0.745946	0.654339
Sphingolipid metabolism	Sphingolipid metabolism	28	-0.304547	-0.841589	0.708531	0.850237	0.681894		Glycerolipid metabolism	Glycerolipid metabolism	47	0.26451	0.847311	0.688312	0.825974	0.662435		Ubiquinone and other terpenoid-quinone biosynthesis	Ubiquinone and other terpenoid-quinone biosynthesis	11	0.342168	0.834724	0.617021	0.745946	0.654339
Glyoxylate and dicarboxylate metabolism	Glyoxylate and dicarboxylate metabolism	26	-0.289911	-0.791019	0.760192	0.890918	0.714521		Glycosphingolipid biosynthesis - lacto and neolacto series	Glycosphingolipid biosynthesis - lacto and neolacto series	25	-0.239221	-0.734828	0.847826	0.947511	0.759908		Arginine and proline metabolism	Arginine and proline metabolism	27	-0.327447	-0.883618	0.645706	0.748095	0.656224
Phosphonate and phosphinate metabolism	Phosphonate and phosphinate metabolism	5	0.457039	0.789441	0.77425	0.890918	0.714521		Folate biosynthesis	Folate biosynthesis	23	0.257151	0.710977	0.84264	0.947511	0.759908		Caffeine metabolism	Caffeine metabolism	6	0.399491	0.818296	0.650131	0.748095	0.656224
Glycosphingolipid biosynthesis - ganglio series	Glycosphingolipid biosynthesis - ganglio series	13	-0.315746	-0.7369	0.769608	0.890918	0.714521		Pentose and glucuronate interconversions	Pentose and glucuronate interconversions	19	-0.251668	-0.710819	0.878571	0.947511	0.759908		Thiamine metabolism	Thiamine metabolism	11	0.332545	0.81125	0.646277	0.748095	0.656224
Drug metabolism - cytochrome P450	Drug metabolism - cytochrome P450	1	-0.605512	-0.807684	0.79	0.896757	0.719203		Thiamine metabolism	Thiamine metabolism	11	0.30782	0.701826	0.838889	0.947511	0.759908		Sphingolipid metabolism	Sphingolipid metabolism	28	-0.323242	-0.878716	0.665138	0.755021	0.662299
Glycine, serine and threonine metabolism	Glycine, serine and threonine metabolism	37	0.271639	0.76392	0.825581	0.912485	0.731817		Lipoic acid metabolism	Lipoic acid metabolism	3	-0.416801	-0.689346	0.850895	0.947511	0.759908		Pentose and glucuronate interconversions	Pentose and glucuronate interconversions	19	-0.337793	-0.849647	0.693624	0.766637	0.672488
Thiamine metabolism	Thiamine metabolism	11	-0.321355	-0.718717	0.820388	0.912485	0.731817		Riboflavin metabolism	Riboflavin metabolism	8	0.318181	0.66582	0.861538	0.947511	0.759908		Other glycan degradation	Other glycan degradation	14	-0.352924	-0.82484	0.690141	0.766637	0.672488
Porphyrin and chlorophyll metabolism	Porphyrin and chlorophyll metabolism	26	0.286815	0.748114	0.844444	0.921212	0.738817		Glycosphingolipid biosynthesis - globo and isoglobo series	Glycosphingolipid biosynthesis - globo and isoglobo series	13	0.274919	0.659093	0.866788	0.947511	0.759908		Phenylalanine, tyrosine and tryptophan biosynthesis	Phenylalanine, tyrosine and tryptophan biosynthesis	5	-0.46172	-0.832685	0.703642	0.76761	0.673342
Citrate cycle (TCA cycle)	Citrate cycle (TCA cycle)	30	-0.261819	-0.733415	0.879717	0.935395	0.750192		Mannose type O-glycan biosynthesis	Mannose type O-glycan biosynthesis	15	-0.243225	-0.650113	0.891111	0.947511	0.759908		Glycerolipid metabolism	Glycerolipid metabolism	47	-0.283388	-0.847773	0.733835	0.790283	0.693231
Nitrogen metabolism	Nitrogen metabolism	16	-0.273052	-0.666197	0.874384	0.935395	0.750192		Biotin metabolism	Biotin metabolism	3	0.380685	0.629468	0.883768	0.947511	0.759908		Butanoate metabolism	Butanoate metabolism	21	0.277131	0.777052	0.790191	0.840203	0.73702
Glycerolipid metabolism	Glycerolipid metabolism	47	0.234181	0.690321	0.925926	0.963984	0.77312		Phenylalanine, tyrosine and tryptophan biosynthesis	Phenylalanine, tyrosine and tryptophan biosynthesis	5	-0.314869	-0.593882	0.915811	0.953723	0.764891		Glyoxylate and dicarboxylate metabolism	Glyoxylate and dicarboxylate metabolism	26	-0.282705	-0.757398	0.829457	0.869166	0.762426
Lysine degradation	Lysine degradation	43	0.233145	0.675219	0.936242	0.963984	0.77312		Caffeine metabolism	Caffeine metabolism	6	-0.298108	-0.5935	0.919662	0.953723	0.764891		Valine, leucine and isoleucine degradation	Valine, leucine and isoleucine degradation	43	-0.256274	-0.755183	0.838124	0.869166	0.762426
Other glycan degradation	Other glycan degradation	14	-0.241282	-0.570696	0.941032	0.963984	0.77312		D-Amino acid metabolism?Reorganized!	D-Amino acid metabolism?Reorganized!	5	-0.268429	-0.506291	0.971253	0.984536	0.789603		Phenylalanine metabolism	Phenylalanine metabolism	16	0.259916	0.687935	0.857143	0.878049	0.770218
Taurine and hypotaurine metabolism	Taurine and hypotaurine metabolism	8	-0.259359	-0.553269	0.959276	0.970834	0.778613		Phosphonate and phosphinate metabolism	Phosphonate and phosphinate metabolism	5	0.266461	0.49624	0.972816	0.984536	0.789603		Oxidative phosphorylation	Oxidative phosphorylation	88	-0.234615	-0.780769	0.873418	0.883941	0.775387
Caffeine metabolism	Caffeine metabolism	6	0.243993	0.447255	0.994718	0.994718	0.797769		Glycosaminoglycan degradation	Glycosaminoglycan degradation	17	0.171202	0.435953	0.992883	0.992883	0.796297		Primary bile acid biosynthesis	Primary bile acid biosynthesis	17	-0.258242	-0.631445	0.923913	0.923913	0.81045
