# Supplementary material for: De novo pyrimidine synthesis is a collateral metabolic vulnerability in NF2-deficient mesothelioma
Source: EMBO Mol Med. 2025 Jul 24;17(9):2258–98. doi: 10.1038/s44321-025-00278-4 (PMC12423300; doi:10.1038/s44321-025-00278-4)
Supplement: Supplementary file 17 — Data set EV6 [file 44321_2025_278_MOESM17_ESM.xlsx]

## Sheet: Sheet1
Dataset EV6. Metabolic subtypes of PM cell lines derived from CCLE.
Dataset ID	Subtype
ACH-001992	cluster3
ACH-001977	cluster1
ACH-001562	cluster2
ACH-001561	cluster1
ACH-001560	cluster1
ACH-001559	cluster1
ACH-001558	cluster3
ACH-001557	cluster3
ACH-001556	cluster1
ACH-001555	cluster1
ACH-001547	cluster3
ACH-000648	cluster3
ACH-000645	cluster1
ACH-000569	cluster1
ACH-000335	cluster1
ACH-000331	cluster1
ACH-000319	cluster3
ACH-000153	cluster3
ACH-000092	cluster1
ACH-000086	cluster1
