# Supplementary material for: De novo pyrimidine synthesis is a collateral metabolic vulnerability in NF2-deficient mesothelioma
Source: EMBO Mol Med. 2025 Jul 24;17(9):2258–98. doi: 10.1038/s44321-025-00278-4 (PMC12423300; doi:10.1038/s44321-025-00278-4)
Supplement: Supplementary file 18 — Data Set EV7 [file 44321_2025_278_MOESM18_ESM.xlsx]

## Sheet: Sheet1
Dataset EV7. Metabolomics of PM cell lines obtained from DepMap.
	ACH-000086	ACH-000645	ACH-000569	ACH-000092	ACH-000648	ACH-000153
	Cluster 1	Cluster 1	Cluster 1	Cluster 1	Cluster 3	Cluster 3
2-aminoadipate	5.95496	6.08594	5.78518	6.15684	5.97797	6.1561
3-phosphoglycerate	6.09034	5.6971	5.57456	5.53131	5.53189	6.28188
alpha-glycerophosphate	6.57074	5.72531	5.43141	5.86722	5.95047	6.14295
4-pyridoxate	5.76408	5.97832	5.7662	5.50138	5.88472	5.61172
aconitate	6.32468	5.98207	5.83957	6.09946	5.56606	6.36626
adenine	6.66819	5.74907	5.74112	5.80958	6.07889	5.71652
adipate	5.67154	5.72709	5.70692	5.8364	5.86167	5.77565
alpha-ketoglutarate	6.0085	5.81568	5.65791	5.96134	5.83647	6.42512
AMP	5.87162	5.8773	6.05787	5.75634	5.5007	5.97441
citrate	6.22221	6.03182	6.01813	5.84132	5.59362	6.24956
isocitrate	6.45841	6.1399	5.6193	6.06601	5.60682	6.33259
CMP	5.86748	5.71331	6.0304	5.9409	5.11291	6.08303
cystathionine	5.83895	6.33952	5.45423	5.60748	5.42213	6.0936
cytidine	5.96217	5.97784	7.06918	6.18172	6.47828	5.94094
dCMP	5.80528	5.75728	5.8596	5.4181	5.94328	5.77901
DHAP/glyceraldehyde 3P	6.19722	5.65422	5.23023	5.97453	5.85196	6.17554
erythrose-4-phosphate	5.9392	5.80578	6.40288	6.17016	5.56359	6.09737
F1P/F6P/G1P/G6P	5.95811	5.87805	5.71683	5.69398	5.54234	6.14198
hexoses (HILIC neg)	5.81851	6.11256	6.21631	5.9733	6.1897	5.79014
fumarate/maleate/alpha-ketoisovalerate	5.98606	5.71914	5.41512	5.78133	5.58941	6.05844
glucuronate	5.53863	5.64629	5.75567	5.35471	6.01178	6.27656
glutathione oxidized	6.10256	5.71547	5.36535	6.29469	5.59983	6.33534
glutathione reduced	6.16284	5.54519	5.37442	5.8659	5.51595	5.77004
GMP	5.74505	5.89783	5.76661	6.19573	5.81951	5.91748
guanosine	6.51171	6.52023	6.41348	6.192	5.8696	6.5251
hippurate	5.86445	6.17656	5.76701	6.06386	6.04637	5.9789
hypoxanthine	5.07272	6.11646	5.31073	6.69608	6.42681	4.90894
inosine	6.25119	6.35691	6.46163	5.95952	5.87534	5.91616
kynurenine	6.02796	6.81918	5.56946	5.82203	6.08706	6.24971
lactate	5.84452	5.75153	5.86407	5.85954	5.58878	5.85442
lactose	6.05916	5.55173	5.87875	7.43927	6.02551	5.92333
malate	5.94689	5.74222	5.39164	5.76396	5.51172	6.0147
NAD	5.96809	6.08517	5.46131	5.92208	5.40391	6.07469
NADP	5.93614	5.95755	6.2381	6.24083	5.89674	6.17819
oxalate	5.95025	5.69896	5.67393	5.62776	5.86602	5.61054
pantothenate	5.90975	5.99421	5.76005	5.88661	5.82333	6.11763
PEP	6.0329	5.73933	5.08534	5.7114	5.07267	6.27689
ribose-5-P/ribulose5-P	6.28319	5.43411	5.13721	6.0623	5.63455	6.16868
sorbitol	5.9865	6.29332	5.67554	6.59895	5.98151	5.78999
succinate/methylmalonate	5.59961	5.92362	5.75415	5.95863	6.03652	5.77767
sucrose	5.85122	6.2705	6.04968	7.20707	5.78033	5.97155
thymine	6.0993	5.72135	6.58802	5.61096	5.80195	5.59269
UMP	5.74901	5.72575	5.92716	5.93818	5.886	5.98426
UDP-galactose/UDP-glucose	6.10013	5.61837	5.70114	5.95879	5.55317	6.11191
uracil	5.85351	5.84749	6.4964	5.77769	6.02217	5.31958
urate	5.53863	6.21002	5.13283	5.86373	4.89096	5.96922
uridine	5.47135	5.90846	7.13004	6.01027	6.20604	5.96261
xanthine	5.85086	5.95462	5.8053	5.66849	6.03438	5.89503
taurocholate	5.8202	5.82974	5.90136	5.5812	5.59959	5.89176
glycodeoxycholate/glycochenodeoxycholate	5.76709	6.05335	5.88398	5.91767	6.11996	5.9893
taurodeoxycholate/taurochenodeoxycholate	6.02166	4.03336	6.24139	6.14773	6.31913	6.22059
phosphocreatine	6.2509	6.0566	5.46427	6.00353	5.59462	6.2885
3-methyladipate/pimelate	5.80319	5.61942	5.697	5.67863	5.94476	5.72114
6-phosphogluconate	6.55349	5.83292	5.52896	5.96795	5.82821	5.80568
alpha-hydroxybutyrate	5.70179	5.81458	5.69539	5.78938	5.9509	5.6337
2-hydroxyglutarate	6.50889	5.94856	5.08567	6.16531	5.98338	5.69139
inositol	6.06568	6.09959	6.06888	5.84823	5.59213	6.23431
malondialdehyde	5.71535	5.83557	5.74272	5.75495	5.71336	5.9146
glycine	5.62629	6.1897	6.20383	6.06129	5.58284	6.33342
alanine	5.21695	5.99928	6.14677	5.72988	5.22192	6.37066
serine	5.50044	6.08004	6.31826	5.99543	6.17518	5.57514
threonine	5.45229	6.2703	6.59712	5.8127	5.84657	5.98749
methionine	5.54125	6.03054	6.31547	5.91082	5.98432	5.98972
aspartate	5.74409	6.04476	6.39674	5.91498	5.88267	6.182
glutamate	6.11722	6.04672	6.09577	6.03771	5.60294	6.15581
asparagine	5.89236	4.54676	5.44598	6.08624	5.88816	6.40504
glutamine	5.42486	6.08597	6.11607	5.65522	5.96457	5.78247
histidine	5.29486	5.68578	6.43408	5.94881	5.72817	5.64929
arginine	5.87112	5.45309	5.85149	6.1401	6.09773	5.92422
lysine	5.42001	6.27707	6.76761	6.0214	6.13914	5.71308
valine	5.46096	6.24724	6.60028	5.87865	6.04864	5.83739
leucine	5.63697	6.00636	6.27921	5.93931	5.97498	5.94714
isoleucine	5.67108	5.96984	6.28881	5.91992	5.97704	5.98408
phenylalanine	5.44026	6.23082	6.54301	5.91511	5.97054	5.94969
tyrosine	5.45004	6.04534	6.43638	5.91585	5.93959	5.98852
tryptophan	5.36418	5.98268	6.44208	5.91949	5.93346	5.831
proline	5.92741	5.81038	5.55745	5.8047	5.71457	6.08401
cis/trans-hydroxyproline	5.85378	5.96235	4.30881	6.01303	6.13864	6.70213
ornithine	5.54922	5.92748	6.222	5.85622	6.28393	5.93285
citrulline	5.69537	6.00615	5.61075	5.86747	6.12227	6.33766
taurine	6.17011	5.80242	5.73787	6.14992	6.22113	5.34979
5-HIAA	5.60851	5.87571	5.68011	5.67803	5.90065	5.38
serotonin	5.00628	6.67348	5.63179	5.37154	5.89199	5.50618
GABA	5.55836	5.8486	5.7014	5.03537	5.54728	5.9815
acetylglycine	5.58814	5.70958	5.83848	6.37319	5.62355	5.8902
dimethylglycine	5.7992	6.02115	5.85397	5.9863	5.94441	5.98984
homocysteine	6.07272	5.33433	6.13985	6.02029	5.97221	6.11311
SDMA/ADMA	5.60136	5.96286	5.97303	6.08378	5.81905	5.7936
NMMA	5.51883	6.03564	6.24752	5.98278	5.75857	5.74392
allantoin	5.73986	6.01004	5.6678	5.95271	5.98248	5.88052
anthranilic acid	5.67095	5.55681	5.69046	6.40596	6.38475	5.87153
kynurenic acid	5.74332	5.99916	5.85501	5.79417	5.70915	5.76392
5-adenosylhomocysteine	5.78821	5.85172	6.00884	5.41679	5.38964	6.1291
carnosine	5.61705	6.01526	6.23419	5.96001	6.09984	5.87842
N-carbamoyl-beta-alanine	6.48727	6.3068	5.45054	6.76895	5.61118	7.1376
thiamine	5.60225	6.19391	6.47062	5.84745	5.83511	5.77398
niacinamide	5.5878	6.31879	6.49866	5.44263	6.03685	5.07143
betaine	5.74371	5.8893	5.77775	5.7069	5.80115	5.93917
choline	5.69121	6.01455	6.03746	5.85196	6.03239	5.24612
alpha-glycerophosphocholine	5.46211	6.22552	5.98954	5.39606	5.87592	5.46393
acetylcholine	5.48657	5.45491	6.18738	6.39349	5.99805	6.82587
creatine	5.89963	6.0013	6.10814	5.66721	6.1336	6.18576
creatinine	5.8458	6.14306	5.85675	5.85582	5.85922	5.94923
thyroxine	5.44472	6.04447	6.00964	5.81279	5.96128	5.71708
trimethylamine-N-oxide	5.63051	5.87446	5.89342	4.99694	5.15564	4.93331
hexoses (HILIC pos)	5.82302	6.08091	6.37157	5.88905	6.21858	5.69844
adenosine	5.84781	6.21087	6.19582	6.07763	5.34203	5.96186
thymidine	5.59609	6.26821	5.80206	5.6717	6.40206	6.41159
xanthosine	5.61038	5.97448	6.08634	5.94445	5.86282	5.87193
2-deoxyadenosine	5.61017	5.58183	5.01829	6.51493	5.47851	5.78737
2-deoxycytidine	6.09788	6.3132	5.95416	6.98124	5.76744	5.20092
cAMP	6.05811	5.6418	5.77889	5.74149	5.89455	5.68296
cotinine	5.68787	5.55415	5.76281	6.31055	6.17603	5.73978
pipecolic acid	5.19576	5.58188	4.87135	5.93055	6.19235	6.01371
pyroglutamic acid	5.81721	6.09406	6.8307	5.94669	6.00977	5.89066
1-methylnicotinamide	7.70232	7.40451	7.71889	7.12129	6.2772	7.42542
butyrobetaine	5.99237	6.02197	5.80474	5.84565	5.46398	6.30552
putrescine	6.15016	5.60023	4.97602	5.52739	6.15871	6.1582
methionine sulfoxide	5.80083	5.71969	6.36495	5.77761	5.66638	5.73145
carnitine	6.19982	6.02963	5.83347	5.98089	5.7408	6.35047
acetylcarnitine	6.35552	6.19774	5.99815	6.07023	5.39793	6.27903
propionylcarnitine	5.9849	5.78811	6.41752	6.1082	5.71494	6.52551
malonylcarnitine	6.49906	6.15692	5.68493	6.06926	5.43553	6.22328
butyrylcarnitine/isobutyrylcarnitine	6.03341	5.90901	5.07919	5.68529	6.33579	5.97199
valerylcarnitine/isovalerylcarnitine/2-methylbutyroylcarnitine	6.17136	5.19392	5.94927	5.50983	5.91427	5.74034
hexanoylcarnitine	5.82189	5.79309	5.34782	6.08124	5.67384	5.96302
heptanoylcarnitine	5.74961	5.70087	5.48794	5.91893	5.82357	5.94102
lauroylcarnitine	6.07937	5.32484	6.39831	5.65144	6.04229	5.75649
myristoylcarnitine	5.85184	6.26946	6.51325	5.57794	5.99323	5.75971
palmitoylcarnitine	5.582	6.17626	6.8089	5.58484	6.02619	5.74752
stearoylcarnitine	5.85462	6.31637	6.42134	5.73204	6.06374	5.86441
oleylcarnitine	6.06775	6.65565	6.81547	5.64486	6.10828	5.73949
arachidonyl_carnitine	6.27737	5.57837	5.49936	5.75045	5.80344	5.62009
sarcosine	5.72871	6.11062	5.87715	5.96333	5.42559	6.16367
beta-alanine	6.17814	5.9487	5.52182	6.16538	5.81035	5.74766
anserine	5.54018	6.00912	5.84832	5.92887	6.03477	5.81584
C14:0 LPC	6.33819	5.66482	6.3776	6.16801	6.00617	5.795
C16:1 LPC	6.05269	5.83582	5.88447	5.91778	5.48314	5.94849
C16:0 LPC	6.2993	6.02158	6.04491	5.62383	5.50847	5.97979
C18:2 LPC	6.1812	5.66514	5.88011	5.94602	5.90645	5.84398
C18:1 LPC	6.29357	5.97364	5.95152	5.88025	5.56001	5.88398
C18:0 LPC	6.51072	6.25141	6.20216	5.60808	5.70845	6.23075
C20:4 LPC	6.17942	5.91457	5.95944	5.89457	5.87951	5.46096
C20:3 LPC	6.3176	6.15144	6.13843	5.59853	5.75243	6.18466
C22:6 LPC	5.93065	5.92114	5.9311	5.96225	6.00975	5.63735
C16:0 LPE	5.80235	5.53953	5.83454	5.95967	5.81296	6.28441
C18:1 LPE	5.79191	5.65832	5.88997	5.88398	5.7646	6.0048
C18:0 LPE	5.9604	5.62508	6.0422	5.69151	5.73348	6.75024
C20:4 LPE	5.72258	5.78913	5.64663	5.66398	5.81737	5.83663
C22:6 LPE	5.77471	6.12842	5.49916	5.64296	5.85963	6.22872
C32:2 PC	5.88398	5.48839	5.98967	6.00636	5.8199	5.78795
C32:1 PC	5.85673	5.64424	5.87024	5.82744	5.60916	5.88581
C32:0 PC	6.09943	5.97012	6.16982	5.71676	5.80856	5.82305
C34:4 PC	5.73077	5.77892	5.851	6.1337	5.99002	5.9392
C34:3 PC	5.67368	5.95193	5.69797	5.99136	6.02417	6.04962
C34:2 PC	5.90782	5.74554	5.88265	6.01704	5.6405	5.8126
C34:1 PC	5.89304	5.73336	5.90347	5.74946	5.54466	5.80848
C36:4 PC-A	5.76366	5.82369	5.87874	6.039	5.96947	5.83744
C36:4 PC-B	5.96422	5.95854	5.82973	5.92076	5.81683	5.76077
C36:3 PC	5.68468	5.74225	6.05671	5.8979	5.57748	5.83149
C36:2 PC	5.95701	5.77429	5.87646	5.97803	5.42086	5.74139
C36:1 PC	5.96744	5.88471	5.7804	5.67646	5.41026	6.11744
C38:6 PC	5.81736	6.08603	6.03407	5.90603	5.68975	5.72165
C38:5 PC	5.9526	6.0099	5.83948	5.96084	5.79393	5.76295
C38:4 PC	6.04144	5.96616	5.84132	5.97804	5.67584	5.73602
C38:2 PC	6.27259	5.85879	6.16567	5.95349	5.41959	5.7325
C40:6 PC	5.86032	5.72911	5.75051	5.88666	5.76267	5.85416
C14:0 SM	5.98777	5.78252	5.94545	5.85512	5.79236	6.03374
C16:1 SM	6.03149	5.78406	5.82404	5.95213	5.80212	6.05925
C16:0 SM	5.91362	5.88035	5.87238	5.66373	5.62605	6.0029
C18:2 SM	5.64395	5.73206	5.94352	5.20664	5.83593	5.69147
C18:1 SM	5.94974	5.84556	5.78734	5.64247	5.70815	5.84312
C18:0 SM	5.97102	5.98142	5.99013	5.92416	5.72371	6.16589
C22:1 SM	6.01958	5.90343	5.92538	5.90946	5.78096	6.04451
C22:0 SM	5.96018	5.80463	5.90089	6.00248	5.37095	5.6699
C24:1 SM	6.27117	5.86472	6.2523	6.0174	5.60183	5.96359
C24:0 SM	6.18251	5.42024	6.02809	6.28722	5.53221	6.04392
C34:2 DAG	5.9844	5.88769	6.19159	5.83895	6.68405	6.00306
C34:1 DAG	6.17814	5.58378	5.72575	5.64329	5.09958	5.70582
C36:2 DAG	6.18388	5.9976	5.83862	6.11586	5.41262	5.3574
C36:1 DAG	6.16419	5.56682	5.75478	5.56373	5.49826	5.92884
C14:0 CE	6.1849	6.23113	5.80702	6.17474	6.1051	5.72015
C16:1 CE	6.11464	6.27456	5.89024	6.17994	6.02516	5.86303
C16:0 CE	5.96005	6.22313	5.94892	5.86936	5.82144	5.87521
C18:3 CE	6.1689	6.34837	5.93536	6.1258	5.81753	6.0069
C18:2 CE	6.18053	6.31524	5.93813	6.16189	5.91074	5.90518
C18:1 CE	6.23715	6.17804	5.89862	6.11882	6.13314	5.70788
C18:0 CE	6.5179	6.25857	5.87471	5.9345	6.0605	5.79053
C20:5 CE	6.1054	6.23569	5.87671	6.11029	6.15487	5.65579
C20:4 CE	6.17653	6.29568	5.98296	6.14501	5.99234	5.79782
C20:3 CE	6.40038	6.25055	5.85186	6.55907	6.30907	5.80771
C22:6 CE	6.30234	6.35004	5.78771	6.06746	5.62563	5.54254
C46:2 TAG	5.55317	5.64147	5.593	5.61313	6.46451	5.70741
C46:1 TAG	5.48395	5.56063	5.84768	5.33485	6.00394	5.91181
C46:0 TAG	5.79386	5.97076	5.70147	4.76402	5.91399	6.05222
C48:3 TAG	5.30549	5.45796	5.83007	5.73897	6.43159	5.57859
C48:2 TAG	5.40935	5.4797	5.91745	5.37053	6.12918	5.46096
C48:1 TAG	5.53118	5.5837	5.96002	4.93266	5.88398	5.84998
C48:0 TAG	5.99912	5.8033	5.80236	5.43553	5.73186	6.18441
C50:3 TAG	5.48014	5.57085	5.95531	5.49789	6.28259	5.5091
C50:2 TAG	5.65227	5.53308	5.97318	5.22777	6.07955	5.4555
C50:1 TAG	5.82336	5.65717	5.88233	5.1188	5.92603	5.85889
C50:0 TAG	5.86885	5.84294	5.57702	5.1585	5.76447	6.40123
C52:5 TAG	5.78231	5.73297	5.85619	5.51569	6.49758	5.73163
C52:4 TAG	5.14775	5.63419	6.00127	5.4538	6.34316	5.33195
C52:3 TAG	5.77027	5.38363	6.09952	5.44816	6.11494	5.32714
C52:2 TAG	5.8747	5.50341	6.02222	5.1534	5.99548	5.38924
C52:1 TAG	5.9246	5.70284	5.8568	4.98844	5.83564	6.00491
C54:7 TAG	5.63556	5.60679	6.01146	5.47828	6.45071	5.64801
C54:6 TAG	5.41675	5.73774	5.88151	5.46186	6.50793	5.63669
C54:5 TAG	5.04769	5.81748	5.94473	5.49717	6.50582	5.64012
C54:4 TAG	5.96664	5.56553	6.10826	5.26582	6.24892	5.2663
C54:3 TAG	6.00397	5.40278	6.12566	5.39777	6.03188	5.17551
C54:2 TAG	5.94121	5.5545	6.09501	5.13364	6.01759	5.5385
C54:1 TAG	6.0317	5.83428	5.81114	5.12538	5.8869	6.23604
C56:8 TAG	5.96537	5.54691	5.80378	5.97	6.10658	5.91324
C56:7 TAG	5.46996	5.88398	6.20139	5.476	6.46494	5.47695
C56:6 TAG	5.87833	6.00924	5.87974	5.34504	6.46134	5.61524
C56:5 TAG	5.91592	5.93685	5.93414	5.56819	6.33024	5.35963
C56:4 TAG	5.90947	5.71625	6.1789	5.25951	6.11363	5.21574
C56:3 TAG	6.07236	5.42193	6.1587	5.45623	6.09219	5.22234
C56:2 TAG	6.25893	5.63496	6.00658	5.51878	6.31953	5.68488
C58:8 TAG	5.61127	5.78079	6.18304	5.39676	6.52505	5.58858
C58:7 TAG	6.0072	5.60252	6.1531	5.53222	6.50335	5.42956
C58:6 TAG	5.97557	5.69833	5.95784	5.3771	5.88949	5.42379
