# Supplementary material for: De novo pyrimidine synthesis is a collateral metabolic vulnerability in NF2-deficient mesothelioma
Source: EMBO Mol Med. 2025 Jul 24;17(9):2258–98. doi: 10.1038/s44321-025-00278-4 (PMC12423300; doi:10.1038/s44321-025-00278-4)
Supplement: Supplementary file 20 — Data Set EV9 [file 44321_2025_278_MOESM20_ESM.xlsx]

## Sheet: Sheet1
Dataset EV9. Differentially expressed metabolites between high and low NF2 protein levels in pan-cancer cell lines from DepMap.
	P value	Mean of NF2 Low	Mean of NF2 High	Difference	SE of difference	q value
oleylcarnitine	0.003286	6.109	5.858	0.2503	0.08412	0.022503
palmitoylcarnitine	0.010054	6.05	5.812	0.2381	0.09162	0.043541
myristoylcarnitine	0.001209	6.053	5.815	0.2375	0.07231	0.013623
C48:3 TAG	0.000805	5.963	5.73	0.2338	0.0687	0.010779
C5NA:3 TAG	0.001539	5.929	5.74	0.1892	0.05892	0.016475
C48:2 TAG	0.002722	5.934	5.751	0.1835	0.06045	0.020917
C46:2 TAG	0.00015	6.015	5.835	0.1807	0.04673	0.004018
CMP	0.000898	5.98	5.8	0.18	0.05337	0.011305
UMP	0.003585	5.982	5.805	0.177	0.06006	0.023262
AMP	0.001903	5.986	5.81	0.1758	0.05586	0.019406
GABA	0.008809	6.009	5.835	0.1748	0.06608	0.04013
C54:5 TAG	0.004016	5.936	5.767	0.1684	0.05785	0.025293
C34:2 DAG	0.020772	5.951	5.784	0.1667	0.07152	0.069495
C46:1 TAG	0.005624	5.943	5.788	0.1554	0.05553	0.03088
2-deoxyadenosine	0.034756	5.997	5.844	0.1528	0.0719	0.090756
GMP	0.011117	6.003	5.855	0.1488	0.05804	0.045776
C54:7 TAG	0.003252	5.961	5.813	0.1482	0.04974	0.022503
C52:4 TAG	0.008124	5.901	5.754	0.1466	0.05482	0.038653
C48:1 TAG	0.03123	5.873	5.73	0.1432	0.06599	0.084646
C52:5 TAG	0.007873	5.928	5.789	0.1391	0.05182	0.038315
C5NA:2 TAG	0.014802	5.905	5.771	0.1337	0.05436	0.054646
uridine	0.024194	5.988	5.854	0.1332	0.05863	0.074077
C54:6 TAG	0.011655	5.941	5.814	0.1266	0.04971	0.045848
C54:4 TAG	0.024217	5.9	5.779	0.1206	0.05309	0.074077
C52:3 TAG	0.013825	5.902	5.783	0.119	0.04791	0.051932
thymine	0.021995	6.061	5.949	0.1122	0.04861	0.070466
C46:NA TAG	0.010915	5.958	5.857	0.1011	0.03934	0.045776
C56:8 TAG	0.023986	5.894	5.797	0.09669	0.0425	0.074077
C18:2 SM	0.025798	5.877	5.787	0.08966	0.03992	0.076721
heptanoylcarnitine	0.044072	5.932	5.848	0.08362	0.04127	0.107156
oxalate	0.003287	5.916	5.833	0.08362	0.0281	0.022503
C4NA:6 PC	0.032006	5.9	5.819	0.08124	0.03762	0.085663
C36:1 DAG	0.046734	5.924	5.847	0.07632	0.03814	0.109963
C16:1 LPC	0.04055	5.944	5.87	0.07365	0.03572	0.100961
C38:4 PC	0.010003	5.923	5.853	0.07073	0.0272	0.043541
C34:1 PC	0.011777	5.888	5.838	0.04922	0.01936	0.045848
C36:2 PC	0.044017	5.895	5.852	0.04232	0.02088	0.107156
C14:NA SM	0.04454	5.859	5.907	-0.04836	0.02392	0.107156
succinate/methylmalonate	0.047496	5.806	5.861	-0.05504	0.0276	0.110543
C18:1 SM	0.027753	5.867	5.936	-0.06822	0.03077	0.079232
SDMA/ADMA	0.039429	5.787	5.861	-0.0744	0.03588	0.100506
glucuronate	0.010167	5.831	5.908	-0.07721	0.02975	0.043541
malate	0.024933	5.784	5.865	-0.08133	0.03599	0.075194
xanthosine	0.020371	5.804	5.888	-0.0835	0.03571	0.069237
hippurate	0.040476	5.78	5.866	-0.08576	0.04158	0.100961
C18:3 CE	0.029598	5.822	5.91	-0.08775	0.04004	0.081251
thyroxine	0.006381	5.774	5.862	-0.08804	0.03193	0.033326
creatinine	0.017282	5.766	5.856	-0.0898	0.0374	0.061674
lactate	0.01153	5.808	5.897	-0.08991	0.03526	0.045848
C16:NA CE	0.004854	5.804	5.894	-0.09063	0.03181	0.02735
citrate	0.027102	5.815	5.906	-0.09066	0.04072	0.078421
methionine	0.046707	5.773	5.865	-0.09155	0.04574	0.109963
dimethylglycine	0.012601	5.786	5.878	-0.09245	0.03672	0.048181
C14:NA CE	0.006969	5.885	5.978	-0.09298	0.0341	0.03553
leucine	0.021362	5.76	5.853	-0.09328	0.04021	0.070368
proline	0.007847	5.829	5.922	-0.09372	0.03489	0.038315
glutamate	0.002709	5.821	5.916	-0.09509	0.03131	0.020917
carnitine	0.015638	5.849	5.946	-0.09654	0.03959	0.056752
NAD	0.029244	5.817	5.914	-0.09688	0.04411	0.081251
histidine	0.034532	5.791	5.889	-0.09765	0.04588	0.090756
allantoin	0.008608	5.735	5.836	-0.1007	0.03796	0.040069
creatine	0.028441	5.817	5.919	-0.1015	0.04599	0.080128
pyroglutamic acid	0.036394	5.744	5.847	-0.1038	0.04927	0.093889
PEP	0.022049	5.866	5.971	-0.1049	0.04546	0.070466
tyrosine	0.027017	5.818	5.928	-0.111	0.04981	0.078421
citrulline	0.004421	5.807	5.921	-0.1135	0.03943	0.026798
C16:1 CE	0.002198	5.797	5.911	-0.1143	0.03685	0.020462
valine	0.017874	5.86	5.975	-0.1146	0.04799	0.062742
ribose-5-P/ribulose5-P	0.018684	5.813	5.929	-0.1161	0.04894	0.064526
C24:1 SM	0.001106	5.803	5.924	-0.1209	0.03652	0.013151
glycodeoxycholate/glycochenodeoxycholate	0.000639	5.812	5.938	-0.1261	0.03633	0.009765
xanthine	0.002735	5.752	5.884	-0.1319	0.04346	0.020917
C18:2 CE	0.002143	5.779	5.912	-0.1326	0.04263	0.020462
C18:1 CE	0.000314	5.794	5.928	-0.1332	0.03631	0.00612
3-phosphoglycerate	0.000753	5.851	5.984	-0.1338	0.0391	0.010755
aconitate	0.000556	5.816	5.957	-0.1411	0.04022	0.009153
beta-alanine	0.002354	5.895	6.04	-0.1452	0.04713	0.020917
phenylalanine	0.006248	5.825	5.971	-0.1459	0.05278	0.033326
DHAP/glyceraldehyde 3P	0.004505	5.873	6.023	-0.1506	0.0524	0.026798
isocitrate	4.8e-05	5.808	5.966	-0.158	0.038	0.002039
sorbitol	0.00025	5.759	5.922	-0.1628	0.04366	0.005358
C2NA:3 CE	0.0004	5.835	5.999	-0.1631	0.04528	0.00714
2-hydroxyglutarate	0.004699	5.86	6.032	-0.1714	0.05994	0.027193
alpha-ketoglutarate	3e-06	5.798	5.975	-0.1772	0.03675	0.000607
C2NA:4 CE	9.1e-05	5.749	5.929	-0.1801	0.04508	0.002787
kynurenic acid	0.003363	5.678	5.866	-0.1881	0.06338	0.022503
UDP-galactose/UDP-glucose	5.9e-05	5.731	5.937	-0.2054	0.05003	0.002108
C22:6 CE	1.7e-05	5.826	6.035	-0.2089	0.04742	0.000923
C2NA:5 CE	1e-05	5.766	5.975	-0.209	0.0461	0.000923
urate	0.00017	5.708	5.923	-0.2154	0.05619	0.004051
N-carbamoyl-beta-alanine	0.002546	5.939	6.186	-0.2462	0.08054	0.020917
1-methylnicotinamide	1.5e-05	5.911	6.687	-0.7769	0.1748	0.000923
