# Supplementary material for: De novo pyrimidine synthesis is a collateral metabolic vulnerability in NF2-deficient mesothelioma
Source: EMBO Mol Med. 2025 Jul 24;17(9):2258–98. doi: 10.1038/s44321-025-00278-4 (PMC12423300; doi:10.1038/s44321-025-00278-4)
Supplement: Supplementary file 21 — Data Set EV10 [file 44321_2025_278_MOESM21_ESM.xlsx]

## Sheet: Sheet1
Dataset EV10. Differentially expressed genes (DEGs) in sgNF2-1 vs. sgCtrl group.
gene	log2FoldChange	pvalue
NLRP10	6.38523	5.611e-06
MSTN	5.55979	1.0967e-06
AC097493.4	5.32877	0.00084991
UNC93B4	5.1194	1.2737e-05
AL138847.2	5.09903	0.00049705
ALOX5AP	4.75296	0.00136677
TERT	4.47534	0.0172639
LINC00552	4.47534	0.0172639
RASD1	4.37869	0.0244093
AL157938.3	4.35762	0.0383825
AL031599.1	4.33579	0.022995
HOXB9	4.30707	1.7102e-06
AC005005.3	4.29485	0.043738
TBX2-AS1	4.22211	0.0312578
AC006160.1	4.19954	0.00930361
AC027307.1	4.19171	0.0333582
RASD2	4.16281	0.00952753
CASC19	4.12868	0.0423089
LRRC4C	4.07558	0.0136385
KLHL30-AS1	4.0645	0.0130596
ISM1	4.04313	0.0458973
LINC01828	4.01463	0.0496063
AC091868.2	4.01275	0.0159081
LINC02211	3.96489	0.0178434
AC114980.1	3.95679	2.6001e-08
NXPH2	3.91931	0.0301366
CNKSR1	3.91022	0.003504
ELN-AS1	3.8935	0.0216682
SPNS3	3.88022	0.024724
SYBU	3.86609	7.8825e-07
LCE1F	3.83134	0.0235605
LINC01081	3.75857	0.00659737
AC211486.3	3.68498	0.0341506
AC023024.2	3.66269	0.0366042
PLEKHA7	3.64708	0.0372478
CEBPA	3.63788	0.0105884
RF00569	3.61294	0.0380047
SCN5A	3.52834	5.9495e-18
FUT1	3.3309	0.00045529
AC083964.2	3.32385	0.0352264
DMBT1	3.26342	0.00334815
AC010463.3	3.19856	0.0339698
COBL	3.1982	0.00279726
AC133785.1	3.19783	0.0087794
DACT3	3.19373	0.0362768
TNFSF18	3.18719	1.4739e-17
NPPB	3.02006	6.5006e-05
AFF3	2.99529	2.015e-05
NEURL1	2.90945	4.5912e-26
AL365184.2	2.9011	0.0233681
KLHDC7B	2.81945	3.3435e-09
AC091057.2	2.80281	0.0341472
KCNK15	2.75694	8.4826e-06
MKRN3	2.75194	0.0488561
SPX	2.68543	0.00536757
AC027288.1	2.66404	3.2898e-10
IL24	2.66204	1.2847e-33
CT62	2.62158	0.0288066
AIF1L	2.57862	0.00023726
HRK	2.57509	0.00741691
BRSK1	2.57181	0.0409637
KCNJ11	2.54682	0.0100523
ADAM1B	2.52291	0.032295
FCMR	2.48011	2.613e-09
NAT8L	2.4796	3.7356e-62
SLITRK5	2.46303	0.0391284
CSPG4P12	2.45854	0.00033784
PCDH17	2.4576	0.00910364
GREB1L	2.44644	0.00043977
KCNU1	2.44443	0.0240456
PSG6	2.41914	0.00733391
ALG1L	2.41535	0.00430303
KPRP	2.40483	0.0466395
RGS7	2.40417	9.6248e-05
PDE9A	2.40016	0.0498641
MIR4527HG	2.39862	0.00529101
CNNM3-DT	2.39529	0.039166
ZNF853	2.38409	0.00037595
TMEM200C	2.36472	1.9109e-06
GDF15	2.35616	1.44e-108
SLC43A1	2.35155	1.1343e-08
AL121929.2	2.34291	0.04595
ATF3	2.33516	3.0376e-76
AL035681.1	2.3323	0.00200452
SCN9A	2.33107	1.0433e-47
AL138828.1	2.30769	0.00682569
OCLN	2.30379	7.7163e-08
SOCS2	2.25991	3.7528e-11
FAM167A	2.25919	1.7762e-19
INHBE	2.25467	1.4239e-08
AC010776.2	2.24979	0.0226673
TFCP2L1	2.23663	0.047042
COLGALT2	2.23339	0.0339767
ARHGEF28	2.22343	4.6025e-84
PCK2	2.22312	3.3311e-96
BEX2	2.22301	5.8787e-15
PRKAA2	2.21621	0.00025929
VLDLR-AS1	2.21297	0.0127899
RELN	2.18027	0.040465
AC090791.1	2.17377	0.0375612
AL136452.1	2.16727	0.0110496
C3orf80	2.15043	0.012585
SEC22B2	2.1333	4.073e-05
KCNG1	2.13086	8.1401e-41
STARD13-AS	2.11366	0.00048809
OOEP	2.09939	0.0453213
AP002840.2	2.09283	0.0405697
AC006486.2	2.08885	0.00597396
CHAC1	2.05751	9.7987e-69
SOCS2-AS1	2.04612	0.01179
LINC00824	2.04265	0.00018017
AC104777.1	2.03952	0.00680634
BEGAIN	2.03788	8.0314e-30
KRBA1	2.03569	0.00999045
AC022211.2	2.03116	0.00695257
ROBO4	2.02114	6.4243e-13
ANGPT4	1.98133	0.00382934
Z83851.1	1.95362	0.00808471
ECM2	1.94319	4.1178e-07
SESN2	1.93691	2.4255e-97
PRUNE2	1.91435	0.00080886
RPLP0P2	1.91397	1.5797e-08
MIR17HG	1.89968	0.0465382
CYFIP2	1.89843	3.4077e-08
TRIB3	1.88611	1.934e-116
EXPH5	1.88008	1.8581e-09
AC006252.1	1.87873	0.0262288
HSF2BP	1.87712	0.0115873
FAM84B	1.8696	2.708e-08
GDF6	1.86452	0.0462442
SYNGR1	1.86292	0.0275391
AC245297.1	1.86233	2.4814e-10
CEACAMP10	1.85372	1.0225e-13
GGACT	1.84414	3.4211e-05
SUGCT	1.83508	0.000118
RNF144B	1.83365	2.4978e-10
CEACAMP8	1.82631	0.004003
PNMA6A	1.81073	0.00793265
MITF	1.80976	0.00140807
SYNGR3	1.77546	1.6147e-05
FA2H	1.75446	0.0271286
SPNS2	1.75215	0.0060574
MME	1.7441	1.8324e-52
TDRKH	1.7357	1.741e-05
OXTR	1.73528	6.49e-38
GAL	1.71976	5.5419e-22
SLC7A5	1.71644	2.7405e-75
ISCA1P4	1.71385	0.0135663
WDR66	1.70975	1.6859e-05
NRARP	1.70467	0.0019981
RASAL1	1.70432	0.00713708
PROSER2	1.70162	1.9289e-26
IRF5	1.67578	3.6454e-06
CILP2	1.67416	0.00043922
SYT7	1.67234	6.4862e-14
KHDRBS3	1.65821	0.00014944
ANK2	1.65424	1.1451e-17
GAREM2	1.65174	6.2507e-12
BCAM	1.65137	2.0846e-20
FSD1	1.65001	1.5066e-11
VPS9D1-AS1	1.64936	3.2885e-07
PPP1R9A	1.648	0.0436005
PDE1C	1.64564	2.1742e-20
SLC7A5P1	1.64366	0.0449188
SIK1	1.64209	0.0006099
INSYN2B	1.63459	0.00764124
KCNQ5	1.63405	3.8065e-08
PRXL2A	1.63029	0.00713073
PCSK6	1.62746	0.00018438
MIR621	1.62744	0.00015556
ELOVL7	1.62025	1.582e-07
SH3RF3	1.61887	3.5693e-19
LAMP3	1.61656	1.3877e-09
PKP2	1.61135	2.8354e-08
CHAT	1.60758	0.00030882
FBXO39	1.59625	0.0457075
PECR	1.59343	0.0341023
NHS	1.58789	0.00392496
CGREF1	1.58716	0.00087605
ADM2	1.58621	6.2815e-37
DENND2A	1.58429	2.4142e-09
ARHGAP29	1.55982	1.2804e-44
LINP1	1.55694	2.7473e-08
AC027288.3	1.54423	0.00017545
AP006545.1	1.53539	0.0475131
TOX	1.52392	4.8513e-27
FAM24B	1.51717	0.0331271
C1orf115	1.5167	0.0129053
TAF4B	1.51562	4.2505e-15
ZBED3	1.50789	6.5725e-14
MATN2	1.50072	3.6108e-35
DMTN	1.49867	3.6145e-09
AMIGO1	1.49606	0.0145697
ARNT2	1.49168	0.00926492
ZNF280B	1.49003	0.0219065
FYN	1.48463	5.0115e-41
ERFE	1.48399	6.312e-11
DAPK1	1.46922	5.762e-20
ARHGAP26	1.46871	5.1163e-12
MGLL	1.4672	1.756e-103
DBNDD1	1.46501	0.00017067
SLC18A3	1.46309	2.0539e-16
POLR3G	1.46274	1.4828e-29
DDIT4L	1.45955	0.00591536
EPB41L4B	1.45527	1.8845e-05
FN3K	1.45514	8.4318e-09
SFTA1P	1.45507	5.566e-15
RAB3IL1	1.44106	6.7669e-23
ANKRD30B	1.43636	0.00404579
SLC16A9	1.43123	3.4212e-09
FAM241A	1.42914	1.2083e-12
FHOD3	1.42807	1.1554e-09
ZNF300	1.42315	0.0284979
PTPDC1	1.41108	9.245e-05
DPY19L2	1.39585	0.0133373
DNASE1L2	1.38639	0.0369759
PIEZO2	1.3825	0.00093133
CIB2	1.37408	0.0369026
FLJ31104	1.37352	0.0386033
PXYLP1	1.37255	0.00123467
CHST10	1.37246	0.0244165
TLN2	1.3713	5.4301e-33
ARHGAP23P1	1.37017	0.0456271
MYLK	1.36913	5.3955e-40
MTUS1	1.36094	9.8112e-09
EDA2R	1.36066	0.00430386
CDH4	1.35993	1.4307e-39
SNHG15	1.35613	5.3327e-25
SCML2	1.35558	0.0336114
CD9	1.35366	8.4474e-10
AC007249.2	1.35301	0.00014997
AATK	1.35231	0.00260316
GPR63	1.35155	0.0136638
OR2W3	1.34713	4.4017e-09
FAM169A	1.34676	0.0151135
SLC27A2	1.34449	0.0016258
INHBA	1.34245	0.00101748
TRIM58	1.33116	2.9769e-21
SLC35F2	1.32984	1.8782e-20
KRT34	1.32398	7.6363e-10
GPRC5B	1.32263	1.7951e-34
IDNK	1.3212	0.00561005
STC2	1.31316	5.4504e-68
PHGDH	1.3128	1.132e-51
CLTCL1	1.30951	3.8821e-11
GLP2R	1.30921	0.00175608
SLC1A4	1.30535	1.4141e-33
AP003068.2	1.30008	0.0164842
MISP	1.29958	0.0233921
SERTAD4-AS1	1.2982	0.0157511
PRKCE	1.2967	1.0463e-18
NPIPA7	1.29547	0.0362737
SPTBN2	1.29455	4.158e-17
HES1	1.2895	1.1861e-12
NTN4	1.28773	4.8168e-21
KLF15	1.28209	0.0148297
PSAT1	1.27949	3.7099e-59
F8A3	1.27925	0.0071954
ZNF598	1.27113	6.7564e-49
CD3EAP	1.26736	3.876e-05
UPP1	1.26665	9.5795e-43
EIF4EBP1	1.26414	1.7342e-38
AC046185.2	1.26251	0.0332525
EPB41L4A-AS1	1.26047	4.4435e-27
AC026316.4	1.25974	2.0666e-05
TBC1D8	1.25933	1.2401e-06
PRR5	1.25888	0.00766635
JMY	1.25834	7.1124e-13
BEX4	1.2563	0.00658149
LSR	1.25305	1.8508e-08
TIE1	1.25127	2.9755e-08
PDE4D	1.24582	0.0011551
INPP4B	1.244	0.028734
CAMK2N1	1.24258	1.2642e-10
AC004854.2	1.24178	0.0493971
ALPK2	1.2416	6.1326e-14
ADRB2	1.23991	0.0125043
IL6	1.23717	7.9131e-13
RNF180	1.22864	0.00365836
SNHG1	1.22724	3.1182e-52
DGAT2	1.22712	0.00012738
SEMA7A	1.22436	2.4616e-14
AC092327.2	1.22187	0.0443916
NLE1	1.2207	2.3667e-31
MIR3936HG	1.21323	0.0026907
AC104777.3	1.20801	0.0153372
KRT7	1.20772	1.9285e-39
CELF2	1.20636	8.9907e-15
PDCD2L	1.19954	2.6809e-11
PLCG2	1.19434	0.00020085
PDE2A	1.19412	4.5505e-19
SNHG12	1.19394	3.5442e-20
CENPV	1.18432	7.1002e-13
USP46-AS1	1.1784	0.0309724
ANXA3	1.17703	2.7672e-33
ADORA2B	1.17702	1.4234e-14
FAM89A	1.16718	0.00356743
FOSL1	1.16338	7.9391e-51
YDJC	1.16028	9.5659e-21
KRT80	1.15962	5.8936e-57
ST6GAL1	1.15919	8.1238e-07
RPS6KA2	1.15723	3.7636e-24
AL049825.1	1.15562	0.0464063
GUCY1A2	1.1543	0.0154389
FAM86B1	1.15422	0.00032171
NECAB2	1.1541	0.00121576
RPL22L1	1.1475	7.1601e-25
ETV4	1.14495	3.0182e-08
HKDC1	1.14475	5.3694e-22
PRELID3A	1.14404	4.2566e-13
MMP24	1.14265	9.1851e-14
PEAR1	1.14157	0.0012599
CFAP54	1.14108	0.0299155
SH3RF3-AS1	1.14037	0.0168948
SYT1	1.13863	0.042418
NUAK2	1.13291	0.00144201
ROBO3	1.13289	4.9402e-09
FSTL3	1.13154	5.273e-36
F3	1.13096	7.7165e-40
ICA1	1.12964	0.0327604
SYNE3	1.12914	2.4991e-05
CCDC169	1.12857	1.513e-05
ANKRD1	1.12227	3.2332e-22
CBS	1.12154	1.8633e-15
LYL1	1.11943	8.3087e-05
PARD3B	1.11638	0.00492441
BEST1	1.11376	0.00064195
MARVELD2	1.11233	0.00022096
MCAM	1.11227	7.0054e-10
KIRREL3	1.11173	8.7986e-06
NEGR1	1.11088	0.00024109
AC073585.1	1.10844	0.0106071
GPR160	1.10765	0.014529
TSPAN33	1.10658	8.9703e-05
NT5M	1.1035	0.00017343
TSC22D3	1.0998	9.6446e-05
ZC3H8	1.09486	1.8968e-10
CCDC86	1.09418	3.4234e-23
TMEM178B	1.0936	8.0038e-10
RPL29P19	1.09274	0.00489727
TMEM25	1.08712	0.00161842
ZSCAN12	1.08513	0.0240474
NSUN5	1.08409	1.1704e-18
SNHG17	1.08196	3.2868e-18
MIR503HG	1.07974	3.1623e-07
ZP3	1.07546	1.125e-10
AC141586.1	1.07536	0.00252688
MYC	1.07536	3.0705e-55
PLCB4	1.07435	1.7762e-24
HSPBAP1	1.07211	1.5996e-08
PCSK9	1.0715	6.1952e-07
MOCOS	1.07001	3.0704e-29
PPP1R15A	1.06833	8.4813e-33
KLF2	1.06711	2.0041e-28
RBCK1	1.06086	2.1598e-43
SLC35F3	1.05998	1.9076e-06
RAP1GAP2	1.05901	3.79e-10
NTNG1	1.05728	0.00130706
EIF3CL	1.05691	0.0005309
ZNF788P	1.0557	0.0187443
FAM241B	1.05195	0.00376326
TMEM268	1.05187	2.3581e-08
DUSP2	1.05153	0.002812
SLC7A1	1.05152	1.1836e-31
C17orf51	1.04944	5.0229e-16
LINC01881	1.0485	0.00719389
AJAP1	1.04759	9.3528e-28
NPIPA5	1.04632	0.0444389
TMEM130	1.03423	0.0185217
SH2D3A	1.0341	0.00647055
MACROD1	1.03307	1.4711e-13
KLHL35	1.0328	0.00041181
KCNQ3	1.02999	0.00881575
TTLL12	1.02995	1.9547e-31
BOK	1.02988	2.0856e-21
ARHGAP28	1.02933	0.0145291
AC109347.1	1.02643	0.0449768
SLC22A5	1.02614	7.1717e-12
TUFT1	1.02564	5.915e-28
LINC00707	1.02525	2.3624e-07
LINC02057	1.02429	2.1805e-10
PACSIN3	1.02263	6.6134e-07
GARNL3	1.01821	0.0360416
PSG7	1.01639	1.9347e-12
PM20D2	1.01411	3.2452e-19
FAM86B3P	1.014	0.00436573
HMGA1	1.01305	5.2443e-44
GPT2	1.01265	7.9177e-27
ZFP69	1.0107	0.00094102
TCEA1	1.00927	3.4451e-36
EXOSC5	1.00782	1.3099e-14
LARP6	1.00732	9.5788e-30
RPL13AP20	1.0065	0.0464872
CLDN11	1.00411	1.157e-44
WDR74	1.00221	7.3171e-18
OXCT2P1	0.999234	0.00385237
AL590666.2	0.997842	4.2591e-05
HSH2D	0.997606	0.0149252
TFAP4	0.996467	2.2788e-11
CCNB1IP1	0.993864	4.5152e-14
MTHFD1L	0.993271	4.7787e-35
FAM83A	0.991958	8.3357e-15
SMG1P2	0.99093	0.00503345
MAGEC2	0.990785	0.0350345
FAHD2B	0.98903	1.7891e-07
USP36	0.988991	1.3705e-19
BGN	0.988311	0.0331616
SH2D5	0.986228	1.6091e-26
PTP4A3	0.985597	7.9452e-05
FBXO17	0.985239	6.3741e-06
RAB11FIP4	0.984822	0.00086499
SLC6A9	0.984613	5.7419e-24
PYCR1	0.984578	1.7217e-19
SPIRE1	0.982615	1.48e-20
FAM86C2P	0.982598	8.0893e-05
FRMD5	0.982501	7.2832e-05
EFNA1	0.982209	0.00034658
PWP2	0.982083	8.3478e-06
PPP1R13L	0.977937	3.9965e-16
MAP1LC3B2	0.977674	5.9641e-07
ELOVL2	0.976913	0.00317318
TRPC4	0.976638	0.001958
PKD1P5	0.975114	0.00139064
CMTM7	0.974644	7.9373e-31
ABCA3	0.972583	8.9853e-12
SLC25A19	0.97223	3.8116e-05
CDC42EP1	0.971187	3.7691e-28
RND3	0.9711	2.6999e-37
RELB	0.965863	1.6817e-15
CHAC2	0.964862	0.00025215
MRPL15	0.963219	1.5951e-15
CD22	0.958117	0.00205659
DDIT3	0.952548	1.878e-16
TDRP	0.95226	2.1212e-05
ADCY7	0.950798	0.00037439
SNHG8	0.950029	9.2809e-17
GAS5	0.948539	5.2833e-25
DUSP5	0.947806	7.7251e-20
CD177	0.946446	0.00444866
DTX3	0.945069	1.9878e-06
LINC01293	0.944613	0.00050762
ZFHX4	0.943613	0.0102375
TRMT61A	0.941062	5.6957e-13
CEBPG	0.937906	1.4064e-21
THSD4	0.935402	1.6299e-09
NPIPA1	0.935035	3.5649e-05
FABP5P7	0.934885	0.0469186
BEND3	0.932302	0.00035636
RNF187	0.931935	2.3747e-26
TIMM9	0.929857	2.6304e-08
BBC3	0.928408	1.8207e-07
CFAP157	0.927689	0.00786684
IRAK1BP1	0.926596	0.00666809
CNOT6LP1	0.925794	0.00379165
GRB10	0.925327	1.5937e-23
BOP1	0.924915	5.1542e-17
PNO1	0.924796	3.0827e-16
OPLAH	0.922348	4.4922e-05
PLD6	0.922346	2.3929e-05
AFMID	0.922341	1.5214e-06
SMKR1	0.921942	0.0017952
AC097359.2	0.921835	0.0280089
PEX11G	0.921396	0.00240039
PAQR7	0.919812	1.1237e-06
GAB2	0.918817	0.00110226
FAM207A	0.916742	5.2062e-11
POLR3C	0.916265	8.8239e-16
COL8A1	0.916065	8.5891e-28
NEK3	0.915574	0.00831367
ARID3B	0.914444	0.0267355
ANKRD29	0.91289	0.0236276
TWNK	0.912624	9.7915e-16
UBIAD1	0.912343	4.2172e-14
ARHGEF4	0.909667	4.9014e-06
RRP12	0.909612	1.2245e-23
KIF26B	0.905165	0.00092389
AC015922.3	0.903246	0.00350294
MUS81	0.901452	3.3897e-16
WWC1	0.901157	1.3495e-31
SNHG16	0.900782	5.4621e-19
TTYH2	0.894851	0.00166919
REEP2	0.891953	0.0237302
RNASEH1-AS1	0.890762	0.00021079
CSKMT	0.889553	0.00361853
RPL26P30	0.888783	0.048109
AC112497.1	0.887989	0.0272966
TGFB1I1	0.886744	3.96e-11
MARS	0.88585	4.2451e-36
SPOCD1	0.881551	4.8333e-05
SLC35F6	0.881548	1.4125e-24
MAGEA3	0.880072	0.00444419
AEN	0.878201	7.5409e-20
CLBA1	0.87646	4.5358e-10
RAB32	0.876239	6.9211e-25
PRAG1	0.876012	0.00083675
AXL	0.87465	8.0082e-34
PISD	0.874405	4.9509e-22
ZNF777	0.873864	4.3039e-12
AJUBA	0.873834	3.997e-24
ESPNL	0.873195	0.00978413
MAP1LC3B	0.872384	3.3641e-32
CLCN4	0.871032	0.0228499
44994	0.867848	0.0002523
RRP9	0.865785	4.684e-11
ERCC2	0.862937	1.6846e-16
FAM86JP	0.862471	8.9859e-05
AL390719.1	0.862442	0.00599488
TMC6	0.859023	0.0248338
VGF	0.858565	0.00108277
ETS2	0.858308	9.082e-27
FAM86C1	0.857245	6.3019e-06
PIK3CD	0.857163	3.5217e-07
TMCC1-AS1	0.855001	0.00030229
GFRA1	0.854198	1.5588e-26
CRYBG2	0.853381	0.018124
AC018413.1	0.853119	0.0115674
CD55	0.851338	3.5916e-13
CCDC112	0.850608	0.00072306
UAP1	0.850064	1.6859e-29
SIM2	0.848884	0.0319805
CITED4	0.84743	0.00034731
ITPK1	0.846855	1.8434e-22
RRS1	0.842591	4.5899e-07
IL1B	0.841123	2.2134e-08
LRRC49	0.84035	9.3328e-05
GAS6-DT	0.839262	0.00035932
ARHGEF2	0.838693	1.2788e-33
ALG1L2	0.838251	0.0463123
MTSS1L	0.838239	5.4151e-20
C17orf67	0.836549	0.0180235
IFT46	0.836524	0.00248573
LENG9	0.833818	2.4559e-08
PSTK	0.833655	0.0190029
MT-CYB	0.833332	0.00035078
KIAA1549	0.831927	0.00053811
CHML	0.830801	0.00029215
METTL27	0.830141	1.3345e-08
PRTG	0.828519	0.036811
VPS72	0.826342	4.0704e-15
DUSP1	0.823966	3.0307e-28
KIF17	0.823856	3.5439e-05
ZNF496	0.822811	4.7991e-15
LRRC75B	0.822777	0.0104496
RHPN2	0.821559	8.8233e-06
AP000695.1	0.818416	0.016483
LINC01123	0.818175	0.0290818
PSPH	0.818111	3.2558e-14
EEF2KMT	0.81728	5.4372e-09
AC078880.3	0.813848	0.0460559
SLC19A1	0.812945	8.1189e-18
GIT1	0.812403	2.2915e-22
AHR	0.811702	1.6198e-06
FRY	0.811495	0.00038818
MTHFD2	0.810688	1.7453e-19
LURAP1L	0.810563	7.2684e-18
AC093157.1	0.810195	0.00180873
BCS1L	0.809757	3.6405e-09
CYTH3	0.809285	3.9526e-19
MIOS	0.809154	1.1865e-10
MAFG-DT	0.808591	0.00016349
JHY	0.808373	0.0481013
MYBBP1A	0.807463	2.8142e-16
PSG2	0.806168	1.1331e-10
AC016831.6	0.80602	0.0152345
LTBP1	0.805319	0.011826
MAFF	0.803645	7.2869e-17
TRIM25	0.8029	1.6999e-24
MYEF2	0.80286	3.2503e-07
MVB12B	0.802722	0.0104038
SNAI2	0.801124	0.0188952
LRRC75A-AS1	0.800733	1.023e-18
NOB1	0.79991	4.8607e-19
DSP	0.799738	0.00014549
ERBB2	0.799559	9.7014e-06
MAML3	0.799342	0.0208967
SPRY4	0.798031	0.00042243
ZNF232	0.796492	0.0084082
BCL2	0.795911	0.00059872
ENTR1	0.794282	3.0156e-20
HES6	0.793141	0.00134358
GARS	0.792776	4.7884e-27
NLN	0.790821	1.8775e-15
KIAA1614	0.790284	0.0288236
TRMT1	0.788955	2.114e-16
MEDAG	0.788135	0.00981385
MRPS31	0.787255	2.8044e-08
TSEN15	0.787184	2.7098e-17
RCL1	0.78648	0.00031426
NIFK	0.78626	8.6895e-15
MRPS2	0.785599	1.0076e-16
C15orf41	0.785219	0.00222833
UQCC3	0.783423	0.00025492
DLC1	0.782547	4.4779e-10
GADD45B	0.782501	9.814e-06
TMEM154	0.782173	2.1801e-10
ZFP41	0.782169	0.00766672
PTPRF	0.78155	2.2884e-27
SHC2	0.780176	4.8027e-11
CAD	0.780106	2.66e-23
NSMAF	0.780021	1.0327e-12
TPD52	0.779749	8.0987e-05
GNAI1	0.778793	1.9129e-07
MT-ND2	0.778094	0.00043051
STK24	0.777787	2.0838e-15
AC008966.1	0.77771	0.00502672
LRFN1	0.777004	0.024265
YARS	0.776543	1.2804e-26
SLC1A5	0.77597	9.2989e-23
CDK6	0.774405	1.6748e-10
DHX34	0.773663	2.0768e-08
CAMK1	0.772192	0.0024883
CPNE7	0.771992	1.1055e-18
WDR17	0.771387	0.0107394
44986	0.771314	0.0405254
GPATCH4	0.770659	2.9553e-10
ZNF697	0.770531	6.6853e-06
IL18	0.770368	9.4602e-18
STX11	0.769743	0.00061157
CEP83	0.768905	0.0003848
TXNL4B	0.768716	4.4883e-10
GBX2	0.768697	0.00488255
BRD4	0.76653	4.7815e-16
RPL9P9	0.76618	0.0202511
APBA2	0.765002	1.2956e-07
RHOB	0.764449	4.8252e-15
RSL1D1	0.762872	9.3974e-16
ARMC6	0.760186	2.279e-13
PARS2	0.759634	0.00103843
MAP3K21	0.759079	0.0041334
UFSP1	0.759042	0.042
SLC9B2	0.758887	0.0001708
RFX2	0.758023	1.7039e-05
FABP5	0.757328	0.00043764
TIMM44	0.75681	1.7408e-15
GTF2IRD1	0.756611	8.7117e-16
FAM86HP	0.754635	0.00357637
AL161772.1	0.754115	0.0357876
SOX15	0.753386	1.7595e-07
PVR	0.753249	1.307e-20
XPO5	0.75319	7.9566e-18
TXNRD2	0.751281	3.4172e-10
TESMIN	0.751274	2.2261e-05
GRPEL2	0.749566	4.4306e-11
DYSF	0.74956	8.4998e-23
GADD45A	0.749413	5.8907e-17
FLNB	0.749403	6.6399e-22
CTGF	0.749384	1.595e-09
FAM86EP	0.749384	1.9026e-05
CC2D2A	0.748277	0.026696
PUS1	0.748087	1.266e-10
NOP14-AS1	0.747986	1.0228e-11
RFLNB	0.747966	5.2344e-11
HIST3H2A	0.747302	3.3667e-06
LETM2	0.746897	2.996e-10
CCDC97	0.74629	5.1923e-07
ZHX2	0.745936	0.00010576
TTPAL	0.745392	5.7298e-09
CTPS2	0.745239	2.4711e-05
NT5C3B	0.745042	8.054e-14
SLC3A2	0.744795	9.8197e-23
CARM1	0.744411	1.0075e-15
G0S2	0.740755	3.2437e-19
SGPL1	0.739774	1.9027e-14
RIOX2	0.7395	6.9805e-13
IMPDH2	0.739371	2.8368e-21
AC018647.2	0.739259	0.00066444
TTC39B	0.738582	0.0002267
EVA1A	0.738534	6.0686e-08
AC004556.1	0.73805	0.0298109
MAK16	0.737518	2.3034e-11
SUPV3L1	0.737506	1.6409e-12
SLC12A7	0.737194	5.8495e-17
SFXN4	0.736611	5.1603e-10
SINHCAF	0.736074	3.6581e-14
ZNF33B	0.735776	4.725e-07
ECI1	0.735732	8.5083e-11
AL596223.1	0.735391	0.0103802
P2RX7	0.734715	2.327e-06
ODC1	0.73457	2.7096e-30
IL32	0.734525	8.0184e-08
DKC1	0.734483	9.8277e-18
ZNF74	0.734371	3.3558e-07
UTP4	0.734292	2.45e-13
ANKS6	0.734242	5.7262e-06
LINC02407	0.734069	0.00045452
NGF	0.733828	1.3727e-07
SNX24	0.733488	5.2354e-11
NFIL3	0.73254	2.3462e-06
SHMT2	0.731231	6.2112e-16
DHRS11	0.731061	3.4996e-05
CLUH	0.730935	6.3229e-20
DHX37	0.730864	4.1115e-14
TRAP1	0.730582	6.8778e-17
COX19	0.729458	5.702e-09
AC090515.4	0.729177	0.0191334
MORC4	0.727971	0.00120282
NOCT	0.726772	0.00013632
EIF3D	0.725491	5.4134e-20
BEND7	0.724519	2.2759e-05
ZNF280C	0.724318	0.00747679
CARS	0.724279	3.1933e-18
GEM	0.724019	0.0023178
TLCD1	0.720372	0.0011026
KDM7A	0.718798	0.00046841
NAT9	0.717779	7.8184e-10
WASH4P	0.71764	0.0272238
STAG3L1	0.716523	0.0408033
PHLPP1	0.716038	3.7642e-10
RPP25L	0.715912	0.00040178
AXIN1	0.715268	4.5223e-12
GPSM1	0.714879	3.9173e-10
ELL2	0.714012	4.5438e-09
EVC2	0.713494	0.00011886
DAPK2	0.713402	0.0295648
WDR35	0.713274	1.7268e-06
GDNF	0.71275	0.0312592
FAM118A	0.712412	5.1221e-05
SIPA1L3	0.712398	8.5227e-12
TUBE1	0.711492	5.1287e-07
NFKBIL1	0.711015	2.4931e-07
MTND2P28	0.710571	0.00997634
SPRYD3	0.710274	3.0673e-11
ITPKA	0.709531	3.4713e-05
ALDH1B1	0.70937	8.0661e-07
INTS9	0.708965	0.00146141
ORC5	0.708582	5.0253e-07
BNIP1	0.708158	8.4065e-06
SURF2	0.707229	1.9525e-06
IMMP2L	0.707043	0.00430641
HGH1	0.70614	1.4404e-07
IFRD2	0.705876	5.9428e-12
MPST	0.705565	1.3189e-10
TANGO6	0.704998	9.8445e-06
FBXO31	0.704296	1.4467e-13
POLR1B	0.70372	4.7779e-08
LDLRAD3	0.702291	7.5072e-08
L3MBTL4	0.701652	4.0448e-05
TTC7B	0.701633	0.00021295
CAPG	0.701552	2.3229e-08
HSBP1L1	0.700633	9.8747e-09
ADAMTS1	0.700206	0.00212709
NEDD4L	0.699263	5.5924e-14
TNFSF8	0.698557	0.00674162
PHLDB2	0.697542	2.7762e-20
HEIH	0.696899	7.7142e-08
DUSP14	0.69688	2.1338e-12
44989	0.696587	8.3348e-10
ADPRM	0.695662	0.0045629
PDCD11	0.695085	2.1117e-13
RNF41	0.694973	4.1436e-13
LZTFL1	0.694697	0.00860638
MRM1	0.694378	0.00013034
FAM216A	0.694186	5.1531e-07
PLEKHN1	0.693764	0.0043647
DDX10	0.693625	5.293e-13
STRBP	0.693608	0.00544166
RRP1	0.69353	4.0008e-11
PWWP2B	0.69284	1.078e-07
LIAS	0.692837	2.3675e-06
FCGRT	0.692542	9.4225e-05
ZDHHC9	0.692422	9.6937e-11
LHFPL4	0.692037	0.00170783
CTU2	0.691842	1.8944e-07
DKK1	0.689012	5.2445e-09
MED10	0.688965	1.5225e-11
TNS4	0.688817	0.00894956
ANKRD13B	0.688215	0.0025352
SH2D4A	0.688105	7.0235e-07
NARS2	0.687055	3.3839e-05
EEF2	0.68631	3.1666e-20
RPS7P1	0.686246	0.00606972
GTPBP2	0.685431	7.9997e-18
NCK2	0.685099	1.8335e-11
TSEN2	0.684882	0.00011716
WARS	0.684304	2.0134e-14
ARHGEF16	0.684265	0.00924309
E2F5	0.683659	0.0331651
SIK1B	0.68365	0.011336
CPZ	0.683349	0.0196386
FRMD6	0.680658	1.2104e-13
NOL6	0.679974	5.4321e-11
TBC1D4	0.679141	0.00079868
PKIG	0.678485	5.3703e-07
DIS3L	0.678454	1.4984e-09
NR2C2AP	0.678264	1.4211e-05
UHRF1BP1	0.677469	8.1241e-09
PARD6A	0.677032	0.00737115
HMGB1P10	0.676586	0.0359086
SEC22B4P	0.676526	0.0313377
FAM53A	0.675983	1.8712e-06
MRPS17	0.675623	0.0034961
DNAH14	0.67558	0.0151459
AHCY	0.675131	4.8724e-14
LINC00680	0.674734	0.00360726
RSL24D1	0.674633	2.7702e-11
THAP4	0.674411	9.1375e-15
FAM49A	0.673312	0.0475999
SORD	0.672848	3.756e-07
NOP14	0.67245	9.3687e-14
MRPL10	0.672337	2.118e-15
PAWR	0.671337	4.3698e-14
RASEF	0.670212	0.0180955
EIF2S3B	0.669673	0.00502361
PPM1H	0.669507	0.0143198
C1QTNF1	0.669266	1.8605e-05
ZPR1	0.668723	2.7274e-10
EFNB1	0.668271	6.1521e-07
EEFSEC	0.667348	6.1901e-08
MSLN	0.667324	8.4019e-09
SMOX	0.666735	1.5696e-08
SLC25A15	0.666287	0.00204794
KPTN	0.666083	0.0175344
GTF2H2B	0.665615	0.0278743
PTPRH	0.665601	7.1745e-05
NOP16	0.664986	4.4801e-08
STARD7-AS1	0.663887	0.00021747
DUS4L	0.663314	0.00013299
PSG9	0.662388	0.0257133
MTURN	0.662163	6.6868e-05
SLC4A3	0.661953	0.00490223
NDUFAF2	0.66167	3.2511e-07
POLR1E	0.661416	9.1258e-06
CNNM4	0.661012	6.2823e-05
NPM3	0.660792	9.5584e-07
DLGAP4	0.660506	1.256e-13
TRMT12	0.660098	0.00818235
EEF1E1	0.659051	6.2116e-05
ATIC	0.658968	1.1846e-16
SORT1	0.6589	0.0103404
EZR	0.658843	8.2482e-25
SCRIB	0.658767	9.8795e-08
CRY1	0.658678	1.891e-05
LIG3	0.658484	5.2262e-08
EIF1	0.657685	5.9427e-23
SDHAF3	0.657084	0.00298072
PTX3	0.657061	4.0192e-16
TFB1M	0.656767	7.5702e-07
TGIF2	0.656394	0.0149682
AKAP1	0.656188	7.9476e-08
AP000695.2	0.654211	0.0165449
IMP4	0.653402	1.4402e-12
C19orf54	0.653115	9.6636e-07
ZFAS1	0.65261	5.1983e-09
AKNA	0.65232	0.00160925
ESRP2	0.652198	0.00311844
PPCDC	0.651887	1.7493e-05
SMYD5	0.651684	6.1583e-09
INPP1	0.651611	1.0281e-08
ZNF581	0.651529	1.6057e-07
PAK1IP1	0.650815	5.1786e-08
FHL2	0.650269	2.1258e-15
DDX27	0.650146	4.5172e-11
AIMP2	0.649784	2.101e-09
TRIM35	0.649523	9.8276e-07
HS1BP3	0.64937	3.6858e-07
THOC5	0.649017	1.8327e-11
LYRM1	0.648907	2.4589e-06
SGTB	0.648309	6.4473e-05
LINC01133	0.648013	0.0001348
NEU3	0.647955	0.0001385
PCDH1	0.647307	7.2181e-13
RPF2	0.646946	1.4788e-09
C19orf48	0.646744	1.9575e-12
MRPL58	0.646591	1.2935e-05
LIF	0.646097	3.9204e-08
RGS20	0.645429	0.00737397
DGKA	0.645345	0.033701
FARSA	0.642256	1.6554e-12
RIPK2	0.642048	1.234e-09
DPH2	0.641569	8.5606e-09
DDX51	0.641475	4.4172e-10
PKN1	0.640092	2.1384e-14
RNF19B	0.640066	1.7275e-08
SARS	0.639761	6.2904e-21
ZNF354A	0.639464	0.0148252
GPRC5A	0.63876	6.8406e-14
SMYD3	0.638307	5.5163e-07
AIG1	0.637984	2.269e-08
PAPPA2	0.63779	8.8647e-05
SPHK1	0.63751	7.6577e-06
MBLAC2	0.637066	2.2759e-05
MAGEA6	0.636946	0.0243052
IRF1	0.63587	3.7867e-09
AC027307.2	0.634311	9.425e-05
ARHGEF18	0.633599	0.0174146
NOC3L	0.63194	5.8907e-09
TSNARE1	0.631731	0.00296835
ERAL1	0.631698	7.5776e-09
CSK	0.63157	7.7946e-12
VPS37B	0.631028	2.8976e-09
AC004980.1	0.62995	0.0121213
NRSN2-AS1	0.628801	0.00853352
CDC34	0.628266	4.6028e-09
NFKB2	0.628178	3.1252e-11
COL13A1	0.627992	0.0329104
CCDC122	0.627631	0.00421183
PDP1	0.627388	5.3443e-12
PPP1R3B	0.626164	2.0329e-06
SIGMAR1	0.625625	8.3943e-10
SIAH1	0.625475	0.00017377
KLHL18	0.624845	2.3442e-05
GLIS2	0.624821	3.2064e-06
AL135905.2	0.624667	0.0488878
CDK7	0.624063	1.8601e-11
PUS7	0.622787	1.4158e-05
KIFC3	0.622606	1.8601e-13
CASC3	0.62228	1.1634e-15
RPS15A	0.622211	0.0289605
LINC01583	0.621913	0.00180113
SH3BP4	0.621782	3.6272e-11
PPM1M	0.62163	0.00038708
FP565260.6	0.621319	0.0422594
MOCS1	0.621208	0.00367554
NUPR1	0.621142	3.9365e-11
THOP1	0.620424	6.1825e-10
FAM69B	0.61956	0.0453575
MT-TT	0.619497	0.00865689
MON1A	0.619272	0.00482818
MRPL4	0.618305	2.463e-10
ANKRD16	0.617804	0.00664392
MPP2	0.616233	6.2068e-07
GRWD1	0.615378	2.5192e-08
CERCAM	0.614334	1.3006e-05
PDE4DIP	0.613603	6.7281e-17
ZNF185	0.61344	1.1559e-07
RABEPK	0.612943	2.015e-07
PRMT5	0.612557	1.014e-10
ARL4D	0.612017	0.00080692
ERN1	0.611788	2.5079e-05
TAMM41	0.611474	0.00136932
SNHG5	0.61139	5.0668e-11
JDP2	0.611232	6.1091e-06
RANGAP1	0.611152	5.9472e-14
JMJD4	0.611076	0.00256744
MECR	0.610822	2.551e-06
DTD2	0.61047	0.0006283
PLEKHJ1	0.610399	7.1855e-07
THBD	0.610317	9.1914e-06
IRS2	0.609713	1.4059e-05
AC092171.3	0.60967	0.0388093
PYGB	0.609034	5.5241e-19
LACTB2	0.6088	0.0148009
NOXA1	0.608125	0.0451776
JAG2	0.607773	0.00022788
BCL2L1	0.60777	6.7908e-13
C3orf52	0.607214	0.0438651
ARSG	0.607115	0.0129184
MKNK2	0.607083	2.5348e-17
PTER	0.6069	3.0584e-08
NNT-AS1	0.606327	3.9406e-05
MT-RNR1	0.605665	0.00195992
AC244153.1	0.6056	0.00232933
CDC42EP3	0.6055	4.1821e-11
RPL10A	0.605417	1.9624e-11
CSF2RA	0.605155	0.00096447
FBXL5	0.604902	3.7173e-12
NOA1	0.60471	8.6018e-07
CMSS1	0.604706	8.2329e-09
AOX1	0.60439	1.0596e-08
SNX8	0.604336	2.6552e-12
FAM83G	0.603314	8.6158e-10
ABCF2	0.603211	4.0211e-07
SBF2-AS1	0.601801	0.0420162
ANGEL1	0.600926	0.00026395
GART	0.600816	1.4796e-15
XPO6	0.600652	2.1379e-15
SEMA4D	0.600531	0.0173204
DENND1A	0.598262	6.9013e-06
RPL3	0.598015	1.3649e-13
TOM1L1	0.597934	2.7877e-09
SEZ6L2	0.597626	9.2843e-05
CCDC113	0.5975	0.00129689
RBMS2	0.597283	1.1234e-09
RPL18AP3	0.597195	6.0105e-08
GRAMD1A	0.59718	1.1226e-11
HSD17B8	0.59682	0.00263224
TNFRSF21	0.596626	0.00048891
CSNK2A3	0.5952	0.0236879
ARHGAP39	0.595181	0.0379233
PARVB	0.595176	2.5926e-08
LAMC2	0.595076	0.00278622
MAPKAPK3	0.594886	3.6913e-05
KLF6	0.594722	2.3336e-08
MID1IP1	0.594682	9.698e-16
FAM129A	0.594316	7.8571e-13
C7orf57	0.593788	0.0296425
NUFIP1	0.593351	0.00147757
DDX28	0.592611	1.2556e-06
ZNF252P	0.592369	0.0203354
TCOF1	0.592037	1.3401e-10
EEF1B2P3	0.591958	0.0001872
NSMF	0.59187	6.5429e-14
COQ8A	0.591865	2.2022e-06
SMAGP	0.591785	0.0101797
TOX2	0.591717	0.00011449
WWP2	0.591349	2.7784e-12
BCAT2	0.591261	6.8982e-06
BYSL	0.591013	2.5951e-08
MRTO4	0.590306	2.3842e-11
DHX33	0.590068	2.7139e-09
NELFA	0.590021	2.5315e-09
DDX56	0.590019	3.6146e-10
EHD4	0.589642	2.8456e-06
TARS	0.589542	7.0221e-17
METAP1D	0.589435	0.00025441
NUP210	0.588868	8.5103e-09
RTL8A	0.588849	1.2915e-07
NOP56	0.588482	1.5195e-12
KLF11	0.587707	0.00020118
FLAD1	0.587699	3.6695e-08
TPRN	0.587698	9.1679e-07
SLC27A4	0.587185	2.9548e-07
PMM2	0.586785	3.1202e-05
THAP1	0.586631	0.00760004
APBA3	0.586592	1.3542e-05
SMURF2	0.584372	9.7644e-07
TIFA	0.584138	0.00301543
NAF1	0.583256	0.00129084
PRMT3	0.583226	6.6388e-08
MOK	0.582545	7.4984e-05
OLMALINC	0.582486	0.00236595
HSPBP1	0.582145	2.9694e-08
RPUSD3	0.581846	1.241e-05
TSSK6	0.581789	0.0111846
UBALD1	0.581309	8.7456e-06
AC083799.1	0.580842	0.0232728
POLB	0.580753	0.00408515
DUSP10	0.580509	0.0194401
ADCY3	0.580248	2.1358e-08
OTUD6B	0.580066	0.00085337
USP31	0.579682	4.7122e-05
KLHL21	0.579638	7.986e-13
SLC5A6	0.579033	1.0124e-06
FBXO25	0.578668	0.00018732
LONP1	0.578505	2.315e-12
SNHG11	0.578473	3.4406e-05
MRPS18A	0.577861	4.4501e-06
PABPC1	0.577671	2.4196e-16
C11orf68	0.576764	5.7294e-10
PDCD1LG2	0.575879	0.0087312
WDR43	0.574484	3.8021e-09
APOPT1	0.574449	0.0011664
PITX1	0.574185	2.5394e-12
ZC3H3	0.573964	8.7994e-05
PKD1P6	0.573788	0.00033623
FBN2	0.57339	3.1588e-07
SETD6	0.573067	0.00104319
MLST8	0.573011	1.6676e-10
PRKAR1B	0.572914	2.2621e-06
ANKRD33B	0.572493	0.00027401
PMS2	0.572086	1.0631e-06
IQSEC1	0.571978	0.00119246
PSEN2	0.571878	0.00115116
FLJ20021	0.571098	0.00912454
SPDYE3	0.56916	0.00876026
ATF4	0.568559	3.5501e-12
DPH6	0.568473	0.00121919
RPL12	0.56831	4.6491e-09
R3HCC1	0.567764	3.4164e-05
RUVBL1	0.567541	9.4139e-11
RHBDD1	0.567504	3.5774e-05
MRPL30	0.567097	4.822e-08
FBL	0.567041	5.463e-09
DDX31	0.566835	1.0904e-05
POGK	0.566813	5.9382e-08
DGKQ	0.56659	1.6819e-06
UBALD2	0.566342	9.4717e-07
ACTL10	0.566052	0.014629
COX10	0.565649	5.289e-05
CREB5	0.565258	0.00078487
ZNF213	0.5646	0.00018337
TIMM50	0.564586	3.8574e-07
LINC00665	0.56457	0.00395747
UCK2	0.564499	4.2243e-11
WDR4	0.563869	1.3866e-05
TMEM150A	0.563568	0.00056483
UTP15	0.563052	1.0094e-05
FAM210A	0.562465	5.2661e-06
DYRK3	0.560659	0.00278059
WDR36	0.560247	5.2028e-09
NUP50-DT	0.559709	7.1496e-06
ZNF282	0.559558	1.2517e-09
POLR3E	0.559406	1.4282e-07
EMILIN2	0.559174	0.00033476
HES4	0.557279	3.207e-05
RACK1	0.557057	1.9328e-12
HAX1	0.556879	2.3594e-07
MRPL12	0.55663	0.00044158
KLF16	0.556229	4.5011e-08
TMEM99	0.556058	0.00307016
UTP25	0.555833	4.6433e-06
KRI1	0.555761	6.5246e-06
AARS	0.555357	7.5979e-17
NOC4L	0.555332	3.7047e-06
L1CAM	0.554634	3.9498e-09
TOMM34	0.554204	6.7105e-13
ZNF787	0.553999	5.864e-10
PVT1	0.553959	4.9494e-08
IBA57	0.553909	0.0106501
MRPS30	0.553738	6.339e-09
NVL	0.552763	0.00109026
KLF4	0.552485	2.1847e-10
STAT5A	0.55218	1.6184e-09
TBL3	0.552069	9.5701e-10
FAM200B	0.552046	5.4389e-06
STAT5B	0.552033	3.1613e-10
LARP1B	0.551811	0.00074209
PROCR	0.551369	7.0263e-05
SH3RF1	0.551247	3.1928e-05
RPS5	0.551234	3.3384e-07
PDRG1	0.550459	1.2943e-05
LYAR	0.550158	4.7844e-07
AUP1	0.549399	1.2036e-08
MICALL1	0.549201	9.9432e-09
DBN1	0.548806	1.8666e-11
GPR89A	0.548567	0.0185376
XRRA1	0.548329	0.00192578
STK32C	0.548183	5.1858e-05
CCZ1B	0.548117	0.00074105
CTU1	0.547538	1.3716e-05
BNC1	0.546647	2.4371e-06
FARP1	0.546529	8.3225e-06
THUMPD2	0.545981	0.0119848
BATF3	0.545421	0.010805
KXD1	0.544885	2.2013e-08
SHANK3	0.544408	0.00966836
C2orf42	0.544248	0.0080232
INPP5B	0.543916	0.00136498
RPL13P12	0.543021	7.4408e-07
KIF21B	0.542463	0.00628222
PXK	0.542268	2.4614e-06
LYPLA1	0.541001	1.3793e-06
RPH3AL	0.540886	0.010431
ZNF696	0.540883	0.0365041
MRM3	0.540875	0.00033679
SLC25A6	0.540573	7.6011e-11
AKAP12	0.539388	0.0062031
PLK3	0.539311	8.7221e-06
RNASEH2B	0.53927	3.1533e-05
PRKAB1	0.539266	1.6538e-06
KLHL23	0.538695	0.0402549
BTG1	0.538404	6.6925e-09
WDR5	0.538357	6.6156e-08
DIAPH2	0.538324	0.00065702
SPINT2	0.537852	9.3425e-08
TRMT5	0.53702	0.00142596
FAM220A	0.536667	2.4831e-06
SLC25A26	0.536096	0.00030011
PFDN2	0.535824	2.8611e-07
VARS	0.535448	4.4986e-11
EXOC3	0.535239	5.5228e-09
HTRA2	0.535235	0.00036444
MAD1L1	0.534956	1.1218e-06
FJX1	0.53437	9.8875e-07
THEM4	0.533922	0.00346024
RIN1	0.533828	2.4787e-06
LRWD1	0.533675	0.00051177
C15orf61	0.533355	0.00078531
MYRF	0.532439	0.00115076
SYNE1	0.532409	0.00081187
TTC26	0.532231	0.017726
DPH5	0.532184	1.0697e-05
ZNF768	0.531803	8.2305e-08
WWC3	0.531587	1.3155e-07
ADCK1	0.531272	0.0246454
SLFN5	0.53097	3.8181e-10
SMG5	0.530805	1.1518e-09
PKN3	0.530681	0.00046151
RPL39L	0.530389	0.0148044
TADA2A	0.530085	0.00077149
NXT1	0.529632	3.5651e-05
SMIM19	0.529059	0.00038639
LSM2	0.528697	3.6085e-06
IARS	0.52863	1.0648e-10
VIPAS39	0.528453	0.0002791
FAM92A	0.528056	0.00185485
AC008038.1	0.528049	2.0023e-07
PGAP2	0.527825	0.00329136
TOP1MT	0.527701	0.00343996
AAR2	0.526956	2.3377e-07
INF2	0.526777	7.0607e-11
CNKSR3	0.526758	0.00020569
AC107027.3	0.526322	0.0430919
RBM38	0.525945	0.00092862
TAF9	0.525942	3.8356e-05
B3GNT10	0.525873	0.0353617
TTC27	0.525708	2.789e-06
SNX18	0.525658	0.00014459
ITPR3	0.525379	7.7543e-09
RELA	0.525303	6.646e-11
NUDT18	0.525126	0.0093632
PXDC1	0.525046	5.972e-07
RAB11FIP1	0.524653	0.0077798
DTD1	0.524542	8.256e-06
RNF44	0.524504	2.1767e-06
GOT1	0.524335	1.2295e-06
RPARP-AS1	0.524304	0.0135439
CRCP	0.524253	1.9432e-07
BAMBI	0.524117	0.00630291
C12orf29	0.523987	0.002253
VAC14	0.523825	4.8058e-12
C6orf48	0.523792	3.1525e-05
IL20RB	0.523633	0.00483548
CERS4	0.523385	3.1833e-05
DPH1	0.523225	3.0441e-07
PRPF19	0.523156	1.1553e-12
MIEN1	0.52309	0.00025823
XAB2	0.522434	1.4423e-09
MPHOSPH6	0.522073	0.00031151
TMEM267	0.521886	0.00025876
PPP1R18	0.521714	5.2199e-10
EEF1B2	0.521346	8.2284e-09
CHCHD4	0.520898	0.00194965
FUZ	0.520627	0.00190578
TNIP2	0.520073	1.4392e-07
REPS1	0.519974	5.1997e-08
C7orf26	0.519468	1.7536e-06
DHODH	0.519394	0.0001767
PELP1	0.519009	5.0042e-07
BDNF	0.518955	4.1687e-05
PKP4	0.518852	4.7681e-09
HDAC11	0.518697	0.00145306
TXLNG	0.518467	4.1502e-05
NELFE	0.518384	2.1932e-07
CGRRF1	0.518031	0.0308973
C9orf64	0.517571	0.00980659
MIF4GD	0.517447	1.4542e-05
FOXC1	0.517333	0.00520625
SNHG20	0.517265	0.0364304
VPS37C	0.516885	4.9479e-05
DVL2	0.516583	5.4133e-09
CBWD1	0.516578	0.0179403
HGS	0.516324	5.9898e-12
DOP1B	0.51632	0.00143977
RRP1B	0.516265	6.042e-08
DUS3L	0.516242	0.00022049
MXD1	0.516107	0.00032958
ASNSD1	0.514896	2.5708e-05
GABPB1	0.513972	0.00095675
TMEM97	0.513632	0.00100739
TUFM	0.513619	3.4722e-09
RILPL1	0.513588	0.00093392
HIP1R	0.512966	2.2953e-05
TEX10	0.512933	0.00011248
ZNF202	0.512671	0.00681848
RPL18A	0.512647	3.2105e-06
RPL10	0.512606	5.6847e-07
PSG5	0.512292	3.1662e-12
ZNF773	0.512095	0.0132128
PROSER1	0.511988	4.0016e-05
CDK17	0.511743	2.9314e-07
AC113935.1	0.511612	0.0102368
UTP14A	0.511027	1.2608e-06
AP002884.1	0.510872	0.00180054
PLP2	0.510485	8.9771e-09
PRKX	0.510268	0.00188712
HSPA9	0.510265	2.3802e-14
NOP58	0.510219	8.3343e-09
EGFLAM	0.510016	0.0201644
POLD2	0.509517	4.4993e-09
GNB1L	0.50901	0.00010829
AC138932.1	0.508897	0.0039687
PSMG4	0.508895	0.00029644
NOL8	0.508836	6.5322e-05
RUVBL2	0.508387	1.9525e-07
RIOK1	0.508354	0.00307897
AC124798.1	0.508294	0.00951106
GOT2	0.508189	8.2414e-11
SFN	0.508086	3.4395e-05
SCN8A	0.507548	0.00037723
ABHD8	0.506803	0.00077737
CNST	0.506797	0.00026037
SCCPDH	0.505582	4.1378e-07
RRP15	0.504956	2.5417e-05
RALGPS2	0.504689	0.0001024
ECHDC3	0.504101	0.00890066
MED12	0.503949	0.00093507
ELAC1	0.503668	0.0458057
TMEM255B	0.502991	0.00058659
SGF29	0.502646	0.00176219
IFRD1	0.502365	4.9792e-09
SGTA	0.502264	1.5198e-08
ZYX	0.501826	1.1573e-08
RPL13	0.501423	6.8761e-07
PTDSS2	0.50061	1.0623e-07
TIMM22	0.500581	9.3822e-06
DGKZP1	0.500115	0.0112534
RPUSD4	0.5	7.3019e-05
