# Supplementary material for: De novo pyrimidine synthesis is a collateral metabolic vulnerability in NF2-deficient mesothelioma
Source: EMBO Mol Med. 2025 Jul 24;17(9):2258–98. doi: 10.1038/s44321-025-00278-4 (PMC12423300; doi:10.1038/s44321-025-00278-4)
Supplement: Supplementary file 22 — Data Set EV11 [file 44321_2025_278_MOESM22_ESM.xlsx]

## Sheet: Sheet1
Dataset EV11.Differentially expressed proteins (DEPs) in sgNF2-1 vs. sgCtrl group.
gene	FoldChange	pvalue
ARHGEF	6.97348	0.0389196
PM20D2	3.23385	1.65945e-06
MME	3.21038	0.00182421
RPS15	3.05151	0.000691598
WWC1	2.73484	0.000293219
ATP8B1	2.39012	0.00029956
LIPA	2.33876	0.0236845
IMP3	2.33357	0.00261345
ANXA3	2.28821	0.00026991
PLCB4	2.25474	0.00204102
URB2	2.1578	0.0196257
MRPS28	2.148	0.00599272
POLB	2.14255	0.0137227
MGLL	2.14027	0.000647474
TPD52	2.12434	0.0120553
MYEF2	2.08933	0.000446706
CAVIN2	2.08005	0.0373267
PUS7	2.0443	0.00161385
PCK2	2.03495	0.00863205
SLC3A2	2.01559	0.000266278
OSGEPL1	1.90281	0.0107323
PSAT1	1.88994	6.49683e-05
SLC7A11	1.8835	0.000223977
PAFAH1B3	1.87924	0.0119464
F3	1.87498	0.00149448
ZNF598	1.86718	0.00276989
POLR1G	1.84662	0.00608945
PNP	1.8405	0.000157896
NELFCD	1.81052	0.0249679
RPF2	1.79571	0.000622639
CDK6	1.78592	0.00545347
ASNS	1.76414	0.000718823
ADGRG6	1.76097	0.00159504
WDR43	1.75623	0.041331
TMEM126A	1.75264	0.0430849
DDX24	1.74513	0.0005024
PHF10	1.74502	0.023237
PAWR	1.74065	0.000542306
SLC38A1	1.74053	0.00898312
MYLK	1.73916	0.00369195
SURF6	1.73589	0.0159601
SIPA1L3	1.73522	0.00573484
RCL1	1.72011	0.00188012
ARHGDIB	1.70679	0.0182476
STARD13	1.70021	0.0159047
RRP15	1.69396	0.0270173
MRPL23	1.68388	0.0225488
H1-10	1.6647	0.0229558
TEX10	1.66191	0.0173009
HDHD5	1.66122	0.00115485
IL18	1.65593	0.00773605
UAP1	1.65425	1.03066e-06
TAMM41	1.65376	0.043383
EIF4E2	1.64932	0.0152938
DDX60L	1.64906	0.000706469
WDR77	1.64273	0.0133079
MRPS16	1.63106	0.00314973
NOC3L	1.62638	0.000536725
PPP1R13L	1.6241	0.019097
PHGDH	1.617	0.00235141
CHD1L	1.61516	0.0340245
ALG8	1.60963	0.0406916
MRPS35	1.60475	0.00432045
SNX8	1.60172	0.00330801
GTPBP10	1.59919	5.59242e-05
RPL38	1.59459	0.00673188
PYCR1	1.58881	0.00214186
TRMT5	1.58651	0.0129539
METTL1	1.57323	0.0139828
MRPL48	1.55609	0.0182928
MACROD1	1.55545	0.0129348
EIF4E	1.55408	0.0149468
MRPL12	1.55135	0.0363857
EEF1E1	1.54648	0.00391926
MRPL15	1.54181	0.00910085
DHX37	1.53916	0.000192984
STK24	1.53873	0.00795725
MLH1	1.53775	0.00338007
POLA1	1.53734	0.016179
HMGA1	1.53693	0.0117047
MRPL17	1.53656	0.0116661
MPHOSPH10	1.53512	0.000992335
NDUFA6	1.52922	0.0263441
TMEM33	1.52539	0.0102279
BCS1L	1.52444	0.000455296
DHODH	1.5228	0.00970917
CARS2	1.51956	0.00288286
MTM1	1.51871	0.0237715
ZC3H4	1.51867	0.0425643
CEMIP2	1.51578	0.0175463
CMC2	1.51327	0.0251127
AASS	1.50931	0.00154093
DIAPH3	1.5091	0.025386
CBS	1.49971	0.00466693
PSPH	1.49664	0.0356002
MRPL44	1.49581	0.0244413
IDI1	1.49573	0.0444061
STRIP1	1.49326	0.016679
ACADSB	1.4905	0.000646953
FARS2	1.48612	0.0488985
BMS1	1.48473	0.00331049
MYBBP1A	1.48413	0.000127203
MRPL18	1.48401	0.0325747
NLE1	1.48364	0.0232744
SH2D5	1.4794	0.0248447
BCAT2	1.47856	1.2398e-05
NSUN5	1.47852	0.0031806
TPX2	1.47642	0.0142252
RND3	1.47581	0.0025272
BOP1	1.47169	0.00682651
DNAJC11	1.47032	0.0148774
NOC2L	1.4689	0.00781693
CYCS	1.46623	0.0309934
MRPS23	1.4656	0.0410782
TRAM1	1.46541	0.0123697
MRPL11	1.46536	0.00545788
MRPS18A	1.4648	0.00338826
MRPS17	1.46369	0.0252875
C11orf68	1.46289	0.0171187
PSME4	1.46282	0.00872244
OSBPL3	1.45942	0.0195776
WRNIP1	1.45882	0.0353802
HEATR1	1.45586	0.00189909
MRPL49	1.45484	0.0297509
RMND1	1.45411	0.00907523
PRKAB1	1.45268	0.0464124
MAGOHB	1.45075	0.01775
ORC5	1.44899	0.0168208
LBR	1.44886	0.00561682
DPH1	1.44861	0.00123704
NEDD4	1.44579	0.00140903
STK39	1.44447	0.0320024
MRPL4	1.44108	0.00669727
ZFP91	1.43959	0.0124758
PISD	1.4395	0.046475
TERF2	1.4388	0.0442339
NOP14	1.43439	0.0285761
SET	1.43053	0.0076752
SMARCC1	1.43038	0.0131057
RRP12	1.42943	0.000156052
BRIX1	1.42562	0.000785944
NGDN	1.42457	0.00114052
SRPK1	1.42333	0.0326482
AXL	1.42179	0.0390293
SDAD1	1.41787	0.0163465
MTHFD2	1.41763	0.00475819
POLR1D	1.41735	0.00689003
CHD2	1.41715	0.0193069
MBLAC2	1.41614	0.0108505
RPTOR	1.41597	0.0481353
MRPL45	1.41166	0.00521473
SNRPF	1.40982	0.0375485
DDX10	1.40942	0.0128534
RBM34	1.40708	0.016371
RBM27	1.40429	0.00793072
UTP6	1.40369	0.0156448
MRPL14	1.40308	0.0350654
MRPL13	1.40171	0.0142856
MAN2A1	1.40113	0.00496076
RRP1	1.39858	0.0134602
CUL4B	1.396	0.000939756
SEC24B	1.39462	0.0161128
EBNA1BP2	1.39427	0.0164568
PRPF38A	1.39062	0.0423812
UTP11	1.39033	0.0349679
MRPL20	1.38861	0.00442015
GTF2F2	1.38852	0.00243172
LUC7L2	1.3869	0.041656
GALNT7	1.38417	0.0207301
SF1	1.38411	0.00392344
EPG5	1.38192	0.000826198
NIFK	1.38108	0.00170069
ASDURF	1.38012	0.00108976
NUP35	1.37941	0.0356413
THOC3	1.3782	0.00280828
PDCD11	1.37528	0.000531681
CAPG	1.3714	0.00701517
ARHGEF2	1.37071	0.000578901
DDX56	1.36914	0.000241915
PCBP2	1.36851	0.0199003
KLHDC4	1.36552	0.0212233
NUP210	1.3653	9.43839e-05
SLC1A5	1.36505	0.0145179
GFM2	1.36371	0.0131471
TRMT61A	1.36366	0.0336278
EHD4	1.36312	0.0473371
GARS1	1.36223	0.00229724
PGRMC2	1.36064	0.0040785
DNAAF5	1.36008	0.00209532
RRP1B	1.35979	0.000671233
NDUFAF2	1.35878	0.0151388
KCTD4	1.35801	0.00418387
DCTPP1	1.35525	0.0311536
NIBAN1	1.35385	0.0148922
PAIP1	1.35368	0.030133
NANS	1.35234	0.01914
CIRBP	1.35038	0.0499012
DDR2	1.34888	0.00562682
MRPL41	1.34831	0.0280845
GNL3	1.34704	0.0268263
PTER	1.34532	0.000648397
TRAP1	1.34411	0.00103219
BASP1	1.34393	0.00488564
NOL11	1.34381	0.0206386
WDR36	1.34299	0.0125353
TCOF1	1.3423	0.0187055
TMEM186	1.34195	0.000191848
ZNF622	1.34003	0.00213898
PPME1	1.33884	0.00324453
MYO6	1.33734	0.0347681
NOL6	1.33707	0.00617856
MTHFD1L	1.33687	0.0234335
CHTOP	1.33659	0.0456818
PRCP	1.33378	0.00920091
PDCD5	1.33372	0.00642647
RSL1D1	1.33212	0.0412741
BCAS2	1.33184	0.0235404
LIMA1	1.33037	0.000492941
SRSF5	1.32962	0.0122044
TOR1AIP2	1.3295	0.0200986
PUM3	1.32872	0.0144951
NOLC1	1.32793	0.0119948
NCAPG	1.32785	0.0105233
NDUFA4	1.32639	0.00137004
DDX27	1.32577	0.000212408
MCM7	1.32453	0.00637452
GLUL	1.32426	0.000245781
HGS	1.32153	0.00550328
TTC9C	1.32079	0.013218
TIMM44	1.32066	0.00449033
CAD	1.31998	0.00381292
PPP1CB	1.31875	0.0107358
LARP4B	1.3186	0.0219034
SMS	1.31713	0.0282222
PPP6R3	1.31676	0.0131328
SMARCE1	1.31558	0.0148102
LMO7	1.31525	0.00323547
LYAR	1.31519	0.00267703
TRAM2	1.31465	0.00960964
SCO1	1.31375	0.0451843
CC2D1A	1.31352	0.00168005
PDE4DIP	1.31301	0.00938371
RBM28	1.31229	0.00525375
PFDN2	1.31101	0.0116343
SKA3	1.3104	0.0280759
SLC4A1AP	1.30966	0.00110923
UMPS	1.3079	0.00145052
YBX3	1.3069	0.00886888
CLDN11	1.30682	0.0187651
RNMT	1.30674	0.0119577
NSUN2	1.30624	0.00112317
UBLCP1	1.30592	0.00473319
DAP3	1.30506	0.0437533
IPO5	1.30412	0.00620858
TARS2	1.30145	0.000806099
NUP54	1.30145	0.00193559
TBC1D2B	1.3008	0.00258879
ITPA	1.30059	0.0209045
ZC3H18	1.30006	0.00309445
