# Supplementary material for: De novo pyrimidine synthesis is a collateral metabolic vulnerability in NF2-deficient mesothelioma
Source: EMBO Mol Med. 2025 Jul 24;17(9):2258–98. doi: 10.1038/s44321-025-00278-4 (PMC12423300; doi:10.1038/s44321-025-00278-4)
Supplement: Supplementary file 23 — Data Set EV12 [file 44321_2025_278_MOESM23_ESM.xlsx]

## Sheet: Sheet1
Dataset EV12. Differentially expressed metabolites were identified through untargeted LC-MS metabolomic profiling of resected orthotopic tumors (sgNF2-1 vs. sgCtrl group).
Index	pvalue	qvalue	log2FoldChange
7-(Methylthio)heptanenitrile	0.044	0.14169	-12.657
PG(16:1(9Z)/16:0)	0.008749	0.061809	-12.361
2-Amino-5-nitrobenzoic acid	0.0014162	0.03418	-11.617
6-Keto-prostaglandin F1alpha	0.013591	0.078137	-8.6453
Cohibin-A	0.0096085	0.064773	-6.7675
Neohancoside D	0.035735	0.12718	-6.1721
"PG(18:2(9Z,12Z)/16:0)"	0.0036685	0.0464	-6.0238
1-palmitoyl-2-linoleoyl-sn-glycero-3-phospho-(1-rac-glycerol)	0.006549	0.056747	-5.9146
Sorbose	0.01729	0.086449	-5.9046
Tagatose	0.01729	0.086449	-5.9046
Fructose	0.01729	0.086449	-5.9046
"1,2-Dipalmitoyl-sn-glycero-3-phospho-(1-rac-glycerol)"	0.0065735	0.056747	-5.8567
Montecristin	0.0027717	0.040575	-5.4838
Ostarine	0.01711	0.086449	-5.2342
gamma-Glutamylglutamine	0.0034584	0.045878	-5.0919
"4,5,7-Trihydroxy 3,3,6,8-tetramethoxyflavone"	0.018713	0.092264	-5.0608
Prostaglandin I2 (PGI2)	0.023628	0.10261	-4.8696
"6,15-Diketo-13,14-dihydroprostaglandin F1alpha"	0.0019965	0.03664	-4.761
7-Hydroxy-3-phenoxy-2-(trifluoromethyl)-4H-chromen-4-one	0.0032142	0.043468	-4.5579
3-O-Feruloylquinic acid	0.0051796	0.050627	-4.5542
Trimethylamine N-oxide	0.0081059	0.061226	-4.101
1-Oleoylglycerophosphocholine	0.044418	0.14206	-4.0986
beta-Lapachone	0.0034893	0.045878	-4.0515
Pro-Asp	0.0042631	0.049221	-3.7707
Phloroglucinaldehyde	0.0053479	0.050627	-3.657
"2,3-Dihydroxybenzoic acid (Pyrocatechuic acid)"	0.0053479	0.050627	-3.657
"2,4-Dihydroxybenzoic acid"	0.0053479	0.050627	-3.657
"2,6-Dihydroxybenzoic acid"	0.0053479	0.050627	-3.657
Gentisic acid	0.0053479	0.050627	-3.657
Nicotinamide N-oxide	0.025882	0.10778	-3.6466
4-Nitroaniline	0.025882	0.10778	-3.6466
LPC(20:0)	0.0017991	0.036497	-3.3154
N-Cinnamoylglycine	0.027862	0.11145	-3.2817
3-(Trifluoromethyl)cinnamic acid	0.015423	0.082957	-3.2316
PG(16:0/18:1)	0.0093093	0.064171	-3.194
M304T180	0.0066724	0.056747	-3.092
1-Behenoyl-2-hydroxy-sn-glycero-3-phosphocholine	0.0040538	0.048373	-2.8619
7-Cyano-4-fluoroindole	0.0095542	0.064773	-2.8589
"6-Fluoro-2,3,4,9-tetrahydro-1H-carbazole"	0.0052757	0.050627	-2.8129
1-Butylimidazole	0.014746	0.08204	-2.7662
Tetradecenedioylcarnitine	0.0069771	0.057926	-2.74
"N-[(1,2-dihydro-6-methyl-2-oxo-4-propyl-3-pyridinyl)methyl]-1-(1-methylethyl)-6-[2-(4-methyl-1-piperazinyl)-4-pyridinyl]-1H-Indazole-4-carboxamide"	0.0019532	0.03664	-2.6153
Cohibin-D	0.0062807	0.055741	-2.6005
SM(d18:1/20:0)	0.043524	0.14143	-2.5817
SM(d17:1/24:1(15Z))	0.038999	0.13459	-2.5394
"1-(2,4-Dinitroanilino)-1H-pyrrole-2,5-dione"	0.001368	0.03418	-2.5329
N-(Phenoxyacetyl)phenylalanine	0.046119	0.14457	-2.4925
PC(31:1)	0.049584	0.14949	-2.4903
"PG(18:2(9Z,12Z)/18:2(9Z,12Z))"	0.0089031	0.062571	-2.3857
4-Methyloxazole-5-carboxylic acid	0.031886	0.11884	-2.3846
"1,2-Dilinoleoyl-sn-glycero-3-phospho-(1-rac-glycerol)"	0.018891	0.092501	-2.3663
LPC(18:2/0:0)	0.0037421	0.046612	-2.318
4-Ethoxy-4-oxobut-2-enoic acid	0.0066308	0.056747	-2.3108
LysoPC(22:1(13Z))	0.0046734	0.050425	-2.276
LysoPC(24:1(15Z))	0.0066917	0.056747	-2.2719
Menadione bisulfite (sodium)	0.029577	0.11561	-2.2641
[(2-Methoxybenzoyl)amino]acetic acid	0.0015267	0.03418	-2.2372
Cholesteryl sulfate	0.018178	0.089941	-2.218
Tetrafluorosuccinic acid	0.042714	0.14003	-2.1434
"PS(18:1(9Z)/20:2(11Z,14Z))"	0.017682	0.087792	-2.1395
"4,5-Epoxy-7Z,10Z,13Z,16Z,19Z-docosapentaenoic acid, methyl ester"	0.0041747	0.048992	-2.1385
LysoPE(22:0/0:0)	0.013199	0.0765	-2.1172
Indoxyl sulfate	0.0098761	0.065533	-2.0986
4-(1-Pyrazolyl)benzaldehyde	0.020133	0.095298	-2.0677
PC(16:0/16:1(9Z))	0.015309	0.082957	-2.0414
1-Lignoceroyl-2-hydroxy-sn-glycero-3-phosphocholine	0.029827	0.11581	-1.9345
1-oleoyl-2-myristoyl-sn-glycero-3-phosphocholine	0.040788	0.13628	-1.9056
Galactose	0.023515	0.10261	-1.8866
Glucose	0.023515	0.10261	-1.8866
Mannose	0.023515	0.10261	-1.8866
"2-(Benzylamino)-2,4,6-cycloheptatriene-1-thione"	0.043995	0.14169	-1.8736
PC(0:0/16:0)[U]	0.014188	0.07963	-1.8723
1-[4-Hydroxy-3-(3-methylbut-2-enyl)phenyl]ethanone	0.0021809	0.036868	-1.8281
2-[4-(Hydroxycarbamoyl)phenyl]-N-(2-hydroxyethyl)-N-phenylacetamide	0.012582	0.07416	-1.7828
ACARBOSE	0.028702	0.11362	-1.7567
PS(14:0/22:0)	0.0041734	0.048992	-1.7497
"PS(18:0/20:2(11Z,14Z))"	0.023469	0.10261	-1.7326
"LysoPC(18:3(6Z,9Z,12Z))"	0.011535	0.070606	-1.7066
PC(31:0)	0.0036564	0.0464	-1.6916
3-Phosphonopropanoic acid	0.02993	0.11581	-1.6352
"PG(18:0/18:3(9Z,12Z,15Z))"	0.016516	0.085292	-1.6245
Eicosapentaenoic acid	0.030999	0.11823	-1.6175
"PE(16:0/18:3(6Z,9Z,12Z))"	0.014126	0.079598	-1.6116
Diethyl (4-chlorophenyl)(hydroxy)methylphosphonate	0.0048207	0.050425	-1.5985
cis-4-Decenoylcarnitine	0.017382	0.086606	-1.5737
Glycerophospho-N-palmitoylethanolamine	0.042068	0.1386	-1.5672
2-(Hydroxymethyl)-6-methylpyridin-3-ol	0.0052651	0.050627	-1.5475
Oxododecenoylcarnitine	0.0071201	0.057933	-1.5315
Permalon Orange II	0.017195	0.086449	-1.5314
L-Erythrulose	0.012097	0.073095	-1.4997
LPC(13:0)	0.048846	0.14895	-1.4443
"3-(4-Bromoanilino)-5,5-dimethyl-2-cyclohexen-1-one"	0.0036924	0.0464	-1.4307
1-O-Hexadecyl-2-O-(2E-butenoyl)-sn-glyceryl-3-phosphocholine	0.0083533	0.061582	-1.4224
5-Methylisoxazol-3-amine	0.047516	0.14668	-1.4155
(2R)-3-Hydroxyisovaleroylcarnitine	0.020859	0.097431	-1.3976
"(1,5-Dimethyl-1H-pyrazol-3-yl)methylamine"	0.040748	0.13628	-1.386
1-Palmitoyl-2-docosahexaenoyl-sn-glycero-3-phospho-(1-rac-glycerol)	0.030482	0.11698	-1.3767
6-Hydroxynorleucine	0.014978	0.082121	-1.3757
M299T186	0.0055504	0.051394	-1.3712
4-[(Phenylsulfanyl)methyl]benzoic acid	0.0070171	0.057926	-1.3666
"(6aR,10aR)-3-(1,1-dimethylheptyl)-6a,7,10,10a-tetrahydro-1-hydroxy-6,6-dimethyl-6H-Dibenzo[b,d]pyran-9-methanol"	0.048763	0.14895	-1.3515
2-Hydroxyadenine	0.015738	0.084017	-1.3406
(2-aminoethoxy)[2-[docosa-4.7.10.13.16.19-hexaenoyloxy]-3-[hexadec-1-en-1-yloxy]propoxy]phosphinic acid	0.0031172	0.042562	-1.339
Cyclocytidine	0.043077	0.14062	-1.3389
PG(18:0/16:1(9Z))	0.041695	0.13769	-1.196
LysoPC(18:1(11Z))	0.008945	0.062571	-1.1763
PC(32:1)	0.033997	0.12292	-1.1146
Azathioprine	0.032643	0.1204	-1.1072
"PE(P-18:1(9Z)/20:5(5Z,8Z,11Z,14Z,17Z))"	0.020114	0.095298	-1.1019
Oxodecanoylcarnitine	0.0025447	0.039277	-1.0747
Octenoylcarnitine	0.0048303	0.050425	-1.0605
Creatinine	0.0081777	0.061441	-1.0591
"LysoPC(20:2(11Z,14Z))"	0.0084254	0.061582	-1.0464
"3-Cyano-4,7-dimethylcoumarin"	0.025636	0.10738	-1.0401
Isopentenyladenosine-5-diphosphate	0.039144	0.13459	-1.0361
M141T115	0.041504	0.13738	-1.0291
(2-aminoethoxy)[2-[docosa-4.7.10.13.16.19-hexaenoyloxy]-3-[octadeca-1.9-dien-1-yloxy]propoxy]phosphinic acid	0.014807	0.08204	-1.028
2-(3-Thienylmethyl)malonic acid	0.0044324	0.049664	-1.0223
Ricinoleic acid methyl ester	0.0085	0.061582	-0.98434
PC(36:5)	0.0067537	0.056747	-0.98321
Succinate	0.016518	0.085292	-0.97303
Benzoylcarnitine	0.027175	0.10932	-0.97132
Statine	0.016426	0.085292	-0.96566
"1-(3,4-Dichlorobenzyl)piperazine"	0.00308	0.042562	-0.95432
L-Thiocitrulline	0.034017	0.12292	-0.92095
5-Nitro-N-(3-pyridinylmethyl)-2-furamide	0.031359	0.11863	-0.91404
Etoposide	0.024985	0.10622	-0.72208
4-Chloro-N-methyl-3-nitro-benzenesulfonamide	0.044886	0.14291	-0.69923
6-Ethyl-7-hydroxy-4-phenyl-2H-chromen-2-one	0.028336	0.11271	-0.6553
"Methyl 4-hydroxy-3,5-dinitrobenzoate"	0.0074604	0.058529	-0.6199
LPE(18:1(9Z)/0:0)	0.010604	0.067335	-0.61795
Cyclobenzaprine	0.0035932	0.0464	-0.60802
Carnitine	0.00023796	0.015359	-0.60346
"Heptanedioic acid, 1-(2-cyclopentylidenehydrazide)"	0.015408	0.082957	-0.60311
CYCLOPENTANONE	0.024414	0.10547	-0.59778
Tetraphenylphosphonium cation	0.021358	0.09847	0.64283
Allantoin	0.0020126	0.03664	0.70067
(S)-2-Amino-7-phosphonoheptanoic acid	0.0081055	0.061226	0.71181
Heptadecanoyl-carnitine	0.033003	0.12083	0.71486
"(alphaS,1S,2R)-alpha-Amino-2-carboxycyclopropaneacetic acid"	0.0027245	0.040575	0.73212
3-Hydroxy-4-aminopyridine	0.026963	0.10928	0.76768
1-(Cyclohexylmethyl)proline	0.036595	0.12895	0.77423
N-(3-Chloro-4-fluorophenyl)-4-quinazolinamine	0.014848	0.08204	0.77762
2-Aminobutyric acid	0.039963	0.13478	0.77931
2-Aminoisobutyric acid	0.039963	0.13478	0.77931
Dimethylglycine	0.039963	0.13478	0.77931
"4-Chloro-2,3-difluoroaniline"	0.0014815	0.03418	0.78689
Lysine	0.033962	0.12292	0.80967
PC(15:0/20:1(11Z))	0.021766	0.099591	0.82119
SINAPIC ACID METHYL ETHER	0.010424	0.067335	0.84883
Paraoxon	0.0084992	0.061582	0.87111
Oxypurinol	0.0024696	0.038769	0.87301
Xanthine	0.0024696	0.038769	0.87301
Xanthosine	0.0040289	0.048373	0.90537
(4-Chloropyridin-3-yl)methanamine	0.040052	0.13478	0.92967
Entacapone	0.004936	0.050425	0.93816
N-(3-Chlorobenzyl)-9H-purin-6-amine	0.024672	0.10552	0.95665
2-Hydroxy-4-methoxybenzophenone	0.0026698	0.040331	0.95938
"7-Chloro-4,8-dihydroxy-6-methoxy-3-methyl-3,4-dihydroisochromen-1-one"	0.0086224	0.061809	0.96101
7-Hydroxy-4-(trifluoromethyl)coumarin	0.037353	0.13064	0.9741
PC(18:1(11Z)/18:0)	0.031056	0.11823	0.97616
myo-Inositol	0.038434	0.13377	0.98129
"2-(4-Morpholinyl)-4H-pyrimido[2,1-a]isoquinolin-4-one"	0.0038957	0.047476	0.98529
"2-((4-(2,3-Dihydrobenzo[b][1,4]dioxin-6-yl)thiazol-2-yl)amino)-2-oxoacetic acid"	0.0077911	0.059802	1.0024
"PC(20:2(11Z,14Z)/18:1(9Z))"	0.0070571	0.057926	1.0112
3-Hydroxyflavanone	0.046914	0.14585	1.0447
Graveolinine	0.031578	0.11884	1.0473
Fagomine	0.027291	0.10947	1.0497
PC(18:1(6Z)/18:1(6Z))	0.0051988	0.050627	1.0572
PC(18:1(9E)/18:1(9E))	0.0051988	0.050627	1.0572
PC(18:1(9Z)/18:1(9Z))	0.0051988	0.050627	1.0572
4-Fluoro-7-azaindole	0.00088835	0.02937	1.0658
Cer(d18:1/16:0)	0.034002	0.12292	1.0681
Embelin	0.0045303	0.049868	1.0726
4-Fluoro-3-(morpholin-4-ylsulfonyl)benzoic acid	0.002099	0.036817	1.0753
[2.3-dihydroxypropoxy][2-[docosa-4.7.10.13.16.19-hexaenoyloxy]-3-[octadec-9-enoyloxy]propoxy]phosphinic acid	0.0087381	0.061809	1.0949
MeAIB	0.0055491	0.051394	1.1028
1-Methylguanine	0.0011199	0.032386	1.1037
7-Methylguanine	0.0011199	0.032386	1.1037
PC(42:10)	0.030863	0.11813	1.1054
"(4-Oxo-1,2,3-benzotriazin-3(4H)-yl)acetic acid"	0.0036817	0.0464	1.1347
4-Amino-N-(3-pyridinyl)benzamide	0.0026006	0.039708	1.1354
(-)-Aromadendrin	0.048656	0.14895	1.1411
Car(18:1)	0.0096848	0.06487	1.176
Ornithine	0.016681	0.085823	1.1896
8-(p-Chlorophenyl)theophylline	0.00053202	0.02222	1.1928
Pro-Pro	0.0049056	0.050425	1.1968
Pyridoxal phosphate	0.039355	0.13466	1.2052
Pyridoxine phosphate	0.0010089	0.032386	1.2084
"2,4(1H,3H)-Quinazolinedithione"	0.0015886	0.03418	1.2213
PC(40:4)	0.016292	0.085292	1.2397
D-Arginine	0.0021645	0.036868	1.2436
"2-Hydroxy-4,6-dimethylpyrimidine"	0.049009	0.14897	1.2462
Piperidine	0.007446	0.058529	1.2522
Valine	0.026522	0.10885	1.2793
4-(Methylamino)butanoic acid	0.026522	0.10885	1.2793
5-Aminopentanoic acid	0.026522	0.10885	1.2793
"6-(Ethylsulfonyl)-2H-1,4-benzoxazin-3(4H)-one"	0.011855	0.071942	1.2866
Ethyl 2-amino-4-phenylthiophene-3-carboxylate	0.031318	0.11863	1.2935
"2-Amino-4,5-difluorobenzoic acid"	0.012639	0.074166	1.3012
Citrulline	0.047417	0.14668	1.3128
Xanthoplanine	0.001998	0.03664	1.3145
Uracil	0.0057915	0.052717	1.3189
4-Aminobutyric acid (GABA)	0.0016311	0.03457	1.3333
"4-[(3,5-Dinitrobenzoyl)amino]benzoic acid"	0.0044768	0.049664	1.3346
"PC(22:5(7Z,10Z,13Z,16Z,19Z)/22:6(4Z,7Z,10Z,13Z,16Z,19Z))"	0.041178	0.13726	1.3454
Sph(d18:0)	0.032495	0.12017	1.353
Hypoxanthine	0.001074	0.032386	1.3599
"2-(3,5-Dimethyl-4-nitro-1H-pyrazol-1-yl)propanoic acid"	0.046938	0.14585	1.3657
SM(d18:0/16:0)	0.016509	0.085292	1.3657
6-Ethoxy-2-(ethylthio)-1H-benzimidazole	0.014764	0.08204	1.3735
Pseudouridine	0.00015121	0.012993	1.3753
O-Phospho-L-serine	0.047373	0.14668	1.3806
Serine	0.02988	0.11581	1.3836
"Pyridine-2,4-diamine"	0.032474	0.12017	1.3862
PC(42:5)	0.0055737	0.051394	1.394
"N-(2,4-Dinitrophenyl)-L-methionine"	0.0044649	0.049664	1.3945
2-(1H-Indol-1-yl)acetamide	0.016022	0.085073	1.3948
LPI(18:0)	0.011206	0.069183	1.4042
"N~1~-Methyl-4-nitro-1,2-benzenediamine"	0.0086986	0.061809	1.4091
Cucurbitin	0.0011142	0.032386	1.4129
Formiminoglutamic acid	0.019716	0.094266	1.4298
Ile-Ser	0.005941	0.053655	1.431
Inosine	0.00021496	0.014536	1.4356
5-Aminolevulinic acid hexyl ester	0.035933	0.12756	1.436
M273T164	0.04269	0.14003	1.4392
7-Methylnaphthalen-2-ol	0.029634	0.11561	1.4441
"1-(1Z-Octadecenyl)-2-(4Z,7Z,10Z,13Z,16Z,19Z-docosahexaenoyl)-sn-glycero-3-phosphocholine"	0.00156	0.03418	1.4487
Propylthiouracil N-beta-D-glucuronide	0.0094791	0.064773	1.4514
2-Chloro-5-fluorobenzoic acid	0.0012192	0.033945	1.4716
DL-2-Fluorophenylglycine	0.00058028	0.022889	1.4717
2-Arachidonoyl-1-stearoyl-sn-glycero-3-phosphoethanolamine	0.011536	0.070606	1.4764
M337T251	0.029435	0.11561	1.4988
"Chlorogenic acid, methyl ester"	0.016056	0.085073	1.507
Capric acid	0.022	0.10013	1.5231
PC(20:0/14:0)	0.0067351	0.056747	1.5299
"3-Methyl-2-thioxo-2,3-dihydro-1H-imidazole-4-carboxylic acid"	0.00015231	0.012993	1.53
"PC(20:1(11Z)/22:6(4Z,7Z,10Z,13Z,16Z,19Z))"	0.0074317	0.058529	1.5408
Uridine 5-monophosphate (UMP)	0.042797	0.14003	1.5534
(2-{2-[(3-Methoxyphenyl)amino]-2-oxoethoxy}phenyl)phosphonic acid	0.031734	0.11884	1.5825
2-Chlorounguinol	0.0042982	0.049221	1.6
Succinic semialdehyde	0.0095902	0.064773	1.6201
Glu-Arg	0.0077517	0.059802	1.6207
N-(4-Cyanophenyl)-4-methylbenzene-1-sulfonamide	0.021812	0.099591	1.6276
"N-3,4-Tridhydroxybenzamide"	0.0019505	0.03664	1.6325
"3-Oxo-2-[3-(trifluoromethyl)phenyl]-2,3-dihydro-1H-isoindole-4-carboxylic acid"	0.029279	0.11549	1.658
"6-chloro-2,3,4,5-tetrahydro-1-phenyl-1H-3-Benzazepine-7,8-diol"	0.0048277	0.050425	1.6581
1-Stearoyl-2-docosahexaenoyl-sn-glycero-3-phospho-(1-sn-glycerol)	0.020242	0.095496	1.6711
M412T208	0.043359	0.14122	1.6861
Lys-Gln	0.024529	0.10547	1.6922
Eicoseneoylcarnitine	0.048881	0.14895	1.6971
S-Acetyldihydrolipoamide-E	0.044253	0.14185	1.7057
Ser-Arg	0.012461	0.07416	1.7214
Isopropalin	0.0011404	0.032386	1.7351
"(6beta,22E)-6-Hydroxystigmasta-4,22-dien-3-one"	0.015358	0.082957	1.7424
Norleucine	0.010626	0.067335	1.7498
Leucine	0.010626	0.067335	1.7498
Phenyllactate	0.0086569	0.061809	1.7502
(R)-10-Hydroxystearate	0.023245	0.10261	1.7561
O-Phosphoethanolamine	0.016894	0.086449	1.7631
"5,5-Dimethylimidazolidine-2,4-dione"	0.022089	0.10021	1.8039
"PC(22:4(7Z,10Z,13Z,16Z)/20:4(5Z,8Z,11Z,14Z))"	0.00062107	0.023392	1.8098
M352T132	0.0034473	0.045878	1.8112
Dodecanoic acid	0.012569	0.07416	1.8197
D-4-Phosphopantothenate	0.002126	0.036817	1.8235
N-Acetylgalactosamine	0.023391	0.10261	1.8333
N-Acetylglucosamine	0.023391	0.10261	1.8333
N-Acetylmannosamine	0.023391	0.10261	1.8333
Luminol	0.034616	0.12444	1.8359
Oleoylcarnitine	0.04599	0.14448	1.8412
1-[3-(Acetylsulfanyl)propanoyl]-6-methyl-2-piperidinecarboxylic acid	0.0013723	0.03418	1.8622
Phosphorylcholine	0.00049471	0.021384	1.8631
beta-Glutamic acid	0.044004	0.14169	1.8901
[2-[docosa-7.10.13.16-tetraenoyloxy]-3-(octadecanoyloxy)propoxy]({[2.3.4.5.6-pentahydroxycyclohexyl]oxy})phosphinic acid	0.010444	0.067335	1.896
Arg-Thr	0.009809	0.065393	1.9124
"(3S,6E)-6-Caryophyllen-15-al"	0.021209	0.098235	1.9133
Nitrophenylphosphate	0.021238	0.098235	1.9194
3-methylcytidine	0.00088939	0.02937	1.9306
5-Methylcytidine	0.00088939	0.02937	1.9306
6-Bromoquinolin-2-ol	0.0068468	0.057191	1.9327
N-Acetylglucosaminylasparagine	0.0030645	0.042562	1.9331
Methyl 4-[(phenylsulfonyl)amino]benzoate	0.027133	0.10932	1.9456
1-Methyl-5-(trifluoromethyl)-1H-pyrazol-3-ol	0.0022999	0.037902	1.9485
L-Fucitol	0.031413	0.11863	1.9493
N-(4-Nitrophenyl)-2-phenoxyacetamide	0.00065721	0.023929	1.9578
Thr-Ser	0.0014825	0.03418	1.9813
Aminocyclopyrachlor	0.034436	0.12411	1.9917
3-Amino-4-methylpentanoic acid	0.010764	0.067335	1.997
4-(dimethylamino)butanoate	0.010764	0.067335	1.997
Caplamin	0.010764	0.067335	1.997
Isoleucine	0.010764	0.067335	1.997
M281T163	0.035675	0.12718	1.9987
2-Hydroxy-2-methylbutyric acid	0.0019731	0.03664	2.0013
2-Hydroxy-3-methylbutyric acid	0.0019731	0.03664	2.0013
Cytosine	0.034018	0.12292	2.0139
Prolylhydroxyproline	0.029618	0.11561	2.0211
Dopaquinone	0.0067002	0.056747	2.0341
Car(18:0)	0.021592	0.099223	2.0426
Dynasore	0.044538	0.14212	2.0428
"2-Hydroxy-2,3-dichlorobiphenyl"	0.013983	0.079107	2.0449
N-Methylcalystegine-C1	0.01057	0.067335	2.0587
o-Tyrosine	0.045609	0.14371	2.0642
Tyrosine	0.045609	0.14371	2.0642
"cis-4,10,13,16-Docosatetraenoic acid"	9.0565e-05	0.012526	2.0677
3-Hydroxystigmast-5-en-7-one	0.022349	0.10107	2.0677
1-(4-Hydroxyphenyl)-2-methylaminoethanone	0.031796	0.11884	2.0702
CDP-Ethanolamine	0.038529	0.13377	2.0742
5-Tetradecynoic acid	0.025138	0.10624	2.0775
Phenylalanine	0.026133	0.1085	2.081
"5,13,15-Trihydroxy-9-methyl-10-oxabicyclo[10.4.0]hexadeca-1(12),13,15-triene-3,11-dione"	0.022506	0.10146	2.0819
Asparagine	0.0074431	0.058529	2.1003
Phe-Gly	0.025115	0.10624	2.102
2-Chloro-N-(prop-2-en-1-yl)acetamide	0.00011999	0.012526	2.1045
3-Aminobutanoic acid	0.0048074	0.050425	2.1581
"5-(9-Anthrylmethylene)-2,4,6(1H,3H,5H)-pyrimidinetrione"	0.0010941	0.032386	2.173
2-Oxoadipic acid	0.045465	0.14371	2.1802
O-Methyl-DL-serine	0.049269	0.14897	2.1904
4-Chloro-2-methyl-5-(4-morpholinyl)-3(2H)-pyridazinone	0.00028385	0.017525	2.2082
Thr-Thr	0.0037984	0.046902	2.2151
beta-Hydroxyphenylalanine	0.03906	0.13459	2.2153
5-Isopropyl-5-methylhydantoin	0.038987	0.13459	2.2192
"Arabinono-1,4-lactone"	0.032954	0.12083	2.2199
Diglycine	0.019504	0.093885	2.2362
N-Acetyl-L-glutamate	0.049161	0.14897	2.2364
Pro-Thr	0.00049472	0.021384	2.2418
"5-(4-Aminophenyl)-4-phenyl-2,4-dihydro-3H-1,2,4-triazole-3-thione"	0.00031688	0.01809	2.2454
"L-Arginine, methyl ester"	0.0066477	0.056747	2.2563
Cytidine 5-diphosphocholine (CDP-choline)	0.00019693	0.014453	2.2649
"2-[(4-Hydroxy-2-methylphenyl)(2-methyl-4-oxocyclohexa-2,5-dienylidene)methyl]benzenesulfonic acid"	0.026692	0.10923	2.2778
Ethyl 4-amino-1-piperidinecarboxylate	0.0042717	0.049221	2.2821
"PC(22:6(4Z,7Z,10Z,13Z,16Z,19Z)/22:4(7Z,10Z,13Z,16Z))"	0.0020988	0.036817	2.2946
Taurocyamine	0.02286	0.10261	2.3369
"3,4-Dihydrocoumarin"	0.0059701	0.053655	2.3398
"4-(5-Amino-1,3,4-thiadiazol-2-yl)benzoic acid"	0.0029019	0.041623	2.3451
N-Methyl-L-proline	3.1423e-05	0.0074367	2.3598
3-Dehydro-L-gulonate 6-phosphate	0.014965	0.082121	2.4125
(2-{[3-hydroxy-2-tetradecanamidooctadec-4-en-1-yl phosphonato]oxy}ethyl)trimethylazanium	0.021031	0.097916	2.4137
"N-Benzylthieno[2,3-d]pyrimidin-4-amine"	0.018817	0.092456	2.4335
"2-Amino-6-[(2-oxo-2-phenylethyl)sulfanyl]-3,5-pyridinedicarbonitrile"	0.00011025	0.012526	2.4553
6-(1-Pyrrolidinyl)-1H-purine	0.0022675	0.037881	2.4562
Glutamate	0.004878	0.050425	2.4633
"N,N-Dimethylarginine (ADMA)"	0.00018445	0.014453	2.4721
Cervonyl-carnitine	0.027012	0.10928	2.4756
Chondroitin	0.040025	0.13478	2.483
Lys-Ala	0.030069	0.11603	2.4866
IDP	0.0090539	0.062721	2.4905
1-(2-Methyl-4-nitrophenyl)pyrrolidine	0.044128	0.14177	2.5006
"5-[3-[(1S,2S,4R)-bicyclo[2.2.1]hept-2-yloxy]-4-methoxyphenyl]tetrahydro-2(1H)-Pyrimidinone"	0.00055969	0.022707	2.5133
Prolylalanine	0.0023222	0.037902	2.5148
Guanidoacetic acid	0.01644	0.085292	2.5247
Cytidine	0.028164	0.11234	2.5262
Guanine	0.0077048	0.059786	2.5396
CMP-2-aminoethylphosphonate	0.049306	0.14897	2.5398
N1-Methyl-2-pyridone-5-carboxamide	0.0074345	0.058529	2.5834
N1-Methyl-4-pyridone-3-carboxamide	0.0074345	0.058529	2.5834
2-Hydroxyglutaric acid	0.019581	0.093934	2.5881
N-Acetyl-D-glucosamine 6-phosphate	0.00015555	0.012993	2.6072
2-O-Methylinosine	0.0001235	0.012526	2.6118
3-O-Methylinosine	0.0001235	0.012526	2.6118
N-Acetylglucosamine 6-Phosphate	0.001536	0.03418	2.615
Hydroxyphenyllactic acid	0.036148	0.128	2.6613
5-Hydroxy-2-{[(4-nitrophenoxy)acetyl]amino}benzoic acid	0.0056205	0.051491	2.7282
Methyl 1-pentyl-1H-indole-3-carboxylate	0.0015041	0.03418	2.7386
4-[(6-Aminopyrimidin-4-yl)amino]benzenesulfonamide	0.025275	0.10649	2.7898
"3-(4-Hydroxyanilino)-5,5-dimethyl-2-cyclohexen-1-one"	0.0044684	0.049664	2.7911
4-(2-Naphthylamino)-4-oxobutanoic acid	0.045635	0.14371	2.8191
LacCer(d18:1/16:0)	0.011586	0.07061	2.8347
6-Benzylaminouracil	0.013765	0.078306	2.8424
Amobarbital	0.0099416	0.065661	2.8562
Formylmethionine	0.048854	0.14895	2.8733
2-Ethoxynaphthalene	0.019368	0.093544	2.913
CMP-N-glycoloylneuraminate	0.036553	0.12895	2.9179
5-Phosphoribosylglycinamide	0.013527	0.078083	2.9473
"[4-Amino-2-(ethylamino)-1,3-thiazol-5-yl](4-chlorophenyl)methanone"	0.036706	0.12902	2.9731
N-[2-methyl-5-(1-piperidinylsulfonyl)-3-furanyl]-N-phenyl-Urea	0.0082612	0.061582	3.0075
"UDP-2-acetamido-3-amino-2,3-dideoxy-alpha-D-glucuronate"	1.2219e-05	0.0055666	3.0552
Glucocheirolin	0.0013823	0.03418	3.0752
3-Hydorxy-3-methylglutaric acid	0.0083268	0.061582	3.1008
N-Acetylalanine	0.035584	0.12718	3.1041
Glycylleucine	0.00040949	0.02007	3.1088
N-(5-Chloropyridin-2-yl)-5-propylthiophene-3-carboxamide	0.00033123	0.01809	3.1167
2-[4-Chloro-5-cyclopropyl-3-(trifluoromethyl)-1H-pyrazol-1-yl]propanoic acid	0.00032753	0.01809	3.1219
Orotic acid	0.010819	0.067381	3.1278
Tauro-beta-muricholic acid	0.039303	0.13466	3.1927
"2,2-Dihydroxy-4-methoxybenzophenone"	0.01562	0.083701	3.201
D-Octopine	0.00020357	0.014453	3.2382
Uridine	0.0045892	0.050129	3.2514
Atrazine-desethyl-desisopropyl	0.037991	0.13255	3.26
N-Acetylhistidine	0.046437	0.14524	3.2991
Clupanodonyl-carnitine	0.0076874	0.059786	3.314
N-Acetylmethionine	0.024792	0.10572	3.3435
8-Oxoadenine	1.1983e-05	0.0055666	3.3575
Pipecolic acid	0.024585	0.10547	3.3595
Hygric acid	0.024585	0.10547	3.3595
"PC(22:4(7Z,10Z,13Z,16Z)/22:5(4Z,7Z,10Z,13Z,16Z))"	1.6518e-05	0.0055666	3.405
"4-(1H-Benzimidazol-2-yl)-1,2,5-oxadiazol-3-ylamine"	0.017252	0.086449	3.4281
Nervonic acid	0.003011	0.042562	3.4536
Maleic hydrazide	0.0054753	0.051394	3.4584
GlcCer(d18:1/16:0)	0.0079419	0.060632	3.4592
Diethylcarbamazine	0.040291	0.13526	3.4662
1-Methylhistidine	0.041373	0.13726	3.5413
Carboxytolbutamide	0.0102	0.067057	3.5434
"4-(1,3-Dioxo-1,3-dihydro-2H-isoindol-2-yl)-2-hydroxybenzoic acid"	6.2324e-05	0.011062	3.5456
Isopentenyladenine	0.0015709	0.03418	3.5654
"1,5-Naphthalenediamine"	0.0090548	0.062721	3.5657
Ser-Asn	0.0017362	0.03573	3.5989
"6,6-Dihydroxy-5,5-dimethoxybiphenyl-3,3-dicarboxylic acid"	0.033016	0.12083	3.6553
"(6-Methyl-3-oxo-2,3-dihydro-4H-1,4-benzoxazin-4-yl)acetic acid"	0.030365	0.11685	3.6706
"1,3,5-Tris(4-hydroxyphenyl)benzene"	0.012748	0.074494	3.7052
LPC(30:0)	0.045644	0.14371	3.7315
Huperzine A	0.00042273	0.02007	3.7976
DL-2-Methylglutamic acid	0.012586	0.07416	3.7978
Guanosine	0.00012106	0.012526	3.8586
UDP-L-Ara4FN	0.0049036	0.050425	3.9134
"3-Methyl-6-(4-toluidino)-3H-naphtho[1,2,3-de]quinoline-2,7-dione"	0.0096248	0.064773	3.9218
Glu-Asn	0.026433	0.10885	3.9225
Deoxyinosine	0.0021151	0.036817	3.9855
3-Fluoro-9H-carbazole	0.0024845	0.038769	4.0544
"4-Chloro-5,7-diphenyl-7H-pyrrolo[2,3-d]pyrimidine"	0.0017281	0.03573	4.0626
M319T185	1.9601e-05	0.0055666	4.0926
"1,3,4,5-Tetrahydrothiopyrano[4,3-b]indole"	0.031872	0.11884	4.0952
"3-[N,N-Bis(2-hydroxyethyl)amino]-2-hydroxypropanesulfonic acid"	0.01066	0.067335	4.1177
"alpha,alpha,alpha-Trifluorothymidine"	0.02075	0.097431	4.1233
"(2,5-Dioxo-1-pyrrolidinyl)acetic acid"	0.0027582	0.040575	4.1655
"1,4-dihydroxyanthraquinone"	0.046854	0.14585	4.2079
UDP-N-acetylglucosamine	0.022983	0.10261	4.3063
M603T245	0.011188	0.069183	4.3461
Bindone	0.0039117	0.047476	4.4155
N-Acetylaspartic acid	0.0030887	0.042562	4.4502
4-Hydrazino-8-(trifluoromethyl)quinoline	0.02683	0.10928	4.607
Lys-Asn	0.0018255	0.03651	4.6095
"2-[[(2Z)-3-(3,4-dimethoxyphenyl)-1-oxo-2-propen-1-yl]amino]-3-hydroxy-Benzoic acid"	0.00049696	0.021384	4.6318
Ciprofloxacin Piperazinyl-N4-sulfate	0.013684	0.078306	4.6507
Chinenoside-I	0.0071397	0.057933	4.7129
Clofarabine	0.0012762	0.03418	4.7432
2-Amino-3-bromonaphthoquinone	0.00062598	0.023392	4.7774
Diclofensine	0.012171	0.07323	4.8326
"1-(3,4-Difluorophenyl)-5-oxo-3-pyrrolidinecarboxylic acid"	0.001263	0.03418	4.8937
M644T243	1.6724e-05	0.0055666	5.1266
4-Chloro-3-iodoquinoline	0.00040826	0.02007	5.2062
Arachidonyl-carnitine	0.013017	0.075757	5.3157
Debromohymenialdisine	0.040056	0.13478	5.3192
M306T181	0.048308	0.1488	5.4042
SM(d18:0/14:0)	0.028726	0.11362	5.4677
Ser-Ser	0.00042402	0.02007	5.5478
"Dimethyl (9E,18E)-1,10-bis(beta-D-glucopyranosyloxy)-6,15-dioxo-4a,5,6,8,13a,14,15,17-octahydro-1H,10H-dipyrano[3,4-d:3,4-k][1,8]dioxacyclotetradecine-4,13-dicarboxylate"	6.0697e-05	0.011062	5.5854
Ribothymidine	0.019256	0.093321	5.5998
1-Methylpseudouridine	0.019256	0.093321	5.5998
3-Methyluridine	0.019256	0.093321	5.5998
Buclizine	0.02084	0.097431	5.6378
Citrinin	0.036864	0.12925	5.7605
2-(4-Amino-1-piperidinyl)acetamide	0.0014079	0.03418	6.3445
M255T206-1	0.032061	0.11918	6.4442
Desisopropyldisopyramide	0.01996	0.09511	7.0796
Ramipril	0.0023843	0.038474	7.1232
"Ethyl 5-amino-1,2,3-thiadiazole-4-carboxylate"	0.026969	0.10928	7.7563
3-(3-Bromo-4-methoxyphenyl)propanoic acid	0.035094	0.12584	8.786
L-NG-Monomethylarginine	0.023557	0.10261	9.1056
"N-[2-(5,6-Dimethyl-1H-benzimidazol-2-yl)ethyl]-4-(4H-1,2,4-triazol-4-yl)benzamide"	0.043921	0.14169	9.199
INDOLE-3-BUTYRIC ACID	0.00067577	0.02399	9.3049
