# Supplementary material for: De novo pyrimidine synthesis is a collateral metabolic vulnerability in NF2-deficient mesothelioma
Source: EMBO Mol Med. 2025 Jul 24;17(9):2258–98. doi: 10.1038/s44321-025-00278-4 (PMC12423300; doi:10.1038/s44321-025-00278-4)
Supplement: Supplementary file 24 — Data Set EV13 [file 44321_2025_278_MOESM24_ESM.xlsx]

## Sheet: Sheet1
Dataset EV13.KEGG metabolic-related genes and associated pathways.
pathway	ont	gene	Group
Alanine, aspartate and glutamate metabolism	hsa00250	GOT1	Amino acid metabolism
Alanine, aspartate and glutamate metabolism	hsa00250	GOT1L1	Amino acid metabolism
Alanine, aspartate and glutamate metabolism	hsa00250	GOT2	Amino acid metabolism
Alanine, aspartate and glutamate metabolism	hsa00250	IL4I1	Amino acid metabolism
Alanine, aspartate and glutamate metabolism	hsa00250	DDO	Amino acid metabolism
Alanine, aspartate and glutamate metabolism	hsa00250	ASRGL1	Amino acid metabolism
Alanine, aspartate and glutamate metabolism	hsa00250	ASNS	Amino acid metabolism
Alanine, aspartate and glutamate metabolism	hsa00250	NIT2	Amino acid metabolism
Alanine, aspartate and glutamate metabolism	hsa00250	GPT2	Amino acid metabolism
Alanine, aspartate and glutamate metabolism	hsa00250	GPT	Amino acid metabolism
Alanine, aspartate and glutamate metabolism	hsa00250	AGXT	Amino acid metabolism
Alanine, aspartate and glutamate metabolism	hsa00250	AGXT2	Amino acid metabolism
Alanine, aspartate and glutamate metabolism	hsa00250	ASS1	Amino acid metabolism
Alanine, aspartate and glutamate metabolism	hsa00250	ASL	Amino acid metabolism
Alanine, aspartate and glutamate metabolism	hsa00250	ADSS1	Amino acid metabolism
Alanine, aspartate and glutamate metabolism	hsa00250	ADSS2	Amino acid metabolism
Alanine, aspartate and glutamate metabolism	hsa00250	ADSL	Amino acid metabolism
Alanine, aspartate and glutamate metabolism	hsa00250	NAT8L	Amino acid metabolism
Alanine, aspartate and glutamate metabolism	hsa00250	RIMKLB	Amino acid metabolism
Alanine, aspartate and glutamate metabolism	hsa00250	RIMKLA	Amino acid metabolism
Alanine, aspartate and glutamate metabolism	hsa00250	FOLH1	Amino acid metabolism
Alanine, aspartate and glutamate metabolism	hsa00250	ASPA	Amino acid metabolism
Alanine, aspartate and glutamate metabolism	hsa00250	GAD1	Amino acid metabolism
Alanine, aspartate and glutamate metabolism	hsa00250	GAD2	Amino acid metabolism
Alanine, aspartate and glutamate metabolism	hsa00250	ABAT	Amino acid metabolism
Alanine, aspartate and glutamate metabolism	hsa00250	ALDH5A1	Amino acid metabolism
Alanine, aspartate and glutamate metabolism	hsa00250	GLUD2	Amino acid metabolism
Alanine, aspartate and glutamate metabolism	hsa00250	GLUD1	Amino acid metabolism
Alanine, aspartate and glutamate metabolism	hsa00250	ALDH4A1	Amino acid metabolism
Alanine, aspartate and glutamate metabolism	hsa00250	GLUL	Amino acid metabolism
Alanine, aspartate and glutamate metabolism	hsa00250	CAD	Amino acid metabolism
Alanine, aspartate and glutamate metabolism	hsa00250	GLS2	Amino acid metabolism
Alanine, aspartate and glutamate metabolism	hsa00250	GLS	Amino acid metabolism
Alanine, aspartate and glutamate metabolism	hsa00250	CPS1	Amino acid metabolism
Alanine, aspartate and glutamate metabolism	hsa00250	GFPT2	Amino acid metabolism
Alanine, aspartate and glutamate metabolism	hsa00250	GFPT1	Amino acid metabolism
Alanine, aspartate and glutamate metabolism	hsa00250	PPAT	Amino acid metabolism
alpha-Linolenic acid metabolism	hsa00592	PLA2G10	Lipid metabolism
alpha-Linolenic acid metabolism	hsa00592	PLA2G2D	Lipid metabolism
alpha-Linolenic acid metabolism	hsa00592	PLA2G2E	Lipid metabolism
alpha-Linolenic acid metabolism	hsa00592	PLA2G3	Lipid metabolism
alpha-Linolenic acid metabolism	hsa00592	PLA2G2F	Lipid metabolism
alpha-Linolenic acid metabolism	hsa00592	PLA2G12A	Lipid metabolism
alpha-Linolenic acid metabolism	hsa00592	PLA2G12B	Lipid metabolism
alpha-Linolenic acid metabolism	hsa00592	PLA2G1B	Lipid metabolism
alpha-Linolenic acid metabolism	hsa00592	PLA2G5	Lipid metabolism
alpha-Linolenic acid metabolism	hsa00592	PLA2G2A	Lipid metabolism
alpha-Linolenic acid metabolism	hsa00592	PLA2G2C	Lipid metabolism
alpha-Linolenic acid metabolism	hsa00592	PLA2G4E	Lipid metabolism
alpha-Linolenic acid metabolism	hsa00592	PLA2G4A	Lipid metabolism
alpha-Linolenic acid metabolism	hsa00592	JMJD7-PLA2G4B	Lipid metabolism
alpha-Linolenic acid metabolism	hsa00592	PLA2G4B	Lipid metabolism
alpha-Linolenic acid metabolism	hsa00592	PLA2G4C	Lipid metabolism
alpha-Linolenic acid metabolism	hsa00592	PLA2G4D	Lipid metabolism
alpha-Linolenic acid metabolism	hsa00592	PLA2G4F	Lipid metabolism
alpha-Linolenic acid metabolism	hsa00592	PLA2G6	Lipid metabolism
alpha-Linolenic acid metabolism	hsa00592	PLB1	Lipid metabolism
alpha-Linolenic acid metabolism	hsa00592	PLAAT3	Lipid metabolism
alpha-Linolenic acid metabolism	hsa00592	FADS2	Lipid metabolism
alpha-Linolenic acid metabolism	hsa00592	ACOX3	Lipid metabolism
alpha-Linolenic acid metabolism	hsa00592	ACOX1	Lipid metabolism
alpha-Linolenic acid metabolism	hsa00592	ACAA1	Lipid metabolism
Amino sugar and nucleotide sugar metabolism	hsa00520	CHIA	Carbohydrate metabolism
Amino sugar and nucleotide sugar metabolism	hsa00520	CHIT1	Carbohydrate metabolism
Amino sugar and nucleotide sugar metabolism	hsa00520	HEXA	Carbohydrate metabolism
Amino sugar and nucleotide sugar metabolism	hsa00520	HEXB	Carbohydrate metabolism
Amino sugar and nucleotide sugar metabolism	hsa00520	NAGK	Carbohydrate metabolism
Amino sugar and nucleotide sugar metabolism	hsa00520	PGM3	Carbohydrate metabolism
Amino sugar and nucleotide sugar metabolism	hsa00520	UAP1	Carbohydrate metabolism
Amino sugar and nucleotide sugar metabolism	hsa00520	UAP1L1	Carbohydrate metabolism
Amino sugar and nucleotide sugar metabolism	hsa00520	GALK2	Carbohydrate metabolism
Amino sugar and nucleotide sugar metabolism	hsa00520	GNE	Carbohydrate metabolism
Amino sugar and nucleotide sugar metabolism	hsa00520	RENBP	Carbohydrate metabolism
Amino sugar and nucleotide sugar metabolism	hsa00520	NANS	Carbohydrate metabolism
Amino sugar and nucleotide sugar metabolism	hsa00520	NANP	Carbohydrate metabolism
Amino sugar and nucleotide sugar metabolism	hsa00520	NPL	Carbohydrate metabolism
Amino sugar and nucleotide sugar metabolism	hsa00520	CMAS	Carbohydrate metabolism
Amino sugar and nucleotide sugar metabolism	hsa00520	CYB5R1	Carbohydrate metabolism
Amino sugar and nucleotide sugar metabolism	hsa00520	CYB5R3	Carbohydrate metabolism
Amino sugar and nucleotide sugar metabolism	hsa00520	CYB5R2	Carbohydrate metabolism
Amino sugar and nucleotide sugar metabolism	hsa00520	CYB5RL	Carbohydrate metabolism
Amino sugar and nucleotide sugar metabolism	hsa00520	CYB5R4	Carbohydrate metabolism
Amino sugar and nucleotide sugar metabolism	hsa00520	HK3	Carbohydrate metabolism
Amino sugar and nucleotide sugar metabolism	hsa00520	HK1	Carbohydrate metabolism
Amino sugar and nucleotide sugar metabolism	hsa00520	HK2	Carbohydrate metabolism
Amino sugar and nucleotide sugar metabolism	hsa00520	HKDC1	Carbohydrate metabolism
Amino sugar and nucleotide sugar metabolism	hsa00520	AMDHD2	Carbohydrate metabolism
Amino sugar and nucleotide sugar metabolism	hsa00520	GNPNAT1	Carbohydrate metabolism
Amino sugar and nucleotide sugar metabolism	hsa00520	GNPDA1	Carbohydrate metabolism
Amino sugar and nucleotide sugar metabolism	hsa00520	GNPDA2	Carbohydrate metabolism
Amino sugar and nucleotide sugar metabolism	hsa00520	GFPT2	Carbohydrate metabolism
Amino sugar and nucleotide sugar metabolism	hsa00520	GFPT1	Carbohydrate metabolism
Amino sugar and nucleotide sugar metabolism	hsa00520	MPI	Carbohydrate metabolism
Amino sugar and nucleotide sugar metabolism	hsa00520	UXS1	Carbohydrate metabolism
Amino sugar and nucleotide sugar metabolism	hsa00520	GCK	Carbohydrate metabolism
Amino sugar and nucleotide sugar metabolism	hsa00520	GPI	Carbohydrate metabolism
Amino sugar and nucleotide sugar metabolism	hsa00520	PGM1	Carbohydrate metabolism
Amino sugar and nucleotide sugar metabolism	hsa00520	PGM2	Carbohydrate metabolism
Amino sugar and nucleotide sugar metabolism	hsa00520	UGP2	Carbohydrate metabolism
Amino sugar and nucleotide sugar metabolism	hsa00520	UGDH	Carbohydrate metabolism
Amino sugar and nucleotide sugar metabolism	hsa00520	GALK1	Carbohydrate metabolism
Amino sugar and nucleotide sugar metabolism	hsa00520	GALT	Carbohydrate metabolism
Amino sugar and nucleotide sugar metabolism	hsa00520	GALE	Carbohydrate metabolism
Amino sugar and nucleotide sugar metabolism	hsa00520	PMM2	Carbohydrate metabolism
Amino sugar and nucleotide sugar metabolism	hsa00520	PMM1	Carbohydrate metabolism
Amino sugar and nucleotide sugar metabolism	hsa00520	GMPPB	Carbohydrate metabolism
Amino sugar and nucleotide sugar metabolism	hsa00520	GMPPA	Carbohydrate metabolism
Amino sugar and nucleotide sugar metabolism	hsa00520	GMDS	Carbohydrate metabolism
Amino sugar and nucleotide sugar metabolism	hsa00520	GFUS	Carbohydrate metabolism
Amino sugar and nucleotide sugar metabolism	hsa00520	FCSK	Carbohydrate metabolism
Amino sugar and nucleotide sugar metabolism	hsa00520	FPGT	Carbohydrate metabolism
Arachidonic acid metabolism	hsa00590	PLA2G10	Lipid metabolism
Arachidonic acid metabolism	hsa00590	PLA2G2D	Lipid metabolism
Arachidonic acid metabolism	hsa00590	PLA2G2E	Lipid metabolism
Arachidonic acid metabolism	hsa00590	PLA2G3	Lipid metabolism
Arachidonic acid metabolism	hsa00590	PLA2G2F	Lipid metabolism
Arachidonic acid metabolism	hsa00590	PLA2G12A	Lipid metabolism
Arachidonic acid metabolism	hsa00590	PLA2G12B	Lipid metabolism
Arachidonic acid metabolism	hsa00590	PLA2G1B	Lipid metabolism
Arachidonic acid metabolism	hsa00590	PLA2G5	Lipid metabolism
Arachidonic acid metabolism	hsa00590	PLA2G2A	Lipid metabolism
Arachidonic acid metabolism	hsa00590	PLA2G2C	Lipid metabolism
Arachidonic acid metabolism	hsa00590	PLA2G4E	Lipid metabolism
Arachidonic acid metabolism	hsa00590	PLA2G4A	Lipid metabolism
Arachidonic acid metabolism	hsa00590	JMJD7-PLA2G4B	Lipid metabolism
Arachidonic acid metabolism	hsa00590	PLA2G4B	Lipid metabolism
Arachidonic acid metabolism	hsa00590	PLA2G4C	Lipid metabolism
Arachidonic acid metabolism	hsa00590	PLA2G4D	Lipid metabolism
Arachidonic acid metabolism	hsa00590	PLA2G4F	Lipid metabolism
Arachidonic acid metabolism	hsa00590	PLA2G6	Lipid metabolism
Arachidonic acid metabolism	hsa00590	PLB1	Lipid metabolism
Arachidonic acid metabolism	hsa00590	PLAAT3	Lipid metabolism
Arachidonic acid metabolism	hsa00590	PTGS1	Lipid metabolism
Arachidonic acid metabolism	hsa00590	PTGS2	Lipid metabolism
Arachidonic acid metabolism	hsa00590	PTGES	Lipid metabolism
Arachidonic acid metabolism	hsa00590	PTGES2	Lipid metabolism
Arachidonic acid metabolism	hsa00590	PTGES3	Lipid metabolism
Arachidonic acid metabolism	hsa00590	CBR1	Lipid metabolism
Arachidonic acid metabolism	hsa00590	CBR3	Lipid metabolism
Arachidonic acid metabolism	hsa00590	PRXL2B	Lipid metabolism
Arachidonic acid metabolism	hsa00590	TBXAS1	Lipid metabolism
Arachidonic acid metabolism	hsa00590	PTGDS	Lipid metabolism
Arachidonic acid metabolism	hsa00590	HPGDS	Lipid metabolism
Arachidonic acid metabolism	hsa00590	AKR1C3	Lipid metabolism
Arachidonic acid metabolism	hsa00590	PTGIS	Lipid metabolism
Arachidonic acid metabolism	hsa00590	ALOX5	Lipid metabolism
Arachidonic acid metabolism	hsa00590	LTA4H	Lipid metabolism
Arachidonic acid metabolism	hsa00590	CYP4F2	Lipid metabolism
Arachidonic acid metabolism	hsa00590	CYP4F3	Lipid metabolism
Arachidonic acid metabolism	hsa00590	LTC4S	Lipid metabolism
Arachidonic acid metabolism	hsa00590	GGT1	Lipid metabolism
Arachidonic acid metabolism	hsa00590	GGT5	Lipid metabolism
Arachidonic acid metabolism	hsa00590	GPX6	Lipid metabolism
Arachidonic acid metabolism	hsa00590	GPX7	Lipid metabolism
Arachidonic acid metabolism	hsa00590	GPX2	Lipid metabolism
Arachidonic acid metabolism	hsa00590	GPX3	Lipid metabolism
Arachidonic acid metabolism	hsa00590	GPX1	Lipid metabolism
Arachidonic acid metabolism	hsa00590	GPX5	Lipid metabolism
Arachidonic acid metabolism	hsa00590	GPX8	Lipid metabolism
Arachidonic acid metabolism	hsa00590	CYP2E1	Lipid metabolism
Arachidonic acid metabolism	hsa00590	CYP2J2	Lipid metabolism
Arachidonic acid metabolism	hsa00590	CYP2U1	Lipid metabolism
Arachidonic acid metabolism	hsa00590	CYP2C19	Lipid metabolism
Arachidonic acid metabolism	hsa00590	CYP4F8	Lipid metabolism
Arachidonic acid metabolism	hsa00590	ALOX12	Lipid metabolism
Arachidonic acid metabolism	hsa00590	ALOX12B	Lipid metabolism
Arachidonic acid metabolism	hsa00590	ALOX15B	Lipid metabolism
Arachidonic acid metabolism	hsa00590	CYP2B6	Lipid metabolism
Arachidonic acid metabolism	hsa00590	CYP2C8	Lipid metabolism
Arachidonic acid metabolism	hsa00590	CYP2C9	Lipid metabolism
Arachidonic acid metabolism	hsa00590	EPHX2	Lipid metabolism
Arachidonic acid metabolism	hsa00590	ALOX15	Lipid metabolism
Arginine and proline metabolism	hsa00330	GATM	Amino acid metabolism
Arginine and proline metabolism	hsa00330	GAMT	Amino acid metabolism
Arginine and proline metabolism	hsa00330	CKM	Amino acid metabolism
Arginine and proline metabolism	hsa00330	CKMT1A	Amino acid metabolism
Arginine and proline metabolism	hsa00330	CKMT2	Amino acid metabolism
Arginine and proline metabolism	hsa00330	CKB	Amino acid metabolism
Arginine and proline metabolism	hsa00330	CKMT1B	Amino acid metabolism
Arginine and proline metabolism	hsa00330	AZIN2	Amino acid metabolism
Arginine and proline metabolism	hsa00330	AGMAT	Amino acid metabolism
Arginine and proline metabolism	hsa00330	ODC1	Amino acid metabolism
Arginine and proline metabolism	hsa00330	SRM	Amino acid metabolism
Arginine and proline metabolism	hsa00330	SMS	Amino acid metabolism
Arginine and proline metabolism	hsa00330	AMD1	Amino acid metabolism
Arginine and proline metabolism	hsa00330	AOC1	Amino acid metabolism
Arginine and proline metabolism	hsa00330	SMOX	Amino acid metabolism
Arginine and proline metabolism	hsa00330	ALDH2	Amino acid metabolism
Arginine and proline metabolism	hsa00330	ALDH3A2	Amino acid metabolism
Arginine and proline metabolism	hsa00330	ALDH1B1	Amino acid metabolism
Arginine and proline metabolism	hsa00330	ALDH7A1	Amino acid metabolism
Arginine and proline metabolism	hsa00330	ALDH9A1	Amino acid metabolism
Arginine and proline metabolism	hsa00330	CNDP1	Amino acid metabolism
Arginine and proline metabolism	hsa00330	CNDP2	Amino acid metabolism
Arginine and proline metabolism	hsa00330	CARNS1	Amino acid metabolism
Arginine and proline metabolism	hsa00330	SAT2	Amino acid metabolism
Arginine and proline metabolism	hsa00330	SAT1	Amino acid metabolism
Arginine and proline metabolism	hsa00330	MAOB	Amino acid metabolism
Arginine and proline metabolism	hsa00330	MAOA	Amino acid metabolism
Arginine and proline metabolism	hsa00330	NOS1	Amino acid metabolism
Arginine and proline metabolism	hsa00330	NOS2	Amino acid metabolism
Arginine and proline metabolism	hsa00330	NOS3	Amino acid metabolism
Arginine and proline metabolism	hsa00330	ARG2	Amino acid metabolism
Arginine and proline metabolism	hsa00330	ARG1	Amino acid metabolism
Arginine and proline metabolism	hsa00330	OAT	Amino acid metabolism
Arginine and proline metabolism	hsa00330	PYCR3	Amino acid metabolism
Arginine and proline metabolism	hsa00330	PYCR2	Amino acid metabolism
Arginine and proline metabolism	hsa00330	PYCR1	Amino acid metabolism
Arginine and proline metabolism	hsa00330	PRODH	Amino acid metabolism
Arginine biosynthesis	hsa00220	OTC	Amino acid metabolism
Arginine biosynthesis	hsa00220	ASS1	Amino acid metabolism
Arginine biosynthesis	hsa00220	ASL	Amino acid metabolism
Arginine biosynthesis	hsa00220	ARG2	Amino acid metabolism
Arginine biosynthesis	hsa00220	ARG1	Amino acid metabolism
Arginine biosynthesis	hsa00220	NOS1	Amino acid metabolism
Arginine biosynthesis	hsa00220	NOS2	Amino acid metabolism
Arginine biosynthesis	hsa00220	NOS3	Amino acid metabolism
Arginine biosynthesis	hsa00220	GLS2	Amino acid metabolism
Arginine biosynthesis	hsa00220	GLS	Amino acid metabolism
Arginine biosynthesis	hsa00220	GLUL	Amino acid metabolism
Arginine biosynthesis	hsa00220	GLUD2	Amino acid metabolism
Arginine biosynthesis	hsa00220	GLUD1	Amino acid metabolism
Arginine biosynthesis	hsa00220	CPS1	Amino acid metabolism
Arginine biosynthesis	hsa00220	GOT1	Amino acid metabolism
Arginine biosynthesis	hsa00220	GOT1L1	Amino acid metabolism
Arginine biosynthesis	hsa00220	GOT2	Amino acid metabolism
Arginine biosynthesis	hsa00220	GPT2	Amino acid metabolism
Arginine biosynthesis	hsa00220	GPT	Amino acid metabolism
Arginine biosynthesis	hsa00220	NAGS	Amino acid metabolism
Arginine biosynthesis	hsa00220	ACY1	Amino acid metabolism
Arginine biosynthesis	hsa00220	ABHD14A-ACY1	Amino acid metabolism
Ascorbate and aldarate metabolism	hsa00053	UGDH	Carbohydrate metabolism
Ascorbate and aldarate metabolism	hsa00053	UGT2A1	Carbohydrate metabolism
Ascorbate and aldarate metabolism	hsa00053	UGT2A3	Carbohydrate metabolism
Ascorbate and aldarate metabolism	hsa00053	UGT2B17	Carbohydrate metabolism
Ascorbate and aldarate metabolism	hsa00053	UGT2B11	Carbohydrate metabolism
Ascorbate and aldarate metabolism	hsa00053	UGT2B28	Carbohydrate metabolism
Ascorbate and aldarate metabolism	hsa00053	UGT1A6	Carbohydrate metabolism
Ascorbate and aldarate metabolism	hsa00053	UGT1A4	Carbohydrate metabolism
Ascorbate and aldarate metabolism	hsa00053	UGT1A1	Carbohydrate metabolism
Ascorbate and aldarate metabolism	hsa00053	UGT1A3	Carbohydrate metabolism
Ascorbate and aldarate metabolism	hsa00053	UGT2B10	Carbohydrate metabolism
Ascorbate and aldarate metabolism	hsa00053	UGT1A9	Carbohydrate metabolism
Ascorbate and aldarate metabolism	hsa00053	UGT2B7	Carbohydrate metabolism
Ascorbate and aldarate metabolism	hsa00053	UGT1A10	Carbohydrate metabolism
Ascorbate and aldarate metabolism	hsa00053	UGT1A8	Carbohydrate metabolism
Ascorbate and aldarate metabolism	hsa00053	UGT1A5	Carbohydrate metabolism
Ascorbate and aldarate metabolism	hsa00053	UGT2B15	Carbohydrate metabolism
Ascorbate and aldarate metabolism	hsa00053	UGT1A7	Carbohydrate metabolism
Ascorbate and aldarate metabolism	hsa00053	UGT2B4	Carbohydrate metabolism
Ascorbate and aldarate metabolism	hsa00053	UGT2A2	Carbohydrate metabolism
Ascorbate and aldarate metabolism	hsa00053	GUSB	Carbohydrate metabolism
Ascorbate and aldarate metabolism	hsa00053	KL	Carbohydrate metabolism
Ascorbate and aldarate metabolism	hsa00053	MIOX	Carbohydrate metabolism
Ascorbate and aldarate metabolism	hsa00053	AKR1A1	Carbohydrate metabolism
Ascorbate and aldarate metabolism	hsa00053	RGN	Carbohydrate metabolism
Ascorbate and aldarate metabolism	hsa00053	ALDH2	Carbohydrate metabolism
Ascorbate and aldarate metabolism	hsa00053	ALDH3A2	Carbohydrate metabolism
Ascorbate and aldarate metabolism	hsa00053	ALDH1B1	Carbohydrate metabolism
Ascorbate and aldarate metabolism	hsa00053	ALDH7A1	Carbohydrate metabolism
Ascorbate and aldarate metabolism	hsa00053	ALDH9A1	Carbohydrate metabolism
beta-Alanine metabolism	hsa00410	GADL1	Metabolism of other amino acids
beta-Alanine metabolism	hsa00410	CSAD	Metabolism of other amino acids
beta-Alanine metabolism	hsa00410	GAD1	Metabolism of other amino acids
beta-Alanine metabolism	hsa00410	GAD2	Metabolism of other amino acids
beta-Alanine metabolism	hsa00410	CNDP1	Metabolism of other amino acids
beta-Alanine metabolism	hsa00410	CARNS1	Metabolism of other amino acids
beta-Alanine metabolism	hsa00410	CNDP2	Metabolism of other amino acids
beta-Alanine metabolism	hsa00410	ABAT	Metabolism of other amino acids
beta-Alanine metabolism	hsa00410	SMOX	Metabolism of other amino acids
beta-Alanine metabolism	hsa00410	AOC3	Metabolism of other amino acids
beta-Alanine metabolism	hsa00410	AOC2	Metabolism of other amino acids
beta-Alanine metabolism	hsa00410	ALDH2	Metabolism of other amino acids
beta-Alanine metabolism	hsa00410	ALDH3A2	Metabolism of other amino acids
beta-Alanine metabolism	hsa00410	ALDH1B1	Metabolism of other amino acids
beta-Alanine metabolism	hsa00410	ALDH7A1	Metabolism of other amino acids
beta-Alanine metabolism	hsa00410	ALDH9A1	Metabolism of other amino acids
beta-Alanine metabolism	hsa00410	ALDH3B1	Metabolism of other amino acids
beta-Alanine metabolism	hsa00410	ALDH3B2	Metabolism of other amino acids
beta-Alanine metabolism	hsa00410	ALDH3A1	Metabolism of other amino acids
beta-Alanine metabolism	hsa00410	DPYD	Metabolism of other amino acids
beta-Alanine metabolism	hsa00410	DPYS	Metabolism of other amino acids
beta-Alanine metabolism	hsa00410	UPB1	Metabolism of other amino acids
beta-Alanine metabolism	hsa00410	HIBCH	Metabolism of other amino acids
beta-Alanine metabolism	hsa00410	HADHA	Metabolism of other amino acids
beta-Alanine metabolism	hsa00410	EHHADH	Metabolism of other amino acids
beta-Alanine metabolism	hsa00410	ECHS1	Metabolism of other amino acids
beta-Alanine metabolism	hsa00410	ACADS	Metabolism of other amino acids
beta-Alanine metabolism	hsa00410	ACOX3	Metabolism of other amino acids
beta-Alanine metabolism	hsa00410	ACOX1	Metabolism of other amino acids
beta-Alanine metabolism	hsa00410	MLYCD	Metabolism of other amino acids
beta-Alanine metabolism	hsa00410	ALDH6A1	Metabolism of other amino acids
Biosynthesis of unsaturated fatty acids	hsa01040	ELOVL1	Lipid metabolism
Biosynthesis of unsaturated fatty acids	hsa01040	ELOVL2	Lipid metabolism
Biosynthesis of unsaturated fatty acids	hsa01040	ELOVL3	Lipid metabolism
Biosynthesis of unsaturated fatty acids	hsa01040	ELOVL4	Lipid metabolism
Biosynthesis of unsaturated fatty acids	hsa01040	ELOVL5	Lipid metabolism
Biosynthesis of unsaturated fatty acids	hsa01040	ELOVL6	Lipid metabolism
Biosynthesis of unsaturated fatty acids	hsa01040	ELOVL7	Lipid metabolism
Biosynthesis of unsaturated fatty acids	hsa01040	HSD17B12	Lipid metabolism
Biosynthesis of unsaturated fatty acids	hsa01040	HACD2	Lipid metabolism
Biosynthesis of unsaturated fatty acids	hsa01040	HACD1	Lipid metabolism
Biosynthesis of unsaturated fatty acids	hsa01040	HACD4	Lipid metabolism
Biosynthesis of unsaturated fatty acids	hsa01040	HACD3	Lipid metabolism
Biosynthesis of unsaturated fatty acids	hsa01040	TECR	Lipid metabolism
Biosynthesis of unsaturated fatty acids	hsa01040	SCD	Lipid metabolism
Biosynthesis of unsaturated fatty acids	hsa01040	SCD5	Lipid metabolism
Biosynthesis of unsaturated fatty acids	hsa01040	FADS2	Lipid metabolism
Biosynthesis of unsaturated fatty acids	hsa01040	FADS1	Lipid metabolism
Biosynthesis of unsaturated fatty acids	hsa01040	ACOX3	Lipid metabolism
Biosynthesis of unsaturated fatty acids	hsa01040	ACOX1	Lipid metabolism
Biosynthesis of unsaturated fatty acids	hsa01040	HSD17B4	Lipid metabolism
Biosynthesis of unsaturated fatty acids	hsa01040	ACAA1	Lipid metabolism
Biosynthesis of unsaturated fatty acids	hsa01040	SCP2	Lipid metabolism
Biosynthesis of unsaturated fatty acids	hsa01040	ACOT4	Lipid metabolism
Biosynthesis of unsaturated fatty acids	hsa01040	ACOT2	Lipid metabolism
Biosynthesis of unsaturated fatty acids	hsa01040	ACOT1	Lipid metabolism
Biosynthesis of unsaturated fatty acids	hsa01040	ACOT7	Lipid metabolism
Biosynthesis of unsaturated fatty acids	hsa01040	BAAT	Lipid metabolism
Biotin metabolism	hsa00780	OXSM	Metabolism of cofactors and vitamins
Biotin metabolism	hsa00780	HLCS	Metabolism of cofactors and vitamins
Biotin metabolism	hsa00780	BTD	Metabolism of cofactors and vitamins
Butanoate metabolism	hsa00650	ACAT2	Carbohydrate metabolism
Butanoate metabolism	hsa00650	ACAT1	Carbohydrate metabolism
Butanoate metabolism	hsa00650	HADH	Carbohydrate metabolism
Butanoate metabolism	hsa00650	HADHA	Carbohydrate metabolism
Butanoate metabolism	hsa00650	EHHADH	Carbohydrate metabolism
Butanoate metabolism	hsa00650	ECHS1	Carbohydrate metabolism
Butanoate metabolism	hsa00650	ACADS	Carbohydrate metabolism
Butanoate metabolism	hsa00650	ACSM1	Carbohydrate metabolism
Butanoate metabolism	hsa00650	ACSM2A	Carbohydrate metabolism
Butanoate metabolism	hsa00650	ACSM4	Carbohydrate metabolism
Butanoate metabolism	hsa00650	ACSM5	Carbohydrate metabolism
Butanoate metabolism	hsa00650	ACSM3	Carbohydrate metabolism
Butanoate metabolism	hsa00650	ACSM2B	Carbohydrate metabolism
Butanoate metabolism	hsa00650	ACSM6	Carbohydrate metabolism
Butanoate metabolism	hsa00650	L2HGDH	Carbohydrate metabolism
Butanoate metabolism	hsa00650	GAD1	Carbohydrate metabolism
Butanoate metabolism	hsa00650	GAD2	Carbohydrate metabolism
Butanoate metabolism	hsa00650	ABAT	Carbohydrate metabolism
Butanoate metabolism	hsa00650	ALDH5A1	Carbohydrate metabolism
Butanoate metabolism	hsa00650	HMGCS1	Carbohydrate metabolism
Butanoate metabolism	hsa00650	HMGCS2	Carbohydrate metabolism
Butanoate metabolism	hsa00650	HMGCL	Carbohydrate metabolism
Butanoate metabolism	hsa00650	HMGCLL1	Carbohydrate metabolism
Butanoate metabolism	hsa00650	OXCT1	Carbohydrate metabolism
Butanoate metabolism	hsa00650	OXCT2	Carbohydrate metabolism
Butanoate metabolism	hsa00650	AACS	Carbohydrate metabolism
Butanoate metabolism	hsa00650	BDH1	Carbohydrate metabolism
Butanoate metabolism	hsa00650	BDH2	Carbohydrate metabolism
Caffeine metabolism	hsa00232	CYP1A2	Biosynthesis of other secondary metabolites
Caffeine metabolism	hsa00232	NAT2	Biosynthesis of other secondary metabolites
Caffeine metabolism	hsa00232	NAT1	Biosynthesis of other secondary metabolites
Caffeine metabolism	hsa00232	CYP2A6	Biosynthesis of other secondary metabolites
Caffeine metabolism	hsa00232	CYP2A7	Biosynthesis of other secondary metabolites
Caffeine metabolism	hsa00232	XDH	Biosynthesis of other secondary metabolites
Citrate cycle (TCA cycle)	hsa00020	CS	Carbohydrate metabolism
Citrate cycle (TCA cycle)	hsa00020	ACLY	Carbohydrate metabolism
Citrate cycle (TCA cycle)	hsa00020	ACO2	Carbohydrate metabolism
Citrate cycle (TCA cycle)	hsa00020	ACO1	Carbohydrate metabolism
Citrate cycle (TCA cycle)	hsa00020	IDH1	Carbohydrate metabolism
Citrate cycle (TCA cycle)	hsa00020	IDH2	Carbohydrate metabolism
Citrate cycle (TCA cycle)	hsa00020	IDH3B	Carbohydrate metabolism
Citrate cycle (TCA cycle)	hsa00020	IDH3G	Carbohydrate metabolism
Citrate cycle (TCA cycle)	hsa00020	IDH3A	Carbohydrate metabolism
Citrate cycle (TCA cycle)	hsa00020	OGDHL	Carbohydrate metabolism
Citrate cycle (TCA cycle)	hsa00020	OGDH	Carbohydrate metabolism
Citrate cycle (TCA cycle)	hsa00020	DLST	Carbohydrate metabolism
Citrate cycle (TCA cycle)	hsa00020	DLD	Carbohydrate metabolism
Citrate cycle (TCA cycle)	hsa00020	SUCLG1	Carbohydrate metabolism
Citrate cycle (TCA cycle)	hsa00020	SUCLG2	Carbohydrate metabolism
Citrate cycle (TCA cycle)	hsa00020	SUCLA2	Carbohydrate metabolism
Citrate cycle (TCA cycle)	hsa00020	SDHA	Carbohydrate metabolism
Citrate cycle (TCA cycle)	hsa00020	SDHB	Carbohydrate metabolism
Citrate cycle (TCA cycle)	hsa00020	SDHC	Carbohydrate metabolism
Citrate cycle (TCA cycle)	hsa00020	SDHD	Carbohydrate metabolism
Citrate cycle (TCA cycle)	hsa00020	FH	Carbohydrate metabolism
Citrate cycle (TCA cycle)	hsa00020	MDH1	Carbohydrate metabolism
Citrate cycle (TCA cycle)	hsa00020	MDH2	Carbohydrate metabolism
Citrate cycle (TCA cycle)	hsa00020	PC	Carbohydrate metabolism
Citrate cycle (TCA cycle)	hsa00020	PCK1	Carbohydrate metabolism
Citrate cycle (TCA cycle)	hsa00020	PCK2	Carbohydrate metabolism
Citrate cycle (TCA cycle)	hsa00020	PDHA2	Carbohydrate metabolism
Citrate cycle (TCA cycle)	hsa00020	PDHA1	Carbohydrate metabolism
Citrate cycle (TCA cycle)	hsa00020	PDHB	Carbohydrate metabolism
Citrate cycle (TCA cycle)	hsa00020	DLAT	Carbohydrate metabolism
Cysteine and methionine metabolism	hsa00270	CTH	Amino acid metabolism
Cysteine and methionine metabolism	hsa00270	KYAT3	Amino acid metabolism
Cysteine and methionine metabolism	hsa00270	KYAT1	Amino acid metabolism
Cysteine and methionine metabolism	hsa00270	CBS	Amino acid metabolism
Cysteine and methionine metabolism	hsa00270	CBS	Amino acid metabolism
Cysteine and methionine metabolism	hsa00270	BHMT	Amino acid metabolism
Cysteine and methionine metabolism	hsa00270	BHMT2	Amino acid metabolism
Cysteine and methionine metabolism	hsa00270	MTR	Amino acid metabolism
Cysteine and methionine metabolism	hsa00270	MAT2B	Amino acid metabolism
Cysteine and methionine metabolism	hsa00270	MAT1A	Amino acid metabolism
Cysteine and methionine metabolism	hsa00270	MAT2A	Amino acid metabolism
Cysteine and methionine metabolism	hsa00270	AMD1	Amino acid metabolism
Cysteine and methionine metabolism	hsa00270	SRM	Amino acid metabolism
Cysteine and methionine metabolism	hsa00270	SMS	Amino acid metabolism
Cysteine and methionine metabolism	hsa00270	MTAP	Amino acid metabolism
Cysteine and methionine metabolism	hsa00270	MRI1	Amino acid metabolism
Cysteine and methionine metabolism	hsa00270	APIP	Amino acid metabolism
Cysteine and methionine metabolism	hsa00270	ENOPH1	Amino acid metabolism
Cysteine and methionine metabolism	hsa00270	ADI1	Amino acid metabolism
Cysteine and methionine metabolism	hsa00270	TAT	Amino acid metabolism
Cysteine and methionine metabolism	hsa00270	IL4I1	Amino acid metabolism
Cysteine and methionine metabolism	hsa00270	DNMT1	Amino acid metabolism
Cysteine and methionine metabolism	hsa00270	DNMT3A	Amino acid metabolism
Cysteine and methionine metabolism	hsa00270	DNMT3B	Amino acid metabolism
Cysteine and methionine metabolism	hsa00270	AHCYL2	Amino acid metabolism
Cysteine and methionine metabolism	hsa00270	AHCYL1	Amino acid metabolism
Cysteine and methionine metabolism	hsa00270	AHCY	Amino acid metabolism
Cysteine and methionine metabolism	hsa00270	BCAT2	Amino acid metabolism
Cysteine and methionine metabolism	hsa00270	BCAT1	Amino acid metabolism
Cysteine and methionine metabolism	hsa00270	AGXT2	Amino acid metabolism
Cysteine and methionine metabolism	hsa00270	GCLC	Amino acid metabolism
Cysteine and methionine metabolism	hsa00270	GCLM	Amino acid metabolism
Cysteine and methionine metabolism	hsa00270	GSS	Amino acid metabolism
Cysteine and methionine metabolism	hsa00270	CDO1	Amino acid metabolism
Cysteine and methionine metabolism	hsa00270	GOT1	Amino acid metabolism
Cysteine and methionine metabolism	hsa00270	GOT1L1	Amino acid metabolism
Cysteine and methionine metabolism	hsa00270	GOT2	Amino acid metabolism
Cysteine and methionine metabolism	hsa00270	MPST	Amino acid metabolism
Cysteine and methionine metabolism	hsa00270	TST	Amino acid metabolism
Cysteine and methionine metabolism	hsa00270	LDHAL6A	Amino acid metabolism
Cysteine and methionine metabolism	hsa00270	LDHAL6B	Amino acid metabolism
Cysteine and methionine metabolism	hsa00270	LDHA	Amino acid metabolism
Cysteine and methionine metabolism	hsa00270	LDHB	Amino acid metabolism
Cysteine and methionine metabolism	hsa00270	LDHC	Amino acid metabolism
Cysteine and methionine metabolism	hsa00270	MDH1	Amino acid metabolism
Cysteine and methionine metabolism	hsa00270	MDH2	Amino acid metabolism
Cysteine and methionine metabolism	hsa00270	SDS	Amino acid metabolism
Cysteine and methionine metabolism	hsa00270	SDSL	Amino acid metabolism
Cysteine and methionine metabolism	hsa00270	PHGDH	Amino acid metabolism
Cysteine and methionine metabolism	hsa00270	PSAT1	Amino acid metabolism
D-Amino acid metabolism?Reorganized!	hsa00470	GLS2	Metabolism of other amino acids
D-Amino acid metabolism?Reorganized!	hsa00470	GLS	Metabolism of other amino acids
D-Amino acid metabolism?Reorganized!	hsa00470	DGLUCY	Metabolism of other amino acids
D-Amino acid metabolism?Reorganized!	hsa00470	DDO	Metabolism of other amino acids
D-Amino acid metabolism?Reorganized!	hsa00470	SRR	Metabolism of other amino acids
D-Amino acid metabolism?Reorganized!	hsa00470	DAO	Metabolism of other amino acids
Drug metabolism - cytochrome P450	hsa00982	CYP2D6	Xenobiotics biodegradation and metabolism
Drug metabolism - other enzymes	hsa00983	HPRT1	Xenobiotics biodegradation and metabolism
Drug metabolism - other enzymes	hsa00983	IMPDH1	Xenobiotics biodegradation and metabolism
Drug metabolism - other enzymes	hsa00983	IMPDH2	Xenobiotics biodegradation and metabolism
Drug metabolism - other enzymes	hsa00983	GMPS	Xenobiotics biodegradation and metabolism
Drug metabolism - other enzymes	hsa00983	TPMT	Xenobiotics biodegradation and metabolism
Drug metabolism - other enzymes	hsa00983	XDH	Xenobiotics biodegradation and metabolism
Drug metabolism - other enzymes	hsa00983	ITPA	Xenobiotics biodegradation and metabolism
Drug metabolism - other enzymes	hsa00983	CES1	Xenobiotics biodegradation and metabolism
Drug metabolism - other enzymes	hsa00983	CES2	Xenobiotics biodegradation and metabolism
Drug metabolism - other enzymes	hsa00983	UGT2A1	Xenobiotics biodegradation and metabolism
Drug metabolism - other enzymes	hsa00983	UGT2A3	Xenobiotics biodegradation and metabolism
Drug metabolism - other enzymes	hsa00983	UGT2B17	Xenobiotics biodegradation and metabolism
Drug metabolism - other enzymes	hsa00983	UGT2B11	Xenobiotics biodegradation and metabolism
Drug metabolism - other enzymes	hsa00983	UGT2B28	Xenobiotics biodegradation and metabolism
Drug metabolism - other enzymes	hsa00983	UGT1A6	Xenobiotics biodegradation and metabolism
Drug metabolism - other enzymes	hsa00983	UGT1A4	Xenobiotics biodegradation and metabolism
Drug metabolism - other enzymes	hsa00983	UGT1A1	Xenobiotics biodegradation and metabolism
Drug metabolism - other enzymes	hsa00983	UGT1A3	Xenobiotics biodegradation and metabolism
Drug metabolism - other enzymes	hsa00983	UGT2B10	Xenobiotics biodegradation and metabolism
Drug metabolism - other enzymes	hsa00983	UGT1A9	Xenobiotics biodegradation and metabolism
Drug metabolism - other enzymes	hsa00983	UGT2B7	Xenobiotics biodegradation and metabolism
Drug metabolism - other enzymes	hsa00983	UGT1A10	Xenobiotics biodegradation and metabolism
Drug metabolism - other enzymes	hsa00983	UGT1A8	Xenobiotics biodegradation and metabolism
Drug metabolism - other enzymes	hsa00983	UGT1A5	Xenobiotics biodegradation and metabolism
Drug metabolism - other enzymes	hsa00983	UGT2B15	Xenobiotics biodegradation and metabolism
Drug metabolism - other enzymes	hsa00983	UGT1A7	Xenobiotics biodegradation and metabolism
Drug metabolism - other enzymes	hsa00983	UGT2B4	Xenobiotics biodegradation and metabolism
Drug metabolism - other enzymes	hsa00983	UGT2A2	Xenobiotics biodegradation and metabolism
Drug metabolism - other enzymes	hsa00983	GUSB	Xenobiotics biodegradation and metabolism
Drug metabolism - other enzymes	hsa00983	CYP3A4	Xenobiotics biodegradation and metabolism
Drug metabolism - other enzymes	hsa00983	CDA	Xenobiotics biodegradation and metabolism
Drug metabolism - other enzymes	hsa00983	TYMP	Xenobiotics biodegradation and metabolism
Drug metabolism - other enzymes	hsa00983	DPYD	Xenobiotics biodegradation and metabolism
Drug metabolism - other enzymes	hsa00983	DPYS	Xenobiotics biodegradation and metabolism
Drug metabolism - other enzymes	hsa00983	UPB1	Xenobiotics biodegradation and metabolism
Drug metabolism - other enzymes	hsa00983	CYP2A6	Xenobiotics biodegradation and metabolism
Drug metabolism - other enzymes	hsa00983	CYP2A7	Xenobiotics biodegradation and metabolism
Drug metabolism - other enzymes	hsa00983	UPP2	Xenobiotics biodegradation and metabolism
Drug metabolism - other enzymes	hsa00983	UPP1	Xenobiotics biodegradation and metabolism
Drug metabolism - other enzymes	hsa00983	UCK1	Xenobiotics biodegradation and metabolism
Drug metabolism - other enzymes	hsa00983	UCK2	Xenobiotics biodegradation and metabolism
Drug metabolism - other enzymes	hsa00983	UCKL1	Xenobiotics biodegradation and metabolism
Drug metabolism - other enzymes	hsa00983	TK2	Xenobiotics biodegradation and metabolism
Drug metabolism - other enzymes	hsa00983	TK1	Xenobiotics biodegradation and metabolism
Drug metabolism - other enzymes	hsa00983	UMPS	Xenobiotics biodegradation and metabolism
Drug metabolism - other enzymes	hsa00983	CMPK1	Xenobiotics biodegradation and metabolism
Drug metabolism - other enzymes	hsa00983	RRM1	Xenobiotics biodegradation and metabolism
Drug metabolism - other enzymes	hsa00983	RRM2B	Xenobiotics biodegradation and metabolism
Drug metabolism - other enzymes	hsa00983	RRM2	Xenobiotics biodegradation and metabolism
Drug metabolism - other enzymes	hsa00983	NME6	Xenobiotics biodegradation and metabolism
Drug metabolism - other enzymes	hsa00983	NME7	Xenobiotics biodegradation and metabolism
Drug metabolism - other enzymes	hsa00983	NME2	Xenobiotics biodegradation and metabolism
Drug metabolism - other enzymes	hsa00983	NME4	Xenobiotics biodegradation and metabolism
Drug metabolism - other enzymes	hsa00983	NME1	Xenobiotics biodegradation and metabolism
Drug metabolism - other enzymes	hsa00983	NME3	Xenobiotics biodegradation and metabolism
Drug metabolism - other enzymes	hsa00983	NME1-NME2	Xenobiotics biodegradation and metabolism
Drug metabolism - other enzymes	hsa00983	DUT	Xenobiotics biodegradation and metabolism
Drug metabolism - other enzymes	hsa00983	MPO	Xenobiotics biodegradation and metabolism
Drug metabolism - other enzymes	hsa00983	NAT2	Xenobiotics biodegradation and metabolism
Drug metabolism - other enzymes	hsa00983	NAT1	Xenobiotics biodegradation and metabolism
Drug metabolism - other enzymes	hsa00983	CYP2E1	Xenobiotics biodegradation and metabolism
Drug metabolism - other enzymes	hsa00983	GSTA5	Xenobiotics biodegradation and metabolism
Drug metabolism - other enzymes	hsa00983	GSTA2	Xenobiotics biodegradation and metabolism
Drug metabolism - other enzymes	hsa00983	GSTA4	Xenobiotics biodegradation and metabolism
Drug metabolism - other enzymes	hsa00983	GSTO2	Xenobiotics biodegradation and metabolism
Drug metabolism - other enzymes	hsa00983	GSTM4	Xenobiotics biodegradation and metabolism
Drug metabolism - other enzymes	hsa00983	GSTT2	Xenobiotics biodegradation and metabolism
Drug metabolism - other enzymes	hsa00983	GSTT1	Xenobiotics biodegradation and metabolism
Drug metabolism - other enzymes	hsa00983	GSTM3	Xenobiotics biodegradation and metabolism
Drug metabolism - other enzymes	hsa00983	MGST1	Xenobiotics biodegradation and metabolism
Drug metabolism - other enzymes	hsa00983	MGST3	Xenobiotics biodegradation and metabolism
Drug metabolism - other enzymes	hsa00983	GSTM1	Xenobiotics biodegradation and metabolism
Drug metabolism - other enzymes	hsa00983	GSTM5	Xenobiotics biodegradation and metabolism
Drug metabolism - other enzymes	hsa00983	MGST2	Xenobiotics biodegradation and metabolism
Drug metabolism - other enzymes	hsa00983	GSTA1	Xenobiotics biodegradation and metabolism
Drug metabolism - other enzymes	hsa00983	GSTM2	Xenobiotics biodegradation and metabolism
Drug metabolism - other enzymes	hsa00983	GSTA3	Xenobiotics biodegradation and metabolism
Drug metabolism - other enzymes	hsa00983	GSTO1	Xenobiotics biodegradation and metabolism
Drug metabolism - other enzymes	hsa00983	GSTT2B	Xenobiotics biodegradation and metabolism
Drug metabolism - other enzymes	hsa00983	GSTP1	Xenobiotics biodegradation and metabolism
Ether lipid metabolism	hsa00565	AGPS	Lipid metabolism
Ether lipid metabolism	hsa00565	PLPP1	Lipid metabolism
Ether lipid metabolism	hsa00565	PLPP3	Lipid metabolism
Ether lipid metabolism	hsa00565	PLPP2	Lipid metabolism
Ether lipid metabolism	hsa00565	SELENOI	Lipid metabolism
Ether lipid metabolism	hsa00565	CHPT1	Lipid metabolism
Ether lipid metabolism	hsa00565	CEPT1	Lipid metabolism
Ether lipid metabolism	hsa00565	PEDS1	Lipid metabolism
Ether lipid metabolism	hsa00565	PEDS1-UBE2V1	Lipid metabolism
Ether lipid metabolism	hsa00565	PLA2G10	Lipid metabolism
Ether lipid metabolism	hsa00565	PLA2G2D	Lipid metabolism
Ether lipid metabolism	hsa00565	PLA2G2E	Lipid metabolism
Ether lipid metabolism	hsa00565	PLA2G3	Lipid metabolism
Ether lipid metabolism	hsa00565	PLA2G2F	Lipid metabolism
Ether lipid metabolism	hsa00565	PLA2G12A	Lipid metabolism
Ether lipid metabolism	hsa00565	PLA2G12B	Lipid metabolism
Ether lipid metabolism	hsa00565	PLA2G1B	Lipid metabolism
Ether lipid metabolism	hsa00565	PLA2G5	Lipid metabolism
Ether lipid metabolism	hsa00565	PLA2G2A	Lipid metabolism
Ether lipid metabolism	hsa00565	PLA2G2C	Lipid metabolism
Ether lipid metabolism	hsa00565	PLA2G4E	Lipid metabolism
Ether lipid metabolism	hsa00565	PLA2G4A	Lipid metabolism
Ether lipid metabolism	hsa00565	JMJD7-PLA2G4B	Lipid metabolism
Ether lipid metabolism	hsa00565	PLA2G4B	Lipid metabolism
Ether lipid metabolism	hsa00565	PLA2G4C	Lipid metabolism
Ether lipid metabolism	hsa00565	PLA2G4D	Lipid metabolism
Ether lipid metabolism	hsa00565	PLA2G4F	Lipid metabolism
Ether lipid metabolism	hsa00565	PLA2G6	Lipid metabolism
Ether lipid metabolism	hsa00565	PLB1	Lipid metabolism
Ether lipid metabolism	hsa00565	PLAAT3	Lipid metabolism
Ether lipid metabolism	hsa00565	LPCAT4	Lipid metabolism
Ether lipid metabolism	hsa00565	ENPP6	Lipid metabolism
Ether lipid metabolism	hsa00565	ENPP2	Lipid metabolism
Ether lipid metabolism	hsa00565	GDPD3	Lipid metabolism
Ether lipid metabolism	hsa00565	GDPD1	Lipid metabolism
Ether lipid metabolism	hsa00565	TMEM86B	Lipid metabolism
Ether lipid metabolism	hsa00565	PLD1	Lipid metabolism
Ether lipid metabolism	hsa00565	PLD2	Lipid metabolism
Ether lipid metabolism	hsa00565	PLD3	Lipid metabolism
Ether lipid metabolism	hsa00565	PLD4	Lipid metabolism
Ether lipid metabolism	hsa00565	UGT8	Lipid metabolism
Ether lipid metabolism	hsa00565	GAL3ST1	Lipid metabolism
Ether lipid metabolism	hsa00565	LPCAT2	Lipid metabolism
Ether lipid metabolism	hsa00565	LPCAT1	Lipid metabolism
Ether lipid metabolism	hsa00565	PAFAH1B1	Lipid metabolism
Ether lipid metabolism	hsa00565	PAFAH1B2	Lipid metabolism
Ether lipid metabolism	hsa00565	PAFAH1B3	Lipid metabolism
Ether lipid metabolism	hsa00565	PLA2G7	Lipid metabolism
Ether lipid metabolism	hsa00565	PAFAH2	Lipid metabolism
Fatty acid biosynthesis	hsa00061	ACACA	Lipid metabolism
Fatty acid biosynthesis	hsa00061	ACACB	Lipid metabolism
Fatty acid biosynthesis	hsa00061	ACSF3	Lipid metabolism
Fatty acid biosynthesis	hsa00061	MCAT	Lipid metabolism
Fatty acid biosynthesis	hsa00061	FASN	Lipid metabolism
Fatty acid biosynthesis	hsa00061	OXSM	Lipid metabolism
Fatty acid biosynthesis	hsa00061	CBR4	Lipid metabolism
Fatty acid biosynthesis	hsa00061	HSD17B8	Lipid metabolism
Fatty acid biosynthesis	hsa00061	HTD2	Lipid metabolism
Fatty acid biosynthesis	hsa00061	MECR	Lipid metabolism
Fatty acid biosynthesis	hsa00061	OLAH	Lipid metabolism
Fatty acid biosynthesis	hsa00061	ACSL6	Lipid metabolism
Fatty acid biosynthesis	hsa00061	ACSL4	Lipid metabolism
Fatty acid biosynthesis	hsa00061	ACSL1	Lipid metabolism
Fatty acid biosynthesis	hsa00061	ACSL5	Lipid metabolism
Fatty acid biosynthesis	hsa00061	ACSL3	Lipid metabolism
Fatty acid biosynthesis	hsa00061	ACSBG1	Lipid metabolism
Fatty acid biosynthesis	hsa00061	ACSBG2	Lipid metabolism
Fatty acid degradation	hsa00071	ACAT2	Lipid metabolism
Fatty acid degradation	hsa00071	ACAT1	Lipid metabolism
Fatty acid degradation	hsa00071	ACAA1	Lipid metabolism
Fatty acid degradation	hsa00071	ACAA2	Lipid metabolism
Fatty acid degradation	hsa00071	HADHB	Lipid metabolism
Fatty acid degradation	hsa00071	HADH	Lipid metabolism
Fatty acid degradation	hsa00071	HADHA	Lipid metabolism
Fatty acid degradation	hsa00071	EHHADH	Lipid metabolism
Fatty acid degradation	hsa00071	ECHS1	Lipid metabolism
Fatty acid degradation	hsa00071	ACOX3	Lipid metabolism
Fatty acid degradation	hsa00071	ACOX1	Lipid metabolism
Fatty acid degradation	hsa00071	ACADS	Lipid metabolism
Fatty acid degradation	hsa00071	ACADM	Lipid metabolism
Fatty acid degradation	hsa00071	ACADL	Lipid metabolism
Fatty acid degradation	hsa00071	ACADSB	Lipid metabolism
Fatty acid degradation	hsa00071	ACADVL	Lipid metabolism
Fatty acid degradation	hsa00071	GCDH	Lipid metabolism
Fatty acid degradation	hsa00071	ACSL6	Lipid metabolism
Fatty acid degradation	hsa00071	ACSL4	Lipid metabolism
Fatty acid degradation	hsa00071	ACSL1	Lipid metabolism
Fatty acid degradation	hsa00071	ACSL5	Lipid metabolism
Fatty acid degradation	hsa00071	ACSL3	Lipid metabolism
Fatty acid degradation	hsa00071	ACSBG1	Lipid metabolism
Fatty acid degradation	hsa00071	ACSBG2	Lipid metabolism
Fatty acid degradation	hsa00071	CPT1A	Lipid metabolism
Fatty acid degradation	hsa00071	CPT1B	Lipid metabolism
Fatty acid degradation	hsa00071	CPT1C	Lipid metabolism
Fatty acid degradation	hsa00071	CPT2	Lipid metabolism
Fatty acid degradation	hsa00071	ECI1	Lipid metabolism
Fatty acid degradation	hsa00071	ECI2	Lipid metabolism
Fatty acid degradation	hsa00071	CYP2U1	Lipid metabolism
Fatty acid degradation	hsa00071	ADH1A	Lipid metabolism
Fatty acid degradation	hsa00071	ADH1B	Lipid metabolism
Fatty acid degradation	hsa00071	ADH1C	Lipid metabolism
Fatty acid degradation	hsa00071	ADH7	Lipid metabolism
Fatty acid degradation	hsa00071	ADH4	Lipid metabolism
Fatty acid degradation	hsa00071	ADH5	Lipid metabolism
Fatty acid degradation	hsa00071	ADH6	Lipid metabolism
Fatty acid degradation	hsa00071	ALDH2	Lipid metabolism
Fatty acid degradation	hsa00071	ALDH3A2	Lipid metabolism
Fatty acid degradation	hsa00071	ALDH1B1	Lipid metabolism
Fatty acid degradation	hsa00071	ALDH7A1	Lipid metabolism
Fatty acid degradation	hsa00071	ALDH9A1	Lipid metabolism
Fatty acid elongation	hsa00062	ACAA2	Lipid metabolism
Fatty acid elongation	hsa00062	HADHB	Lipid metabolism
Fatty acid elongation	hsa00062	HADH	Lipid metabolism
Fatty acid elongation	hsa00062	HADHA	Lipid metabolism
Fatty acid elongation	hsa00062	ECHS1	Lipid metabolism
Fatty acid elongation	hsa00062	MECR	Lipid metabolism
Fatty acid elongation	hsa00062	PPT1	Lipid metabolism
Fatty acid elongation	hsa00062	PPT2	Lipid metabolism
Fatty acid elongation	hsa00062	ELOVL1	Lipid metabolism
Fatty acid elongation	hsa00062	ELOVL2	Lipid metabolism
Fatty acid elongation	hsa00062	ELOVL3	Lipid metabolism
Fatty acid elongation	hsa00062	ELOVL4	Lipid metabolism
Fatty acid elongation	hsa00062	ELOVL5	Lipid metabolism
Fatty acid elongation	hsa00062	ELOVL6	Lipid metabolism
Fatty acid elongation	hsa00062	ELOVL7	Lipid metabolism
Fatty acid elongation	hsa00062	HSD17B12	Lipid metabolism
Fatty acid elongation	hsa00062	HACD2	Lipid metabolism
Fatty acid elongation	hsa00062	HACD1	Lipid metabolism
Fatty acid elongation	hsa00062	HACD4	Lipid metabolism
Fatty acid elongation	hsa00062	HACD3	Lipid metabolism
Fatty acid elongation	hsa00062	TECR	Lipid metabolism
Fatty acid elongation	hsa00062	ACOT4	Lipid metabolism
Fatty acid elongation	hsa00062	ACOT2	Lipid metabolism
Fatty acid elongation	hsa00062	ACOT1	Lipid metabolism
Fatty acid elongation	hsa00062	ACOT7	Lipid metabolism
Fatty acid elongation	hsa00062	THEM4	Lipid metabolism
Fatty acid elongation	hsa00062	THEM5	Lipid metabolism
Folate biosynthesis	hsa00790	GCH1	Metabolism of cofactors and vitamins
Folate biosynthesis	hsa00790	ALPL	Metabolism of cofactors and vitamins
Folate biosynthesis	hsa00790	ALPI	Metabolism of cofactors and vitamins
Folate biosynthesis	hsa00790	ALPP	Metabolism of cofactors and vitamins
Folate biosynthesis	hsa00790	ALPG	Metabolism of cofactors and vitamins
Folate biosynthesis	hsa00790	DHFR	Metabolism of cofactors and vitamins
Folate biosynthesis	hsa00790	DHFR2	Metabolism of cofactors and vitamins
Folate biosynthesis	hsa00790	FPGS	Metabolism of cofactors and vitamins
Folate biosynthesis	hsa00790	GGH	Metabolism of cofactors and vitamins
Folate biosynthesis	hsa00790	PTS	Metabolism of cofactors and vitamins
Folate biosynthesis	hsa00790	SPR	Metabolism of cofactors and vitamins
Folate biosynthesis	hsa00790	AKR1B1	Metabolism of cofactors and vitamins
Folate biosynthesis	hsa00790	AKR1B10	Metabolism of cofactors and vitamins
Folate biosynthesis	hsa00790	CBR1	Metabolism of cofactors and vitamins
Folate biosynthesis	hsa00790	AKR1C3	Metabolism of cofactors and vitamins
Folate biosynthesis	hsa00790	QDPR	Metabolism of cofactors and vitamins
Folate biosynthesis	hsa00790	PCBD2	Metabolism of cofactors and vitamins
Folate biosynthesis	hsa00790	PCBD1	Metabolism of cofactors and vitamins
Folate biosynthesis	hsa00790	PAH	Metabolism of cofactors and vitamins
Folate biosynthesis	hsa00790	TH	Metabolism of cofactors and vitamins
Folate biosynthesis	hsa00790	TPH2	Metabolism of cofactors and vitamins
Folate biosynthesis	hsa00790	TPH1	Metabolism of cofactors and vitamins
Folate biosynthesis	hsa00790	MOCS1	Metabolism of cofactors and vitamins
Folate biosynthesis	hsa00790	MOCS2	Metabolism of cofactors and vitamins
Folate biosynthesis	hsa00790	GPHN	Metabolism of cofactors and vitamins
Folate biosynthesis	hsa00790	MOCOS	Metabolism of cofactors and vitamins
Fructose and mannose metabolism	hsa00051	MPI	Carbohydrate metabolism
Fructose and mannose metabolism	hsa00051	PMM2	Carbohydrate metabolism
Fructose and mannose metabolism	hsa00051	PMM1	Carbohydrate metabolism
Fructose and mannose metabolism	hsa00051	GMPPB	Carbohydrate metabolism
Fructose and mannose metabolism	hsa00051	GMPPA	Carbohydrate metabolism
Fructose and mannose metabolism	hsa00051	GMDS	Carbohydrate metabolism
Fructose and mannose metabolism	hsa00051	GFUS	Carbohydrate metabolism
Fructose and mannose metabolism	hsa00051	FPGT	Carbohydrate metabolism
Fructose and mannose metabolism	hsa00051	FCSK	Carbohydrate metabolism
Fructose and mannose metabolism	hsa00051	ENOSF1	Carbohydrate metabolism
Fructose and mannose metabolism	hsa00051	HK3	Carbohydrate metabolism
Fructose and mannose metabolism	hsa00051	HK1	Carbohydrate metabolism
Fructose and mannose metabolism	hsa00051	HK2	Carbohydrate metabolism
Fructose and mannose metabolism	hsa00051	HKDC1	Carbohydrate metabolism
Fructose and mannose metabolism	hsa00051	PFKM	Carbohydrate metabolism
Fructose and mannose metabolism	hsa00051	PFKP	Carbohydrate metabolism
Fructose and mannose metabolism	hsa00051	PFKL	Carbohydrate metabolism
Fructose and mannose metabolism	hsa00051	FBP1	Carbohydrate metabolism
Fructose and mannose metabolism	hsa00051	FBP2	Carbohydrate metabolism
Fructose and mannose metabolism	hsa00051	PFKFB1	Carbohydrate metabolism
Fructose and mannose metabolism	hsa00051	PFKFB2	Carbohydrate metabolism
Fructose and mannose metabolism	hsa00051	PFKFB3	Carbohydrate metabolism
Fructose and mannose metabolism	hsa00051	PFKFB4	Carbohydrate metabolism
Fructose and mannose metabolism	hsa00051	TIGAR	Carbohydrate metabolism
Fructose and mannose metabolism	hsa00051	KHK	Carbohydrate metabolism
Fructose and mannose metabolism	hsa00051	SORD	Carbohydrate metabolism
Fructose and mannose metabolism	hsa00051	AKR1B1	Carbohydrate metabolism
Fructose and mannose metabolism	hsa00051	AKR1B10	Carbohydrate metabolism
Fructose and mannose metabolism	hsa00051	ALDOC	Carbohydrate metabolism
Fructose and mannose metabolism	hsa00051	ALDOA	Carbohydrate metabolism
Fructose and mannose metabolism	hsa00051	ALDOB	Carbohydrate metabolism
Fructose and mannose metabolism	hsa00051	TPI1	Carbohydrate metabolism
Fructose and mannose metabolism	hsa00051	TKFC	Carbohydrate metabolism
Galactose metabolism	hsa00052	GALM	Carbohydrate metabolism
Galactose metabolism	hsa00052	GALK1	Carbohydrate metabolism
Galactose metabolism	hsa00052	GALT	Carbohydrate metabolism
Galactose metabolism	hsa00052	GALE	Carbohydrate metabolism
Galactose metabolism	hsa00052	UGP2	Carbohydrate metabolism
Galactose metabolism	hsa00052	PGM1	Carbohydrate metabolism
Galactose metabolism	hsa00052	PGM2	Carbohydrate metabolism
Galactose metabolism	hsa00052	HK3	Carbohydrate metabolism
Galactose metabolism	hsa00052	HK1	Carbohydrate metabolism
Galactose metabolism	hsa00052	HK2	Carbohydrate metabolism
Galactose metabolism	hsa00052	HKDC1	Carbohydrate metabolism
Galactose metabolism	hsa00052	GCK	Carbohydrate metabolism
Galactose metabolism	hsa00052	G6PC1	Carbohydrate metabolism
Galactose metabolism	hsa00052	G6PC2	Carbohydrate metabolism
Galactose metabolism	hsa00052	G6PC3	Carbohydrate metabolism
Galactose metabolism	hsa00052	GLB1	Carbohydrate metabolism
Galactose metabolism	hsa00052	LCT	Carbohydrate metabolism
Galactose metabolism	hsa00052	LALBA	Carbohydrate metabolism
Galactose metabolism	hsa00052	B4GALT1	Carbohydrate metabolism
Galactose metabolism	hsa00052	B4GALT2	Carbohydrate metabolism
Galactose metabolism	hsa00052	GLA	Carbohydrate metabolism
Galactose metabolism	hsa00052	AKR1B1	Carbohydrate metabolism
Galactose metabolism	hsa00052	AKR1B10	Carbohydrate metabolism
Galactose metabolism	hsa00052	PFKM	Carbohydrate metabolism
Galactose metabolism	hsa00052	PFKP	Carbohydrate metabolism
Galactose metabolism	hsa00052	PFKL	Carbohydrate metabolism
Galactose metabolism	hsa00052	MGAM	Carbohydrate metabolism
Galactose metabolism	hsa00052	MGAM2	Carbohydrate metabolism
Galactose metabolism	hsa00052	GAA	Carbohydrate metabolism
Galactose metabolism	hsa00052	GANC	Carbohydrate metabolism
Galactose metabolism	hsa00052	SI	Carbohydrate metabolism
Glutathione metabolism	hsa00480	GGT7	Metabolism of other amino acids
Glutathione metabolism	hsa00480	GGT6	Metabolism of other amino acids
Glutathione metabolism	hsa00480	GGT1	Metabolism of other amino acids
Glutathione metabolism	hsa00480	GGT5	Metabolism of other amino acids
Glutathione metabolism	hsa00480	GGCT	Metabolism of other amino acids
Glutathione metabolism	hsa00480	CHAC1	Metabolism of other amino acids
Glutathione metabolism	hsa00480	CHAC2	Metabolism of other amino acids
Glutathione metabolism	hsa00480	OPLAH	Metabolism of other amino acids
Glutathione metabolism	hsa00480	GCLC	Metabolism of other amino acids
Glutathione metabolism	hsa00480	GCLM	Metabolism of other amino acids
Glutathione metabolism	hsa00480	GSS	Metabolism of other amino acids
Glutathione metabolism	hsa00480	LAP3	Metabolism of other amino acids
Glutathione metabolism	hsa00480	ANPEP	Metabolism of other amino acids
Glutathione metabolism	hsa00480	GSTA5	Metabolism of other amino acids
Glutathione metabolism	hsa00480	GSTA2	Metabolism of other amino acids
Glutathione metabolism	hsa00480	GSTA4	Metabolism of other amino acids
Glutathione metabolism	hsa00480	GSTO2	Metabolism of other amino acids
Glutathione metabolism	hsa00480	GSTM4	Metabolism of other amino acids
Glutathione metabolism	hsa00480	GSTT2	Metabolism of other amino acids
Glutathione metabolism	hsa00480	GSTT1	Metabolism of other amino acids
Glutathione metabolism	hsa00480	GSTM3	Metabolism of other amino acids
Glutathione metabolism	hsa00480	MGST1	Metabolism of other amino acids
Glutathione metabolism	hsa00480	MGST3	Metabolism of other amino acids
Glutathione metabolism	hsa00480	GSTM1	Metabolism of other amino acids
Glutathione metabolism	hsa00480	GSTM5	Metabolism of other amino acids
Glutathione metabolism	hsa00480	MGST2	Metabolism of other amino acids
Glutathione metabolism	hsa00480	GSTA1	Metabolism of other amino acids
Glutathione metabolism	hsa00480	GSTM2	Metabolism of other amino acids
Glutathione metabolism	hsa00480	GSTA3	Metabolism of other amino acids
Glutathione metabolism	hsa00480	GSTO1	Metabolism of other amino acids
Glutathione metabolism	hsa00480	GSTT2B	Metabolism of other amino acids
Glutathione metabolism	hsa00480	GSTP1	Metabolism of other amino acids
Glutathione metabolism	hsa00480	GSTK1	Metabolism of other amino acids
Glutathione metabolism	hsa00480	HPGDS	Metabolism of other amino acids
Glutathione metabolism	hsa00480	LANCL1	Metabolism of other amino acids
Glutathione metabolism	hsa00480	NAT8	Metabolism of other amino acids
Glutathione metabolism	hsa00480	NAT8B	Metabolism of other amino acids
Glutathione metabolism	hsa00480	GSR	Metabolism of other amino acids
Glutathione metabolism	hsa00480	IDH1	Metabolism of other amino acids
Glutathione metabolism	hsa00480	IDH2	Metabolism of other amino acids
Glutathione metabolism	hsa00480	PGD	Metabolism of other amino acids
Glutathione metabolism	hsa00480	G6PD	Metabolism of other amino acids
Glutathione metabolism	hsa00480	TXNDC12	Metabolism of other amino acids
Glutathione metabolism	hsa00480	GPX4	Metabolism of other amino acids
Glutathione metabolism	hsa00480	GPX6	Metabolism of other amino acids
Glutathione metabolism	hsa00480	GPX7	Metabolism of other amino acids
Glutathione metabolism	hsa00480	GPX2	Metabolism of other amino acids
Glutathione metabolism	hsa00480	GPX3	Metabolism of other amino acids
Glutathione metabolism	hsa00480	GPX1	Metabolism of other amino acids
Glutathione metabolism	hsa00480	GPX5	Metabolism of other amino acids
Glutathione metabolism	hsa00480	GPX8	Metabolism of other amino acids
Glutathione metabolism	hsa00480	PRDX6	Metabolism of other amino acids
Glutathione metabolism	hsa00480	ODC1	Metabolism of other amino acids
Glutathione metabolism	hsa00480	SRM	Metabolism of other amino acids
Glutathione metabolism	hsa00480	SMS	Metabolism of other amino acids
Glutathione metabolism	hsa00480	RRM1	Metabolism of other amino acids
Glutathione metabolism	hsa00480	RRM2B	Metabolism of other amino acids
Glutathione metabolism	hsa00480	RRM2	Metabolism of other amino acids
Glycerolipid metabolism	hsa00561	GLYCTK	Lipid metabolism
Glycerolipid metabolism	hsa00561	ALDH2	Lipid metabolism
Glycerolipid metabolism	hsa00561	ALDH3A2	Lipid metabolism
Glycerolipid metabolism	hsa00561	ALDH1B1	Lipid metabolism
Glycerolipid metabolism	hsa00561	ALDH7A1	Lipid metabolism
Glycerolipid metabolism	hsa00561	ALDH9A1	Lipid metabolism
Glycerolipid metabolism	hsa00561	AKR1B1	Lipid metabolism
Glycerolipid metabolism	hsa00561	AKR1B10	Lipid metabolism
Glycerolipid metabolism	hsa00561	AKR1A1	Lipid metabolism
Glycerolipid metabolism	hsa00561	TKFC	Lipid metabolism
Glycerolipid metabolism	hsa00561	GK2	Lipid metabolism
Glycerolipid metabolism	hsa00561	GK	Lipid metabolism
Glycerolipid metabolism	hsa00561	GPAM	Lipid metabolism
Glycerolipid metabolism	hsa00561	GPAT2	Lipid metabolism
Glycerolipid metabolism	hsa00561	GPAT4	Lipid metabolism
Glycerolipid metabolism	hsa00561	GPAT3	Lipid metabolism
Glycerolipid metabolism	hsa00561	AGPAT1	Lipid metabolism
Glycerolipid metabolism	hsa00561	AGPAT2	Lipid metabolism
Glycerolipid metabolism	hsa00561	AGPAT3	Lipid metabolism
Glycerolipid metabolism	hsa00561	AGPAT4	Lipid metabolism
Glycerolipid metabolism	hsa00561	AGPAT5	Lipid metabolism
Glycerolipid metabolism	hsa00561	LCLAT1	Lipid metabolism
Glycerolipid metabolism	hsa00561	MBOAT1	Lipid metabolism
Glycerolipid metabolism	hsa00561	MBOAT2	Lipid metabolism
Glycerolipid metabolism	hsa00561	PLPP1	Lipid metabolism
Glycerolipid metabolism	hsa00561	PLPP3	Lipid metabolism
Glycerolipid metabolism	hsa00561	PLPP2	Lipid metabolism
Glycerolipid metabolism	hsa00561	LPIN1	Lipid metabolism
Glycerolipid metabolism	hsa00561	LPIN3	Lipid metabolism
Glycerolipid metabolism	hsa00561	LPIN2	Lipid metabolism
Glycerolipid metabolism	hsa00561	PLPP5	Lipid metabolism
Glycerolipid metabolism	hsa00561	PLPP4	Lipid metabolism
Glycerolipid metabolism	hsa00561	DGKZ	Lipid metabolism
Glycerolipid metabolism	hsa00561	DGKD	Lipid metabolism
Glycerolipid metabolism	hsa00561	DGKI	Lipid metabolism
Glycerolipid metabolism	hsa00561	DGKA	Lipid metabolism
Glycerolipid metabolism	hsa00561	DGKE	Lipid metabolism
Glycerolipid metabolism	hsa00561	DGKB	Lipid metabolism
Glycerolipid metabolism	hsa00561	DGKH	Lipid metabolism
Glycerolipid metabolism	hsa00561	DGKG	Lipid metabolism
Glycerolipid metabolism	hsa00561	DGKQ	Lipid metabolism
Glycerolipid metabolism	hsa00561	DGKK	Lipid metabolism
Glycerolipid metabolism	hsa00561	DGAT1	Lipid metabolism
Glycerolipid metabolism	hsa00561	DGAT2	Lipid metabolism
Glycerolipid metabolism	hsa00561	MOGAT3	Lipid metabolism
Glycerolipid metabolism	hsa00561	CEL	Lipid metabolism
Glycerolipid metabolism	hsa00561	PNPLA2	Lipid metabolism
Glycerolipid metabolism	hsa00561	PNPLA3	Lipid metabolism
Glycerolipid metabolism	hsa00561	PNLIP	Lipid metabolism
Glycerolipid metabolism	hsa00561	PNLIPRP1	Lipid metabolism
Glycerolipid metabolism	hsa00561	PNLIPRP2	Lipid metabolism
Glycerolipid metabolism	hsa00561	PNLIPRP3	Lipid metabolism
Glycerolipid metabolism	hsa00561	LIPC	Lipid metabolism
Glycerolipid metabolism	hsa00561	LIPF	Lipid metabolism
Glycerolipid metabolism	hsa00561	LIPG	Lipid metabolism
Glycerolipid metabolism	hsa00561	LPL	Lipid metabolism
Glycerolipid metabolism	hsa00561	AGK	Lipid metabolism
Glycerolipid metabolism	hsa00561	MGLL	Lipid metabolism
Glycerolipid metabolism	hsa00561	MOGAT1	Lipid metabolism
Glycerolipid metabolism	hsa00561	MOGAT2	Lipid metabolism
Glycerolipid metabolism	hsa00561	GLA	Lipid metabolism
Glycerophospholipid metabolism	hsa00564	GPD1L	Lipid metabolism
Glycerophospholipid metabolism	hsa00564	GPD1	Lipid metabolism
Glycerophospholipid metabolism	hsa00564	GPD2	Lipid metabolism
Glycerophospholipid metabolism	hsa00564	GPAM	Lipid metabolism
Glycerophospholipid metabolism	hsa00564	GPAT2	Lipid metabolism
Glycerophospholipid metabolism	hsa00564	GPAT4	Lipid metabolism
Glycerophospholipid metabolism	hsa00564	GPAT3	Lipid metabolism
Glycerophospholipid metabolism	hsa00564	AGPAT1	Lipid metabolism
Glycerophospholipid metabolism	hsa00564	AGPAT2	Lipid metabolism
Glycerophospholipid metabolism	hsa00564	AGPAT3	Lipid metabolism
Glycerophospholipid metabolism	hsa00564	AGPAT4	Lipid metabolism
Glycerophospholipid metabolism	hsa00564	AGPAT5	Lipid metabolism
Glycerophospholipid metabolism	hsa00564	LCLAT1	Lipid metabolism
Glycerophospholipid metabolism	hsa00564	MBOAT1	Lipid metabolism
Glycerophospholipid metabolism	hsa00564	MBOAT2	Lipid metabolism
Glycerophospholipid metabolism	hsa00564	GNPAT	Lipid metabolism
Glycerophospholipid metabolism	hsa00564	ADPRM	Lipid metabolism
Glycerophospholipid metabolism	hsa00564	PLPP1	Lipid metabolism
Glycerophospholipid metabolism	hsa00564	PLPP3	Lipid metabolism
Glycerophospholipid metabolism	hsa00564	PLPP2	Lipid metabolism
Glycerophospholipid metabolism	hsa00564	LPIN1	Lipid metabolism
Glycerophospholipid metabolism	hsa00564	LPIN3	Lipid metabolism
Glycerophospholipid metabolism	hsa00564	LPIN2	Lipid metabolism
Glycerophospholipid metabolism	hsa00564	PLPP5	Lipid metabolism
Glycerophospholipid metabolism	hsa00564	PLPP4	Lipid metabolism
Glycerophospholipid metabolism	hsa00564	DGKZ	Lipid metabolism
Glycerophospholipid metabolism	hsa00564	DGKD	Lipid metabolism
Glycerophospholipid metabolism	hsa00564	DGKI	Lipid metabolism
Glycerophospholipid metabolism	hsa00564	DGKA	Lipid metabolism
Glycerophospholipid metabolism	hsa00564	DGKE	Lipid metabolism
Glycerophospholipid metabolism	hsa00564	DGKB	Lipid metabolism
Glycerophospholipid metabolism	hsa00564	DGKH	Lipid metabolism
Glycerophospholipid metabolism	hsa00564	DGKG	Lipid metabolism
Glycerophospholipid metabolism	hsa00564	DGKQ	Lipid metabolism
Glycerophospholipid metabolism	hsa00564	DGKK	Lipid metabolism
Glycerophospholipid metabolism	hsa00564	CHPT1	Lipid metabolism
Glycerophospholipid metabolism	hsa00564	CEPT1	Lipid metabolism
Glycerophospholipid metabolism	hsa00564	PLD1	Lipid metabolism
Glycerophospholipid metabolism	hsa00564	PLD2	Lipid metabolism
Glycerophospholipid metabolism	hsa00564	PLD3	Lipid metabolism
Glycerophospholipid metabolism	hsa00564	PLD4	Lipid metabolism
Glycerophospholipid metabolism	hsa00564	LCAT	Lipid metabolism
Glycerophospholipid metabolism	hsa00564	PLA2G10	Lipid metabolism
Glycerophospholipid metabolism	hsa00564	PLA2G2D	Lipid metabolism
Glycerophospholipid metabolism	hsa00564	PLA2G2E	Lipid metabolism
Glycerophospholipid metabolism	hsa00564	PLA2G3	Lipid metabolism
Glycerophospholipid metabolism	hsa00564	PLA2G2F	Lipid metabolism
Glycerophospholipid metabolism	hsa00564	PLA2G12A	Lipid metabolism
Glycerophospholipid metabolism	hsa00564	PLA2G12B	Lipid metabolism
Glycerophospholipid metabolism	hsa00564	PLA2G1B	Lipid metabolism
Glycerophospholipid metabolism	hsa00564	PLA2G5	Lipid metabolism
Glycerophospholipid metabolism	hsa00564	PLA2G2A	Lipid metabolism
Glycerophospholipid metabolism	hsa00564	PLA2G2C	Lipid metabolism
Glycerophospholipid metabolism	hsa00564	PLA2G4E	Lipid metabolism
Glycerophospholipid metabolism	hsa00564	PLA2G4A	Lipid metabolism
Glycerophospholipid metabolism	hsa00564	JMJD7-PLA2G4B	Lipid metabolism
Glycerophospholipid metabolism	hsa00564	PLA2G4B	Lipid metabolism
Glycerophospholipid metabolism	hsa00564	PLA2G4C	Lipid metabolism
Glycerophospholipid metabolism	hsa00564	PLA2G4D	Lipid metabolism
Glycerophospholipid metabolism	hsa00564	PLA2G4F	Lipid metabolism
Glycerophospholipid metabolism	hsa00564	PLA2G6	Lipid metabolism
Glycerophospholipid metabolism	hsa00564	PLB1	Lipid metabolism
Glycerophospholipid metabolism	hsa00564	PLAAT3	Lipid metabolism
Glycerophospholipid metabolism	hsa00564	LPCAT2	Lipid metabolism
Glycerophospholipid metabolism	hsa00564	LPCAT1	Lipid metabolism
Glycerophospholipid metabolism	hsa00564	LPCAT4	Lipid metabolism
Glycerophospholipid metabolism	hsa00564	LPCAT3	Lipid metabolism
Glycerophospholipid metabolism	hsa00564	LYPLA1	Lipid metabolism
Glycerophospholipid metabolism	hsa00564	PLA2G15	Lipid metabolism
Glycerophospholipid metabolism	hsa00564	LYPLA2	Lipid metabolism
Glycerophospholipid metabolism	hsa00564	PNPLA6	Lipid metabolism
Glycerophospholipid metabolism	hsa00564	PNPLA7	Lipid metabolism
Glycerophospholipid metabolism	hsa00564	GPCPD1	Lipid metabolism
Glycerophospholipid metabolism	hsa00564	CHAT	Lipid metabolism
Glycerophospholipid metabolism	hsa00564	ACHE	Lipid metabolism
Glycerophospholipid metabolism	hsa00564	CHKA	Lipid metabolism
Glycerophospholipid metabolism	hsa00564	CHKB	Lipid metabolism
Glycerophospholipid metabolism	hsa00564	PHOSPHO1	Lipid metabolism
Glycerophospholipid metabolism	hsa00564	PCYT1B	Lipid metabolism
Glycerophospholipid metabolism	hsa00564	PCYT1A	Lipid metabolism
Glycerophospholipid metabolism	hsa00564	SELENOI	Lipid metabolism
Glycerophospholipid metabolism	hsa00564	ETNK1	Lipid metabolism
Glycerophospholipid metabolism	hsa00564	ETNK2	Lipid metabolism
Glycerophospholipid metabolism	hsa00564	PCYT2	Lipid metabolism
Glycerophospholipid metabolism	hsa00564	ETNPPL	Lipid metabolism
Glycerophospholipid metabolism	hsa00564	PEMT	Lipid metabolism
Glycerophospholipid metabolism	hsa00564	CDS1	Lipid metabolism
Glycerophospholipid metabolism	hsa00564	CDS2	Lipid metabolism
Glycerophospholipid metabolism	hsa00564	PLA1A	Lipid metabolism
Glycerophospholipid metabolism	hsa00564	PTDSS1	Lipid metabolism
Glycerophospholipid metabolism	hsa00564	PTDSS2	Lipid metabolism
Glycerophospholipid metabolism	hsa00564	PISD	Lipid metabolism
Glycerophospholipid metabolism	hsa00564	PGS1	Lipid metabolism
Glycerophospholipid metabolism	hsa00564	CRLS1	Lipid metabolism
Glycerophospholipid metabolism	hsa00564	TAFAZZIN	Lipid metabolism
Glycerophospholipid metabolism	hsa00564	LPGAT1	Lipid metabolism
Glycerophospholipid metabolism	hsa00564	CDIPT	Lipid metabolism
Glycerophospholipid metabolism	hsa00564	MBOAT7	Lipid metabolism
Glycine, serine and threonine metabolism	hsa00260	SHMT2	Amino acid metabolism
Glycine, serine and threonine metabolism	hsa00260	SHMT1	Amino acid metabolism
Glycine, serine and threonine metabolism	hsa00260	AGXT	Amino acid metabolism
Glycine, serine and threonine metabolism	hsa00260	GRHPR	Amino acid metabolism
Glycine, serine and threonine metabolism	hsa00260	GLYCTK	Amino acid metabolism
Glycine, serine and threonine metabolism	hsa00260	PGAM1	Amino acid metabolism
Glycine, serine and threonine metabolism	hsa00260	PGAM2	Amino acid metabolism
Glycine, serine and threonine metabolism	hsa00260	PGAM4	Amino acid metabolism
Glycine, serine and threonine metabolism	hsa00260	BPGM	Amino acid metabolism
Glycine, serine and threonine metabolism	hsa00260	PHGDH	Amino acid metabolism
Glycine, serine and threonine metabolism	hsa00260	PSAT1	Amino acid metabolism
Glycine, serine and threonine metabolism	hsa00260	PSPH	Amino acid metabolism
Glycine, serine and threonine metabolism	hsa00260	GCAT	Amino acid metabolism
Glycine, serine and threonine metabolism	hsa00260	ALAS1	Amino acid metabolism
Glycine, serine and threonine metabolism	hsa00260	ALAS2	Amino acid metabolism
Glycine, serine and threonine metabolism	hsa00260	MAOB	Amino acid metabolism
Glycine, serine and threonine metabolism	hsa00260	MAOA	Amino acid metabolism
Glycine, serine and threonine metabolism	hsa00260	AOC3	Amino acid metabolism
Glycine, serine and threonine metabolism	hsa00260	AOC2	Amino acid metabolism
Glycine, serine and threonine metabolism	hsa00260	GLDC	Amino acid metabolism
Glycine, serine and threonine metabolism	hsa00260	AMT	Amino acid metabolism
Glycine, serine and threonine metabolism	hsa00260	DLD	Amino acid metabolism
Glycine, serine and threonine metabolism	hsa00260	GCSH	Amino acid metabolism
Glycine, serine and threonine metabolism	hsa00260	DAO	Amino acid metabolism
Glycine, serine and threonine metabolism	hsa00260	AGXT2	Amino acid metabolism
Glycine, serine and threonine metabolism	hsa00260	GATM	Amino acid metabolism
Glycine, serine and threonine metabolism	hsa00260	GAMT	Amino acid metabolism
Glycine, serine and threonine metabolism	hsa00260	CHDH	Amino acid metabolism
Glycine, serine and threonine metabolism	hsa00260	ALDH7A1	Amino acid metabolism
Glycine, serine and threonine metabolism	hsa00260	BHMT	Amino acid metabolism
Glycine, serine and threonine metabolism	hsa00260	DMGDH	Amino acid metabolism
Glycine, serine and threonine metabolism	hsa00260	PIPOX	Amino acid metabolism
Glycine, serine and threonine metabolism	hsa00260	SARDH	Amino acid metabolism
Glycine, serine and threonine metabolism	hsa00260	GNMT	Amino acid metabolism
Glycine, serine and threonine metabolism	hsa00260	CBS	Amino acid metabolism
Glycine, serine and threonine metabolism	hsa00260	CBS	Amino acid metabolism
Glycine, serine and threonine metabolism	hsa00260	CTH	Amino acid metabolism
Glycine, serine and threonine metabolism	hsa00260	SDS	Amino acid metabolism
Glycine, serine and threonine metabolism	hsa00260	SDSL	Amino acid metabolism
Glycine, serine and threonine metabolism	hsa00260	SRR	Amino acid metabolism
Glycolysis / Gluconeogenesis	hsa00010	HK3	Carbohydrate metabolism
Glycolysis / Gluconeogenesis	hsa00010	HK1	Carbohydrate metabolism
Glycolysis / Gluconeogenesis	hsa00010	HK2	Carbohydrate metabolism
Glycolysis / Gluconeogenesis	hsa00010	HKDC1	Carbohydrate metabolism
Glycolysis / Gluconeogenesis	hsa00010	GCK	Carbohydrate metabolism
Glycolysis / Gluconeogenesis	hsa00010	GPI	Carbohydrate metabolism
Glycolysis / Gluconeogenesis	hsa00010	PFKM	Carbohydrate metabolism
Glycolysis / Gluconeogenesis	hsa00010	PFKP	Carbohydrate metabolism
Glycolysis / Gluconeogenesis	hsa00010	PFKL	Carbohydrate metabolism
Glycolysis / Gluconeogenesis	hsa00010	FBP1	Carbohydrate metabolism
Glycolysis / Gluconeogenesis	hsa00010	FBP2	Carbohydrate metabolism
Glycolysis / Gluconeogenesis	hsa00010	ALDOC	Carbohydrate metabolism
Glycolysis / Gluconeogenesis	hsa00010	ALDOA	Carbohydrate metabolism
Glycolysis / Gluconeogenesis	hsa00010	ALDOB	Carbohydrate metabolism
Glycolysis / Gluconeogenesis	hsa00010	TPI1	Carbohydrate metabolism
Glycolysis / Gluconeogenesis	hsa00010	GAPDH	Carbohydrate metabolism
Glycolysis / Gluconeogenesis	hsa00010	GAPDHS	Carbohydrate metabolism
Glycolysis / Gluconeogenesis	hsa00010	PGK2	Carbohydrate metabolism
Glycolysis / Gluconeogenesis	hsa00010	PGK1	Carbohydrate metabolism
Glycolysis / Gluconeogenesis	hsa00010	PGAM1	Carbohydrate metabolism
Glycolysis / Gluconeogenesis	hsa00010	PGAM2	Carbohydrate metabolism
Glycolysis / Gluconeogenesis	hsa00010	PGAM4	Carbohydrate metabolism
Glycolysis / Gluconeogenesis	hsa00010	ENO3	Carbohydrate metabolism
Glycolysis / Gluconeogenesis	hsa00010	ENO2	Carbohydrate metabolism
Glycolysis / Gluconeogenesis	hsa00010	ENO1	Carbohydrate metabolism
Glycolysis / Gluconeogenesis	hsa00010	ENO4	Carbohydrate metabolism
Glycolysis / Gluconeogenesis	hsa00010	PKM	Carbohydrate metabolism
Glycolysis / Gluconeogenesis	hsa00010	PKLR	Carbohydrate metabolism
Glycolysis / Gluconeogenesis	hsa00010	PDHA2	Carbohydrate metabolism
Glycolysis / Gluconeogenesis	hsa00010	PDHA1	Carbohydrate metabolism
Glycolysis / Gluconeogenesis	hsa00010	PDHB	Carbohydrate metabolism
Glycolysis / Gluconeogenesis	hsa00010	DLAT	Carbohydrate metabolism
Glycolysis / Gluconeogenesis	hsa00010	DLD	Carbohydrate metabolism
Glycolysis / Gluconeogenesis	hsa00010	LDHAL6A	Carbohydrate metabolism
Glycolysis / Gluconeogenesis	hsa00010	LDHAL6B	Carbohydrate metabolism
Glycolysis / Gluconeogenesis	hsa00010	LDHA	Carbohydrate metabolism
Glycolysis / Gluconeogenesis	hsa00010	LDHB	Carbohydrate metabolism
Glycolysis / Gluconeogenesis	hsa00010	LDHC	Carbohydrate metabolism
Glycolysis / Gluconeogenesis	hsa00010	ADH1A	Carbohydrate metabolism
Glycolysis / Gluconeogenesis	hsa00010	ADH1B	Carbohydrate metabolism
Glycolysis / Gluconeogenesis	hsa00010	ADH1C	Carbohydrate metabolism
Glycolysis / Gluconeogenesis	hsa00010	ADH7	Carbohydrate metabolism
Glycolysis / Gluconeogenesis	hsa00010	ADH4	Carbohydrate metabolism
Glycolysis / Gluconeogenesis	hsa00010	ADH5	Carbohydrate metabolism
Glycolysis / Gluconeogenesis	hsa00010	ADH6	Carbohydrate metabolism
Glycolysis / Gluconeogenesis	hsa00010	AKR1A1	Carbohydrate metabolism
Glycolysis / Gluconeogenesis	hsa00010	ALDH2	Carbohydrate metabolism
Glycolysis / Gluconeogenesis	hsa00010	ALDH3A2	Carbohydrate metabolism
Glycolysis / Gluconeogenesis	hsa00010	ALDH1B1	Carbohydrate metabolism
Glycolysis / Gluconeogenesis	hsa00010	ALDH7A1	Carbohydrate metabolism
Glycolysis / Gluconeogenesis	hsa00010	ALDH9A1	Carbohydrate metabolism
Glycolysis / Gluconeogenesis	hsa00010	ALDH3B1	Carbohydrate metabolism
Glycolysis / Gluconeogenesis	hsa00010	ALDH3B2	Carbohydrate metabolism
Glycolysis / Gluconeogenesis	hsa00010	ALDH3A1	Carbohydrate metabolism
Glycolysis / Gluconeogenesis	hsa00010	ACSS1	Carbohydrate metabolism
Glycolysis / Gluconeogenesis	hsa00010	ACSS2	Carbohydrate metabolism
Glycolysis / Gluconeogenesis	hsa00010	GALM	Carbohydrate metabolism
Glycolysis / Gluconeogenesis	hsa00010	PGM1	Carbohydrate metabolism
Glycolysis / Gluconeogenesis	hsa00010	PGM2	Carbohydrate metabolism
Glycolysis / Gluconeogenesis	hsa00010	G6PC1	Carbohydrate metabolism
Glycolysis / Gluconeogenesis	hsa00010	G6PC2	Carbohydrate metabolism
Glycolysis / Gluconeogenesis	hsa00010	G6PC3	Carbohydrate metabolism
Glycolysis / Gluconeogenesis	hsa00010	ADPGK	Carbohydrate metabolism
Glycolysis / Gluconeogenesis	hsa00010	BPGM	Carbohydrate metabolism
Glycolysis / Gluconeogenesis	hsa00010	MINPP1	Carbohydrate metabolism
Glycolysis / Gluconeogenesis	hsa00010	PCK1	Carbohydrate metabolism
Glycolysis / Gluconeogenesis	hsa00010	PCK2	Carbohydrate metabolism
Glycosaminoglycan biosynthesis - chondroitin sulfate / dermatan sulfate	hsa00532	XYLT1	Glycan biosynthesis and metabolism
Glycosaminoglycan biosynthesis - chondroitin sulfate / dermatan sulfate	hsa00532	XYLT2	Glycan biosynthesis and metabolism
Glycosaminoglycan biosynthesis - chondroitin sulfate / dermatan sulfate	hsa00532	B4GALT7	Glycan biosynthesis and metabolism
Glycosaminoglycan biosynthesis - chondroitin sulfate / dermatan sulfate	hsa00532	B3GALT6	Glycan biosynthesis and metabolism
Glycosaminoglycan biosynthesis - chondroitin sulfate / dermatan sulfate	hsa00532	B3GAT3	Glycan biosynthesis and metabolism
Glycosaminoglycan biosynthesis - chondroitin sulfate / dermatan sulfate	hsa00532	CSGALNACT1	Glycan biosynthesis and metabolism
Glycosaminoglycan biosynthesis - chondroitin sulfate / dermatan sulfate	hsa00532	CSGALNACT2	Glycan biosynthesis and metabolism
Glycosaminoglycan biosynthesis - chondroitin sulfate / dermatan sulfate	hsa00532	CHSY3	Glycan biosynthesis and metabolism
Glycosaminoglycan biosynthesis - chondroitin sulfate / dermatan sulfate	hsa00532	CHSY1	Glycan biosynthesis and metabolism
Glycosaminoglycan biosynthesis - chondroitin sulfate / dermatan sulfate	hsa00532	CHPF	Glycan biosynthesis and metabolism
Glycosaminoglycan biosynthesis - chondroitin sulfate / dermatan sulfate	hsa00532	CHPF2	Glycan biosynthesis and metabolism
Glycosaminoglycan biosynthesis - chondroitin sulfate / dermatan sulfate	hsa00532	DSE	Glycan biosynthesis and metabolism
Glycosaminoglycan biosynthesis - chondroitin sulfate / dermatan sulfate	hsa00532	CHST11	Glycan biosynthesis and metabolism
Glycosaminoglycan biosynthesis - chondroitin sulfate / dermatan sulfate	hsa00532	CHST12	Glycan biosynthesis and metabolism
Glycosaminoglycan biosynthesis - chondroitin sulfate / dermatan sulfate	hsa00532	CHST13	Glycan biosynthesis and metabolism
Glycosaminoglycan biosynthesis - chondroitin sulfate / dermatan sulfate	hsa00532	CHST3	Glycan biosynthesis and metabolism
Glycosaminoglycan biosynthesis - chondroitin sulfate / dermatan sulfate	hsa00532	CHST7	Glycan biosynthesis and metabolism
Glycosaminoglycan biosynthesis - chondroitin sulfate / dermatan sulfate	hsa00532	CHST15	Glycan biosynthesis and metabolism
Glycosaminoglycan biosynthesis - chondroitin sulfate / dermatan sulfate	hsa00532	UST	Glycan biosynthesis and metabolism
Glycosaminoglycan biosynthesis - chondroitin sulfate / dermatan sulfate	hsa00532	CHST14	Glycan biosynthesis and metabolism
Glycosaminoglycan biosynthesis - heparan sulfate / heparin	hsa00534	XYLT1	Glycan biosynthesis and metabolism
Glycosaminoglycan biosynthesis - heparan sulfate / heparin	hsa00534	XYLT2	Glycan biosynthesis and metabolism
Glycosaminoglycan biosynthesis - heparan sulfate / heparin	hsa00534	B4GALT7	Glycan biosynthesis and metabolism
Glycosaminoglycan biosynthesis - heparan sulfate / heparin	hsa00534	B3GALT6	Glycan biosynthesis and metabolism
Glycosaminoglycan biosynthesis - heparan sulfate / heparin	hsa00534	B3GAT3	Glycan biosynthesis and metabolism
Glycosaminoglycan biosynthesis - heparan sulfate / heparin	hsa00534	EXTL2	Glycan biosynthesis and metabolism
Glycosaminoglycan biosynthesis - heparan sulfate / heparin	hsa00534	EXTL3	Glycan biosynthesis and metabolism
Glycosaminoglycan biosynthesis - heparan sulfate / heparin	hsa00534	EXTL1	Glycan biosynthesis and metabolism
Glycosaminoglycan biosynthesis - heparan sulfate / heparin	hsa00534	EXT1	Glycan biosynthesis and metabolism
Glycosaminoglycan biosynthesis - heparan sulfate / heparin	hsa00534	EXT2	Glycan biosynthesis and metabolism
Glycosaminoglycan biosynthesis - heparan sulfate / heparin	hsa00534	NDST1	Glycan biosynthesis and metabolism
Glycosaminoglycan biosynthesis - heparan sulfate / heparin	hsa00534	NDST2	Glycan biosynthesis and metabolism
Glycosaminoglycan biosynthesis - heparan sulfate / heparin	hsa00534	NDST3	Glycan biosynthesis and metabolism
Glycosaminoglycan biosynthesis - heparan sulfate / heparin	hsa00534	NDST4	Glycan biosynthesis and metabolism
Glycosaminoglycan biosynthesis - heparan sulfate / heparin	hsa00534	GLCE	Glycan biosynthesis and metabolism
Glycosaminoglycan biosynthesis - heparan sulfate / heparin	hsa00534	HS2ST1	Glycan biosynthesis and metabolism
Glycosaminoglycan biosynthesis - heparan sulfate / heparin	hsa00534	HS6ST1	Glycan biosynthesis and metabolism
Glycosaminoglycan biosynthesis - heparan sulfate / heparin	hsa00534	HS6ST2	Glycan biosynthesis and metabolism
Glycosaminoglycan biosynthesis - heparan sulfate / heparin	hsa00534	HS6ST3	Glycan biosynthesis and metabolism
Glycosaminoglycan biosynthesis - heparan sulfate / heparin	hsa00534	HS3ST1	Glycan biosynthesis and metabolism
Glycosaminoglycan biosynthesis - heparan sulfate / heparin	hsa00534	HS3ST2	Glycan biosynthesis and metabolism
Glycosaminoglycan biosynthesis - heparan sulfate / heparin	hsa00534	HS3ST3B1	Glycan biosynthesis and metabolism
Glycosaminoglycan biosynthesis - heparan sulfate / heparin	hsa00534	HS3ST3A1	Glycan biosynthesis and metabolism
Glycosaminoglycan biosynthesis - heparan sulfate / heparin	hsa00534	HS3ST5	Glycan biosynthesis and metabolism
Glycosaminoglycan biosynthesis - keratan sulfate	hsa00533	FUT8	Glycan biosynthesis and metabolism
Glycosaminoglycan biosynthesis - keratan sulfate	hsa00533	B4GALT1	Glycan biosynthesis and metabolism
Glycosaminoglycan biosynthesis - keratan sulfate	hsa00533	B4GALT2	Glycan biosynthesis and metabolism
Glycosaminoglycan biosynthesis - keratan sulfate	hsa00533	B4GALT3	Glycan biosynthesis and metabolism
Glycosaminoglycan biosynthesis - keratan sulfate	hsa00533	B3GNT2	Glycan biosynthesis and metabolism
Glycosaminoglycan biosynthesis - keratan sulfate	hsa00533	CHST6	Glycan biosynthesis and metabolism
Glycosaminoglycan biosynthesis - keratan sulfate	hsa00533	B4GALT4	Glycan biosynthesis and metabolism
Glycosaminoglycan biosynthesis - keratan sulfate	hsa00533	B3GNT7	Glycan biosynthesis and metabolism
Glycosaminoglycan biosynthesis - keratan sulfate	hsa00533	CHST1	Glycan biosynthesis and metabolism
Glycosaminoglycan biosynthesis - keratan sulfate	hsa00533	ST3GAL3	Glycan biosynthesis and metabolism
Glycosaminoglycan biosynthesis - keratan sulfate	hsa00533	CHST2	Glycan biosynthesis and metabolism
Glycosaminoglycan biosynthesis - keratan sulfate	hsa00533	CHST4	Glycan biosynthesis and metabolism
Glycosaminoglycan biosynthesis - keratan sulfate	hsa00533	ST3GAL1	Glycan biosynthesis and metabolism
Glycosaminoglycan biosynthesis - keratan sulfate	hsa00533	ST3GAL2	Glycan biosynthesis and metabolism
Glycosaminoglycan degradation	hsa00531	HYAL2	Glycan biosynthesis and metabolism
Glycosaminoglycan degradation	hsa00531	HYAL1	Glycan biosynthesis and metabolism
Glycosaminoglycan degradation	hsa00531	SPAM1	Glycan biosynthesis and metabolism
Glycosaminoglycan degradation	hsa00531	HYAL4	Glycan biosynthesis and metabolism
Glycosaminoglycan degradation	hsa00531	HYAL3	Glycan biosynthesis and metabolism
Glycosaminoglycan degradation	hsa00531	GUSB	Glycan biosynthesis and metabolism
Glycosaminoglycan degradation	hsa00531	IDS	Glycan biosynthesis and metabolism
Glycosaminoglycan degradation	hsa00531	IDUA	Glycan biosynthesis and metabolism
Glycosaminoglycan degradation	hsa00531	ARSB	Glycan biosynthesis and metabolism
Glycosaminoglycan degradation	hsa00531	HPSE	Glycan biosynthesis and metabolism
Glycosaminoglycan degradation	hsa00531	HPSE2	Glycan biosynthesis and metabolism
Glycosaminoglycan degradation	hsa00531	SGSH	Glycan biosynthesis and metabolism
Glycosaminoglycan degradation	hsa00531	HGSNAT	Glycan biosynthesis and metabolism
Glycosaminoglycan degradation	hsa00531	NAGLU	Glycan biosynthesis and metabolism
Glycosaminoglycan degradation	hsa00531	GALNS	Glycan biosynthesis and metabolism
Glycosaminoglycan degradation	hsa00531	GLB1	Glycan biosynthesis and metabolism
Glycosaminoglycan degradation	hsa00531	GNS	Glycan biosynthesis and metabolism
Glycosaminoglycan degradation	hsa00531	HEXA	Glycan biosynthesis and metabolism
Glycosaminoglycan degradation	hsa00531	HEXB	Glycan biosynthesis and metabolism
Glycosphingolipid biosynthesis - ganglio series	hsa00604	B4GALNT1	Glycan biosynthesis and metabolism
Glycosphingolipid biosynthesis - ganglio series	hsa00604	B3GALT4	Glycan biosynthesis and metabolism
Glycosphingolipid biosynthesis - ganglio series	hsa00604	ST3GAL2	Glycan biosynthesis and metabolism
Glycosphingolipid biosynthesis - ganglio series	hsa00604	ST3GAL1	Glycan biosynthesis and metabolism
Glycosphingolipid biosynthesis - ganglio series	hsa00604	ST8SIA5	Glycan biosynthesis and metabolism
Glycosphingolipid biosynthesis - ganglio series	hsa00604	ST3GAL5	Glycan biosynthesis and metabolism
Glycosphingolipid biosynthesis - ganglio series	hsa00604	ST8SIA1	Glycan biosynthesis and metabolism
Glycosphingolipid biosynthesis - ganglio series	hsa00604	SLC33A1	Glycan biosynthesis and metabolism
Glycosphingolipid biosynthesis - ganglio series	hsa00604	ST6GALNAC3	Glycan biosynthesis and metabolism
Glycosphingolipid biosynthesis - ganglio series	hsa00604	ST6GALNAC4	Glycan biosynthesis and metabolism
Glycosphingolipid biosynthesis - ganglio series	hsa00604	ST6GALNAC5	Glycan biosynthesis and metabolism
Glycosphingolipid biosynthesis - ganglio series	hsa00604	ST6GALNAC6	Glycan biosynthesis and metabolism
Glycosphingolipid biosynthesis - ganglio series	hsa00604	GLB1	Glycan biosynthesis and metabolism
Glycosphingolipid biosynthesis - ganglio series	hsa00604	HEXA	Glycan biosynthesis and metabolism
Glycosphingolipid biosynthesis - ganglio series	hsa00604	HEXB	Glycan biosynthesis and metabolism
Glycosphingolipid biosynthesis - globo and isoglobo series	hsa00603	A3GALT2	Glycan biosynthesis and metabolism
Glycosphingolipid biosynthesis - globo and isoglobo series	hsa00603	B3GALNT1	Glycan biosynthesis and metabolism
Glycosphingolipid biosynthesis - globo and isoglobo series	hsa00603	GBGT1	Glycan biosynthesis and metabolism
Glycosphingolipid biosynthesis - globo and isoglobo series	hsa00603	A4GALT	Glycan biosynthesis and metabolism
Glycosphingolipid biosynthesis - globo and isoglobo series	hsa00603	GLA	Glycan biosynthesis and metabolism
Glycosphingolipid biosynthesis - globo and isoglobo series	hsa00603	B3GALT5	Glycan biosynthesis and metabolism
Glycosphingolipid biosynthesis - globo and isoglobo series	hsa00603	HEXA	Glycan biosynthesis and metabolism
Glycosphingolipid biosynthesis - globo and isoglobo series	hsa00603	HEXB	Glycan biosynthesis and metabolism
Glycosphingolipid biosynthesis - globo and isoglobo series	hsa00603	NAGA	Glycan biosynthesis and metabolism
Glycosphingolipid biosynthesis - globo and isoglobo series	hsa00603	FUT1	Glycan biosynthesis and metabolism
Glycosphingolipid biosynthesis - globo and isoglobo series	hsa00603	FUT2	Glycan biosynthesis and metabolism
Glycosphingolipid biosynthesis - globo and isoglobo series	hsa00603	ST3GAL1	Glycan biosynthesis and metabolism
Glycosphingolipid biosynthesis - globo and isoglobo series	hsa00603	ST3GAL2	Glycan biosynthesis and metabolism
Glycosphingolipid biosynthesis - globo and isoglobo series	hsa00603	ST8SIA1	Glycan biosynthesis and metabolism
Glycosphingolipid biosynthesis - globo and isoglobo series	hsa00603	FUT9	Glycan biosynthesis and metabolism
Glycosphingolipid biosynthesis - lacto and neolacto series	hsa00601	B3GNT5	Glycan biosynthesis and metabolism
Glycosphingolipid biosynthesis - lacto and neolacto series	hsa00601	B3GALT1	Glycan biosynthesis and metabolism
Glycosphingolipid biosynthesis - lacto and neolacto series	hsa00601	B3GALT2	Glycan biosynthesis and metabolism
Glycosphingolipid biosynthesis - lacto and neolacto series	hsa00601	B3GALT5	Glycan biosynthesis and metabolism
Glycosphingolipid biosynthesis - lacto and neolacto series	hsa00601	FUT1	Glycan biosynthesis and metabolism
Glycosphingolipid biosynthesis - lacto and neolacto series	hsa00601	FUT2	Glycan biosynthesis and metabolism
Glycosphingolipid biosynthesis - lacto and neolacto series	hsa00601	FUT3	Glycan biosynthesis and metabolism
Glycosphingolipid biosynthesis - lacto and neolacto series	hsa00601	ST3GAL3	Glycan biosynthesis and metabolism
Glycosphingolipid biosynthesis - lacto and neolacto series	hsa00601	ST3GAL4	Glycan biosynthesis and metabolism
Glycosphingolipid biosynthesis - lacto and neolacto series	hsa00601	ABO	Glycan biosynthesis and metabolism
Glycosphingolipid biosynthesis - lacto and neolacto series	hsa00601	B4GALT1	Glycan biosynthesis and metabolism
Glycosphingolipid biosynthesis - lacto and neolacto series	hsa00601	B4GALT2	Glycan biosynthesis and metabolism
Glycosphingolipid biosynthesis - lacto and neolacto series	hsa00601	B4GALT3	Glycan biosynthesis and metabolism
Glycosphingolipid biosynthesis - lacto and neolacto series	hsa00601	B4GALT4	Glycan biosynthesis and metabolism
Glycosphingolipid biosynthesis - lacto and neolacto series	hsa00601	FUT9	Glycan biosynthesis and metabolism
Glycosphingolipid biosynthesis - lacto and neolacto series	hsa00601	FUT4	Glycan biosynthesis and metabolism
Glycosphingolipid biosynthesis - lacto and neolacto series	hsa00601	FUT5	Glycan biosynthesis and metabolism
Glycosphingolipid biosynthesis - lacto and neolacto series	hsa00601	FUT6	Glycan biosynthesis and metabolism
Glycosphingolipid biosynthesis - lacto and neolacto series	hsa00601	FUT7	Glycan biosynthesis and metabolism
Glycosphingolipid biosynthesis - lacto and neolacto series	hsa00601	ST3GAL6	Glycan biosynthesis and metabolism
Glycosphingolipid biosynthesis - lacto and neolacto series	hsa00601	ST8SIA1	Glycan biosynthesis and metabolism
Glycosphingolipid biosynthesis - lacto and neolacto series	hsa00601	A4GALT	Glycan biosynthesis and metabolism
Glycosphingolipid biosynthesis - lacto and neolacto series	hsa00601	B3GALNT1	Glycan biosynthesis and metabolism
Glycosphingolipid biosynthesis - lacto and neolacto series	hsa00601	B3GNT2	Glycan biosynthesis and metabolism
Glycosphingolipid biosynthesis - lacto and neolacto series	hsa00601	B3GNT3	Glycan biosynthesis and metabolism
Glycosphingolipid biosynthesis - lacto and neolacto series	hsa00601	B3GNT4	Glycan biosynthesis and metabolism
Glycosphingolipid biosynthesis - lacto and neolacto series	hsa00601	GCNT2	Glycan biosynthesis and metabolism
Glycosylphosphatidylinositol (GPI)-anchor biosynthesis	hsa00563	PIGA	Glycan biosynthesis and metabolism
Glycosylphosphatidylinositol (GPI)-anchor biosynthesis	hsa00563	PIGC	Glycan biosynthesis and metabolism
Glycosylphosphatidylinositol (GPI)-anchor biosynthesis	hsa00563	PIGH	Glycan biosynthesis and metabolism
Glycosylphosphatidylinositol (GPI)-anchor biosynthesis	hsa00563	PIGP	Glycan biosynthesis and metabolism
Glycosylphosphatidylinositol (GPI)-anchor biosynthesis	hsa00563	PIGQ	Glycan biosynthesis and metabolism
Glycosylphosphatidylinositol (GPI)-anchor biosynthesis	hsa00563	PIGY	Glycan biosynthesis and metabolism
Glycosylphosphatidylinositol (GPI)-anchor biosynthesis	hsa00563	DPM2	Glycan biosynthesis and metabolism
Glycosylphosphatidylinositol (GPI)-anchor biosynthesis	hsa00563	PIGL	Glycan biosynthesis and metabolism
Glycosylphosphatidylinositol (GPI)-anchor biosynthesis	hsa00563	PIGW	Glycan biosynthesis and metabolism
Glycosylphosphatidylinositol (GPI)-anchor biosynthesis	hsa00563	GPLD1	Glycan biosynthesis and metabolism
Glycosylphosphatidylinositol (GPI)-anchor biosynthesis	hsa00563	PIGM	Glycan biosynthesis and metabolism
Glycosylphosphatidylinositol (GPI)-anchor biosynthesis	hsa00563	PIGX	Glycan biosynthesis and metabolism
Glycosylphosphatidylinositol (GPI)-anchor biosynthesis	hsa00563	PIGV	Glycan biosynthesis and metabolism
Glycosylphosphatidylinositol (GPI)-anchor biosynthesis	hsa00563	PIGN	Glycan biosynthesis and metabolism
Glycosylphosphatidylinositol (GPI)-anchor biosynthesis	hsa00563	PIGB	Glycan biosynthesis and metabolism
Glycosylphosphatidylinositol (GPI)-anchor biosynthesis	hsa00563	PIGO	Glycan biosynthesis and metabolism
Glycosylphosphatidylinositol (GPI)-anchor biosynthesis	hsa00563	PIGF	Glycan biosynthesis and metabolism
Glycosylphosphatidylinositol (GPI)-anchor biosynthesis	hsa00563	PIGG	Glycan biosynthesis and metabolism
Glycosylphosphatidylinositol (GPI)-anchor biosynthesis	hsa00563	GPAA1	Glycan biosynthesis and metabolism
Glycosylphosphatidylinositol (GPI)-anchor biosynthesis	hsa00563	PIGK	Glycan biosynthesis and metabolism
Glycosylphosphatidylinositol (GPI)-anchor biosynthesis	hsa00563	PIGS	Glycan biosynthesis and metabolism
Glycosylphosphatidylinositol (GPI)-anchor biosynthesis	hsa00563	PIGT	Glycan biosynthesis and metabolism
Glycosylphosphatidylinositol (GPI)-anchor biosynthesis	hsa00563	PIGU	Glycan biosynthesis and metabolism
Glycosylphosphatidylinositol (GPI)-anchor biosynthesis	hsa00563	PGAP1	Glycan biosynthesis and metabolism
Glycosylphosphatidylinositol (GPI)-anchor biosynthesis	hsa00563	MPPE1	Glycan biosynthesis and metabolism
Glycosylphosphatidylinositol (GPI)-anchor biosynthesis	hsa00563	PIGZ	Glycan biosynthesis and metabolism
Glyoxylate and dicarboxylate metabolism	hsa00630	ACSS1	Carbohydrate metabolism
Glyoxylate and dicarboxylate metabolism	hsa00630	ACSS2	Carbohydrate metabolism
Glyoxylate and dicarboxylate metabolism	hsa00630	MDH1	Carbohydrate metabolism
Glyoxylate and dicarboxylate metabolism	hsa00630	MDH2	Carbohydrate metabolism
Glyoxylate and dicarboxylate metabolism	hsa00630	CS	Carbohydrate metabolism
Glyoxylate and dicarboxylate metabolism	hsa00630	ACO2	Carbohydrate metabolism
Glyoxylate and dicarboxylate metabolism	hsa00630	ACO1	Carbohydrate metabolism
Glyoxylate and dicarboxylate metabolism	hsa00630	ACAT2	Carbohydrate metabolism
Glyoxylate and dicarboxylate metabolism	hsa00630	ACAT1	Carbohydrate metabolism
Glyoxylate and dicarboxylate metabolism	hsa00630	MCEE	Carbohydrate metabolism
Glyoxylate and dicarboxylate metabolism	hsa00630	PCCA	Carbohydrate metabolism
Glyoxylate and dicarboxylate metabolism	hsa00630	PCCB	Carbohydrate metabolism
Glyoxylate and dicarboxylate metabolism	hsa00630	MMUT	Carbohydrate metabolism
Glyoxylate and dicarboxylate metabolism	hsa00630	HAO2	Carbohydrate metabolism
Glyoxylate and dicarboxylate metabolism	hsa00630	HAO1	Carbohydrate metabolism
Glyoxylate and dicarboxylate metabolism	hsa00630	CAT	Carbohydrate metabolism
Glyoxylate and dicarboxylate metabolism	hsa00630	GRHPR	Carbohydrate metabolism
Glyoxylate and dicarboxylate metabolism	hsa00630	PGP	Carbohydrate metabolism
Glyoxylate and dicarboxylate metabolism	hsa00630	AGXT	Carbohydrate metabolism
Glyoxylate and dicarboxylate metabolism	hsa00630	GLUL	Carbohydrate metabolism
Glyoxylate and dicarboxylate metabolism	hsa00630	SHMT2	Carbohydrate metabolism
Glyoxylate and dicarboxylate metabolism	hsa00630	SHMT1	Carbohydrate metabolism
Glyoxylate and dicarboxylate metabolism	hsa00630	GLDC	Carbohydrate metabolism
Glyoxylate and dicarboxylate metabolism	hsa00630	AMT	Carbohydrate metabolism
Glyoxylate and dicarboxylate metabolism	hsa00630	DLD	Carbohydrate metabolism
Glyoxylate and dicarboxylate metabolism	hsa00630	GCSH	Carbohydrate metabolism
Glyoxylate and dicarboxylate metabolism	hsa00630	HYI	Carbohydrate metabolism
Glyoxylate and dicarboxylate metabolism	hsa00630	GLYCTK	Carbohydrate metabolism
Glyoxylate and dicarboxylate metabolism	hsa00630	HOGA1	Carbohydrate metabolism
Glyoxylate and dicarboxylate metabolism	hsa00630	AFMID	Carbohydrate metabolism
Histidine metabolism	hsa00340	HAL	Amino acid metabolism
Histidine metabolism	hsa00340	UROC1	Amino acid metabolism
Histidine metabolism	hsa00340	AMDHD1	Amino acid metabolism
Histidine metabolism	hsa00340	FTCD	Amino acid metabolism
Histidine metabolism	hsa00340	HDC	Amino acid metabolism
Histidine metabolism	hsa00340	AOC1	Amino acid metabolism
Histidine metabolism	hsa00340	ALDH2	Amino acid metabolism
Histidine metabolism	hsa00340	ALDH3A2	Amino acid metabolism
Histidine metabolism	hsa00340	ALDH1B1	Amino acid metabolism
Histidine metabolism	hsa00340	ALDH7A1	Amino acid metabolism
Histidine metabolism	hsa00340	ALDH9A1	Amino acid metabolism
Histidine metabolism	hsa00340	ASPA	Amino acid metabolism
Histidine metabolism	hsa00340	HNMT	Amino acid metabolism
Histidine metabolism	hsa00340	MAOB	Amino acid metabolism
Histidine metabolism	hsa00340	MAOA	Amino acid metabolism
Histidine metabolism	hsa00340	ALDH3B1	Amino acid metabolism
Histidine metabolism	hsa00340	ALDH3B2	Amino acid metabolism
Histidine metabolism	hsa00340	ALDH3A1	Amino acid metabolism
Histidine metabolism	hsa00340	CARNS1	Amino acid metabolism
Histidine metabolism	hsa00340	CARNMT1	Amino acid metabolism
Histidine metabolism	hsa00340	CNDP2	Amino acid metabolism
Histidine metabolism	hsa00340	CNDP1	Amino acid metabolism
Inositol phosphate metabolism	hsa00562	PIK3C3	Carbohydrate metabolism
Inositol phosphate metabolism	hsa00562	MTM1	Carbohydrate metabolism
Inositol phosphate metabolism	hsa00562	MTMR1	Carbohydrate metabolism
Inositol phosphate metabolism	hsa00562	MTMR2	Carbohydrate metabolism
Inositol phosphate metabolism	hsa00562	MTMR3	Carbohydrate metabolism
Inositol phosphate metabolism	hsa00562	MTMR4	Carbohydrate metabolism
Inositol phosphate metabolism	hsa00562	MTMR8	Carbohydrate metabolism
Inositol phosphate metabolism	hsa00562	MTMR6	Carbohydrate metabolism
Inositol phosphate metabolism	hsa00562	MTMR7	Carbohydrate metabolism
Inositol phosphate metabolism	hsa00562	MTMR14	Carbohydrate metabolism
Inositol phosphate metabolism	hsa00562	PI4KA	Carbohydrate metabolism
Inositol phosphate metabolism	hsa00562	PI4KB	Carbohydrate metabolism
Inositol phosphate metabolism	hsa00562	PI4K2A	Carbohydrate metabolism
Inositol phosphate metabolism	hsa00562	PI4K2B	Carbohydrate metabolism
Inositol phosphate metabolism	hsa00562	SACM1L	Carbohydrate metabolism
Inositol phosphate metabolism	hsa00562	INPP5F	Carbohydrate metabolism
Inositol phosphate metabolism	hsa00562	PIP5K1C	Carbohydrate metabolism
Inositol phosphate metabolism	hsa00562	PIP5K1A	Carbohydrate metabolism
Inositol phosphate metabolism	hsa00562	PIP5K1B	Carbohydrate metabolism
Inositol phosphate metabolism	hsa00562	PIP5KL1	Carbohydrate metabolism
Inositol phosphate metabolism	hsa00562	OCRL	Carbohydrate metabolism
Inositol phosphate metabolism	hsa00562	INPP5B	Carbohydrate metabolism
Inositol phosphate metabolism	hsa00562	INPP5E	Carbohydrate metabolism
Inositol phosphate metabolism	hsa00562	SYNJ1	Carbohydrate metabolism
Inositol phosphate metabolism	hsa00562	SYNJ2	Carbohydrate metabolism
Inositol phosphate metabolism	hsa00562	PIK3CA	Carbohydrate metabolism
Inositol phosphate metabolism	hsa00562	PIK3CD	Carbohydrate metabolism
Inositol phosphate metabolism	hsa00562	PIK3CB	Carbohydrate metabolism
Inositol phosphate metabolism	hsa00562	PIK3CG	Carbohydrate metabolism
Inositol phosphate metabolism	hsa00562	PTEN	Carbohydrate metabolism
Inositol phosphate metabolism	hsa00562	INPP5D	Carbohydrate metabolism
Inositol phosphate metabolism	hsa00562	INPPL1	Carbohydrate metabolism
Inositol phosphate metabolism	hsa00562	PIK3C2G	Carbohydrate metabolism
Inositol phosphate metabolism	hsa00562	PIK3C2A	Carbohydrate metabolism
Inositol phosphate metabolism	hsa00562	PIK3C2B	Carbohydrate metabolism
Inositol phosphate metabolism	hsa00562	INPP4A	Carbohydrate metabolism
Inositol phosphate metabolism	hsa00562	INPP4B	Carbohydrate metabolism
Inositol phosphate metabolism	hsa00562	PIKFYVE	Carbohydrate metabolism
Inositol phosphate metabolism	hsa00562	FIG4	Carbohydrate metabolism
Inositol phosphate metabolism	hsa00562	PIP4K2C	Carbohydrate metabolism
Inositol phosphate metabolism	hsa00562	PIP4K2A	Carbohydrate metabolism
Inositol phosphate metabolism	hsa00562	PIP4K2B	Carbohydrate metabolism
Inositol phosphate metabolism	hsa00562	PLCB1	Carbohydrate metabolism
Inositol phosphate metabolism	hsa00562	PLCB2	Carbohydrate metabolism
Inositol phosphate metabolism	hsa00562	PLCB3	Carbohydrate metabolism
Inositol phosphate metabolism	hsa00562	PLCB4	Carbohydrate metabolism
Inositol phosphate metabolism	hsa00562	PLCD1	Carbohydrate metabolism
Inositol phosphate metabolism	hsa00562	PLCD3	Carbohydrate metabolism
Inositol phosphate metabolism	hsa00562	PLCD4	Carbohydrate metabolism
Inositol phosphate metabolism	hsa00562	PLCE1	Carbohydrate metabolism
Inositol phosphate metabolism	hsa00562	PLCG1	Carbohydrate metabolism
Inositol phosphate metabolism	hsa00562	PLCG2	Carbohydrate metabolism
Inositol phosphate metabolism	hsa00562	PLCZ1	Carbohydrate metabolism
Inositol phosphate metabolism	hsa00562	PLCH1	Carbohydrate metabolism
Inositol phosphate metabolism	hsa00562	PLCH2	Carbohydrate metabolism
Inositol phosphate metabolism	hsa00562	IMPA2	Carbohydrate metabolism
Inositol phosphate metabolism	hsa00562	IMPA1	Carbohydrate metabolism
Inositol phosphate metabolism	hsa00562	CDIPT	Carbohydrate metabolism
Inositol phosphate metabolism	hsa00562	ISYNA1	Carbohydrate metabolism
Inositol phosphate metabolism	hsa00562	INPP1	Carbohydrate metabolism
Inositol phosphate metabolism	hsa00562	INPP5A	Carbohydrate metabolism
Inositol phosphate metabolism	hsa00562	INPP5K	Carbohydrate metabolism
Inositol phosphate metabolism	hsa00562	INPP5J	Carbohydrate metabolism
Inositol phosphate metabolism	hsa00562	MINPP1	Carbohydrate metabolism
Inositol phosphate metabolism	hsa00562	ITPKB	Carbohydrate metabolism
Inositol phosphate metabolism	hsa00562	ITPKA	Carbohydrate metabolism
Inositol phosphate metabolism	hsa00562	ITPKC	Carbohydrate metabolism
Inositol phosphate metabolism	hsa00562	ITPK1	Carbohydrate metabolism
Inositol phosphate metabolism	hsa00562	IPMK	Carbohydrate metabolism
Inositol phosphate metabolism	hsa00562	IPPK	Carbohydrate metabolism
Inositol phosphate metabolism	hsa00562	MIOX	Carbohydrate metabolism
Inositol phosphate metabolism	hsa00562	ALDH6A1	Carbohydrate metabolism
Inositol phosphate metabolism	hsa00562	TPI1	Carbohydrate metabolism
Linoleic acid metabolism	hsa00591	PLA2G10	Lipid metabolism
Linoleic acid metabolism	hsa00591	PLA2G2D	Lipid metabolism
Linoleic acid metabolism	hsa00591	PLA2G2E	Lipid metabolism
Linoleic acid metabolism	hsa00591	PLA2G3	Lipid metabolism
Linoleic acid metabolism	hsa00591	PLA2G2F	Lipid metabolism
Linoleic acid metabolism	hsa00591	PLA2G12A	Lipid metabolism
Linoleic acid metabolism	hsa00591	PLA2G12B	Lipid metabolism
Linoleic acid metabolism	hsa00591	PLA2G1B	Lipid metabolism
Linoleic acid metabolism	hsa00591	PLA2G5	Lipid metabolism
Linoleic acid metabolism	hsa00591	PLA2G2A	Lipid metabolism
Linoleic acid metabolism	hsa00591	PLA2G2C	Lipid metabolism
Linoleic acid metabolism	hsa00591	PLA2G4E	Lipid metabolism
Linoleic acid metabolism	hsa00591	PLA2G4A	Lipid metabolism
Linoleic acid metabolism	hsa00591	JMJD7-PLA2G4B	Lipid metabolism
Linoleic acid metabolism	hsa00591	PLA2G4B	Lipid metabolism
Linoleic acid metabolism	hsa00591	PLA2G4C	Lipid metabolism
Linoleic acid metabolism	hsa00591	PLA2G4D	Lipid metabolism
Linoleic acid metabolism	hsa00591	PLA2G4F	Lipid metabolism
Linoleic acid metabolism	hsa00591	PLA2G6	Lipid metabolism
Linoleic acid metabolism	hsa00591	PLB1	Lipid metabolism
Linoleic acid metabolism	hsa00591	PLAAT3	Lipid metabolism
Linoleic acid metabolism	hsa00591	ALOX15	Lipid metabolism
Linoleic acid metabolism	hsa00591	CYP1A2	Lipid metabolism
Linoleic acid metabolism	hsa00591	CYP2C8	Lipid metabolism
Linoleic acid metabolism	hsa00591	CYP2C9	Lipid metabolism
Linoleic acid metabolism	hsa00591	CYP2C19	Lipid metabolism
Linoleic acid metabolism	hsa00591	CYP2J2	Lipid metabolism
Linoleic acid metabolism	hsa00591	CYP2E1	Lipid metabolism
Linoleic acid metabolism	hsa00591	CYP3A4	Lipid metabolism
Lipoic acid metabolism	hsa00785	LIPT2	Metabolism of cofactors and vitamins
Lipoic acid metabolism	hsa00785	LIAS	Metabolism of cofactors and vitamins
Lipoic acid metabolism	hsa00785	LIPT1	Metabolism of cofactors and vitamins
Lipoic acid metabolism	hsa00785	ACSM1	Metabolism of cofactors and vitamins
Lysine degradation	hsa00310	AASS	Amino acid metabolism
Lysine degradation	hsa00310	ALDH7A1	Amino acid metabolism
Lysine degradation	hsa00310	AADAT	Amino acid metabolism
Lysine degradation	hsa00310	DHTKD1	Amino acid metabolism
Lysine degradation	hsa00310	DLST	Amino acid metabolism
Lysine degradation	hsa00310	DLD	Amino acid metabolism
Lysine degradation	hsa00310	GCDH	Amino acid metabolism
Lysine degradation	hsa00310	HADHA	Amino acid metabolism
Lysine degradation	hsa00310	EHHADH	Amino acid metabolism
Lysine degradation	hsa00310	ECHS1	Amino acid metabolism
Lysine degradation	hsa00310	HADH	Amino acid metabolism
Lysine degradation	hsa00310	ACAT2	Amino acid metabolism
Lysine degradation	hsa00310	ACAT1	Amino acid metabolism
Lysine degradation	hsa00310	HYKK	Amino acid metabolism
Lysine degradation	hsa00310	PHYKPL	Amino acid metabolism
Lysine degradation	hsa00310	PIPOX	Amino acid metabolism
Lysine degradation	hsa00310	CAMKMT	Amino acid metabolism
Lysine degradation	hsa00310	KMT2A	Amino acid metabolism
Lysine degradation	hsa00310	KMT2D	Amino acid metabolism
Lysine degradation	hsa00310	KMT2C	Amino acid metabolism
Lysine degradation	hsa00310	KMT2B	Amino acid metabolism
Lysine degradation	hsa00310	KMT2E	Amino acid metabolism
Lysine degradation	hsa00310	SETD1B	Amino acid metabolism
Lysine degradation	hsa00310	SETD1A	Amino acid metabolism
Lysine degradation	hsa00310	SETD7	Amino acid metabolism
Lysine degradation	hsa00310	PRDM9	Amino acid metabolism
Lysine degradation	hsa00310	PRDM7	Amino acid metabolism
Lysine degradation	hsa00310	ASH1L	Amino acid metabolism
Lysine degradation	hsa00310	SMYD2	Amino acid metabolism
Lysine degradation	hsa00310	SMYD3	Amino acid metabolism
Lysine degradation	hsa00310	SMYD1	Amino acid metabolism
Lysine degradation	hsa00310	SUV39H1	Amino acid metabolism
Lysine degradation	hsa00310	SUV39H2	Amino acid metabolism
Lysine degradation	hsa00310	EHMT2	Amino acid metabolism
Lysine degradation	hsa00310	EHMT1	Amino acid metabolism
Lysine degradation	hsa00310	SETDB1	Amino acid metabolism
Lysine degradation	hsa00310	SETDB2	Amino acid metabolism
Lysine degradation	hsa00310	PRDM2	Amino acid metabolism
Lysine degradation	hsa00310	EZH1	Amino acid metabolism
Lysine degradation	hsa00310	EZH2	Amino acid metabolism
Lysine degradation	hsa00310	SETMAR	Amino acid metabolism
Lysine degradation	hsa00310	NSD1	Amino acid metabolism
Lysine degradation	hsa00310	NSD2	Amino acid metabolism
Lysine degradation	hsa00310	NSD3	Amino acid metabolism
Lysine degradation	hsa00310	SETD2	Amino acid metabolism
Lysine degradation	hsa00310	DOT1L	Amino acid metabolism
Lysine degradation	hsa00310	KMT5A	Amino acid metabolism
Lysine degradation	hsa00310	PRDM6	Amino acid metabolism
Lysine degradation	hsa00310	KMT5C	Amino acid metabolism
Lysine degradation	hsa00310	KMT5B	Amino acid metabolism
Lysine degradation	hsa00310	MECOM	Amino acid metabolism
Lysine degradation	hsa00310	PRDM16	Amino acid metabolism
Lysine degradation	hsa00310	TMLHE	Amino acid metabolism
Lysine degradation	hsa00310	ALDH2	Amino acid metabolism
Lysine degradation	hsa00310	ALDH3A2	Amino acid metabolism
Lysine degradation	hsa00310	ALDH1B1	Amino acid metabolism
Lysine degradation	hsa00310	ALDH9A1	Amino acid metabolism
Lysine degradation	hsa00310	BBOX1	Amino acid metabolism
Lysine degradation	hsa00310	PLOD1	Amino acid metabolism
Lysine degradation	hsa00310	PLOD2	Amino acid metabolism
Lysine degradation	hsa00310	PLOD3	Amino acid metabolism
Lysine degradation	hsa00310	COLGALT1	Amino acid metabolism
Lysine degradation	hsa00310	COLGALT2	Amino acid metabolism
Mannose type O-glycan biosynthesis	hsa00515	POMT1	Glycan biosynthesis and metabolism
Mannose type O-glycan biosynthesis	hsa00515	POMT2	Glycan biosynthesis and metabolism
Mannose type O-glycan biosynthesis	hsa00515	POMGNT1	Glycan biosynthesis and metabolism
Mannose type O-glycan biosynthesis	hsa00515	B4GALT1	Glycan biosynthesis and metabolism
Mannose type O-glycan biosynthesis	hsa00515	B4GALT2	Glycan biosynthesis and metabolism
Mannose type O-glycan biosynthesis	hsa00515	B4GALT3	Glycan biosynthesis and metabolism
Mannose type O-glycan biosynthesis	hsa00515	ST3GAL3	Glycan biosynthesis and metabolism
Mannose type O-glycan biosynthesis	hsa00515	B3GAT1	Glycan biosynthesis and metabolism
Mannose type O-glycan biosynthesis	hsa00515	B3GAT2	Glycan biosynthesis and metabolism
Mannose type O-glycan biosynthesis	hsa00515	CHST10	Glycan biosynthesis and metabolism
Mannose type O-glycan biosynthesis	hsa00515	FUT9	Glycan biosynthesis and metabolism
Mannose type O-glycan biosynthesis	hsa00515	FUT4	Glycan biosynthesis and metabolism
Mannose type O-glycan biosynthesis	hsa00515	MGAT5B	Glycan biosynthesis and metabolism
Mannose type O-glycan biosynthesis	hsa00515	POMGNT2	Glycan biosynthesis and metabolism
Mannose type O-glycan biosynthesis	hsa00515	B3GALNT2	Glycan biosynthesis and metabolism
Mannose type O-glycan biosynthesis	hsa00515	POMK	Glycan biosynthesis and metabolism
Mannose type O-glycan biosynthesis	hsa00515	CRPPA	Glycan biosynthesis and metabolism
Mannose type O-glycan biosynthesis	hsa00515	FKTN	Glycan biosynthesis and metabolism
Mannose type O-glycan biosynthesis	hsa00515	FKRP	Glycan biosynthesis and metabolism
Mannose type O-glycan biosynthesis	hsa00515	RXYLT1	Glycan biosynthesis and metabolism
Mannose type O-glycan biosynthesis	hsa00515	B4GAT1	Glycan biosynthesis and metabolism
Mannose type O-glycan biosynthesis	hsa00515	LARGE1	Glycan biosynthesis and metabolism
Mannose type O-glycan biosynthesis	hsa00515	LARGE2	Glycan biosynthesis and metabolism
Metabolism of xenobiotics by cytochrome P450	hsa00980	CYP1A1	Xenobiotics biodegradation and metabolism
Metabolism of xenobiotics by cytochrome P450	hsa00980	CYP2C9	Xenobiotics biodegradation and metabolism
Metabolism of xenobiotics by cytochrome P450	hsa00980	CYP3A4	Xenobiotics biodegradation and metabolism
Metabolism of xenobiotics by cytochrome P450	hsa00980	CYP1B1	Xenobiotics biodegradation and metabolism
Metabolism of xenobiotics by cytochrome P450	hsa00980	GSTA5	Xenobiotics biodegradation and metabolism
Metabolism of xenobiotics by cytochrome P450	hsa00980	GSTA2	Xenobiotics biodegradation and metabolism
Metabolism of xenobiotics by cytochrome P450	hsa00980	GSTA4	Xenobiotics biodegradation and metabolism
Metabolism of xenobiotics by cytochrome P450	hsa00980	GSTO2	Xenobiotics biodegradation and metabolism
Metabolism of xenobiotics by cytochrome P450	hsa00980	GSTM4	Xenobiotics biodegradation and metabolism
Metabolism of xenobiotics by cytochrome P450	hsa00980	GSTT2	Xenobiotics biodegradation and metabolism
Metabolism of xenobiotics by cytochrome P450	hsa00980	GSTT1	Xenobiotics biodegradation and metabolism
Metabolism of xenobiotics by cytochrome P450	hsa00980	GSTM3	Xenobiotics biodegradation and metabolism
Metabolism of xenobiotics by cytochrome P450	hsa00980	MGST1	Xenobiotics biodegradation and metabolism
Metabolism of xenobiotics by cytochrome P450	hsa00980	MGST3	Xenobiotics biodegradation and metabolism
Metabolism of xenobiotics by cytochrome P450	hsa00980	GSTM1	Xenobiotics biodegradation and metabolism
Metabolism of xenobiotics by cytochrome P450	hsa00980	GSTM5	Xenobiotics biodegradation and metabolism
Metabolism of xenobiotics by cytochrome P450	hsa00980	MGST2	Xenobiotics biodegradation and metabolism
Metabolism of xenobiotics by cytochrome P450	hsa00980	GSTA1	Xenobiotics biodegradation and metabolism
Metabolism of xenobiotics by cytochrome P450	hsa00980	GSTM2	Xenobiotics biodegradation and metabolism
Metabolism of xenobiotics by cytochrome P450	hsa00980	GSTA3	Xenobiotics biodegradation and metabolism
Metabolism of xenobiotics by cytochrome P450	hsa00980	GSTO1	Xenobiotics biodegradation and metabolism
Metabolism of xenobiotics by cytochrome P450	hsa00980	GSTT2B	Xenobiotics biodegradation and metabolism
Metabolism of xenobiotics by cytochrome P450	hsa00980	GSTP1	Xenobiotics biodegradation and metabolism
Metabolism of xenobiotics by cytochrome P450	hsa00980	GSTK1	Xenobiotics biodegradation and metabolism
Metabolism of xenobiotics by cytochrome P450	hsa00980	HPGDS	Xenobiotics biodegradation and metabolism
Metabolism of xenobiotics by cytochrome P450	hsa00980	EPHX1	Xenobiotics biodegradation and metabolism
Metabolism of xenobiotics by cytochrome P450	hsa00980	CYP2B6	Xenobiotics biodegradation and metabolism
Metabolism of xenobiotics by cytochrome P450	hsa00980	SULT2A1	Xenobiotics biodegradation and metabolism
Metabolism of xenobiotics by cytochrome P450	hsa00980	CYP1A2	Xenobiotics biodegradation and metabolism
Metabolism of xenobiotics by cytochrome P450	hsa00980	CYP2A6	Xenobiotics biodegradation and metabolism
Metabolism of xenobiotics by cytochrome P450	hsa00980	CYP2A7	Xenobiotics biodegradation and metabolism
Metabolism of xenobiotics by cytochrome P450	hsa00980	CYP2E1	Xenobiotics biodegradation and metabolism
Metabolism of xenobiotics by cytochrome P450	hsa00980	CYP2F1	Xenobiotics biodegradation and metabolism
Metabolism of xenobiotics by cytochrome P450	hsa00980	CYP2S1	Xenobiotics biodegradation and metabolism
Metabolism of xenobiotics by cytochrome P450	hsa00980	AKR1C1	Xenobiotics biodegradation and metabolism
Metabolism of xenobiotics by cytochrome P450	hsa00980	DHDH	Xenobiotics biodegradation and metabolism
Metabolism of xenobiotics by cytochrome P450	hsa00980	CYP2A13	Xenobiotics biodegradation and metabolism
Metabolism of xenobiotics by cytochrome P450	hsa00980	CYP2D6	Xenobiotics biodegradation and metabolism
Mucin type O-glycan biosynthesis	hsa00512	GALNTL6	Glycan biosynthesis and metabolism
Mucin type O-glycan biosynthesis	hsa00512	GALNT5	Glycan biosynthesis and metabolism
Mucin type O-glycan biosynthesis	hsa00512	GALNT17	Glycan biosynthesis and metabolism
Mucin type O-glycan biosynthesis	hsa00512	GALNT11	Glycan biosynthesis and metabolism
Mucin type O-glycan biosynthesis	hsa00512	GALNT12	Glycan biosynthesis and metabolism
Mucin type O-glycan biosynthesis	hsa00512	GALNT13	Glycan biosynthesis and metabolism
Mucin type O-glycan biosynthesis	hsa00512	GALNT14	Glycan biosynthesis and metabolism
Mucin type O-glycan biosynthesis	hsa00512	GALNT16	Glycan biosynthesis and metabolism
Mucin type O-glycan biosynthesis	hsa00512	GALNT15	Glycan biosynthesis and metabolism
Mucin type O-glycan biosynthesis	hsa00512	GALNT18	Glycan biosynthesis and metabolism
Mucin type O-glycan biosynthesis	hsa00512	GALNTL5	Glycan biosynthesis and metabolism
Mucin type O-glycan biosynthesis	hsa00512	GALNT10	Glycan biosynthesis and metabolism
Mucin type O-glycan biosynthesis	hsa00512	GALNT2	Glycan biosynthesis and metabolism
Mucin type O-glycan biosynthesis	hsa00512	GALNT3	Glycan biosynthesis and metabolism
Mucin type O-glycan biosynthesis	hsa00512	GALNT1	Glycan biosynthesis and metabolism
Mucin type O-glycan biosynthesis	hsa00512	GALNT6	Glycan biosynthesis and metabolism
Mucin type O-glycan biosynthesis	hsa00512	GALNT4	Glycan biosynthesis and metabolism
Mucin type O-glycan biosynthesis	hsa00512	GALNT9	Glycan biosynthesis and metabolism
Mucin type O-glycan biosynthesis	hsa00512	GALNT7	Glycan biosynthesis and metabolism
Mucin type O-glycan biosynthesis	hsa00512	GALNT8	Glycan biosynthesis and metabolism
Mucin type O-glycan biosynthesis	hsa00512	POC1B-GALNT4	Glycan biosynthesis and metabolism
Mucin type O-glycan biosynthesis	hsa00512	C1GALT1	Glycan biosynthesis and metabolism
Mucin type O-glycan biosynthesis	hsa00512	C1GALT1C1	Glycan biosynthesis and metabolism
Mucin type O-glycan biosynthesis	hsa00512	C1GALT1C1L	Glycan biosynthesis and metabolism
Mucin type O-glycan biosynthesis	hsa00512	GCNT1	Glycan biosynthesis and metabolism
Mucin type O-glycan biosynthesis	hsa00512	GCNT3	Glycan biosynthesis and metabolism
Mucin type O-glycan biosynthesis	hsa00512	GCNT4	Glycan biosynthesis and metabolism
Mucin type O-glycan biosynthesis	hsa00512	ST3GAL1	Glycan biosynthesis and metabolism
Mucin type O-glycan biosynthesis	hsa00512	ST3GAL2	Glycan biosynthesis and metabolism
Mucin type O-glycan biosynthesis	hsa00512	ST6GALNAC1	Glycan biosynthesis and metabolism
Mucin type O-glycan biosynthesis	hsa00512	ST6GALNAC2	Glycan biosynthesis and metabolism
Mucin type O-glycan biosynthesis	hsa00512	ST6GALNAC3	Glycan biosynthesis and metabolism
Mucin type O-glycan biosynthesis	hsa00512	ST6GALNAC4	Glycan biosynthesis and metabolism
Mucin type O-glycan biosynthesis	hsa00512	B3GNT3	Glycan biosynthesis and metabolism
Mucin type O-glycan biosynthesis	hsa00512	B3GNT6	Glycan biosynthesis and metabolism
Mucin type O-glycan biosynthesis	hsa00512	B4GALT5	Glycan biosynthesis and metabolism
N-Glycan biosynthesis	hsa00510	SRD5A3	Glycan biosynthesis and metabolism
N-Glycan biosynthesis	hsa00510	DOLK	Glycan biosynthesis and metabolism
N-Glycan biosynthesis	hsa00510	DPAGT1	Glycan biosynthesis and metabolism
N-Glycan biosynthesis	hsa00510	ALG5	Glycan biosynthesis and metabolism
N-Glycan biosynthesis	hsa00510	ALG13	Glycan biosynthesis and metabolism
N-Glycan biosynthesis	hsa00510	ALG14	Glycan biosynthesis and metabolism
N-Glycan biosynthesis	hsa00510	DPM1	Glycan biosynthesis and metabolism
N-Glycan biosynthesis	hsa00510	DPM2	Glycan biosynthesis and metabolism
N-Glycan biosynthesis	hsa00510	DPM3	Glycan biosynthesis and metabolism
N-Glycan biosynthesis	hsa00510	ALG1	Glycan biosynthesis and metabolism
N-Glycan biosynthesis	hsa00510	ALG2	Glycan biosynthesis and metabolism
N-Glycan biosynthesis	hsa00510	ALG11	Glycan biosynthesis and metabolism
N-Glycan biosynthesis	hsa00510	ALG3	Glycan biosynthesis and metabolism
N-Glycan biosynthesis	hsa00510	ALG9	Glycan biosynthesis and metabolism
N-Glycan biosynthesis	hsa00510	ALG12	Glycan biosynthesis and metabolism
N-Glycan biosynthesis	hsa00510	ALG6	Glycan biosynthesis and metabolism
N-Glycan biosynthesis	hsa00510	ALG8	Glycan biosynthesis and metabolism
N-Glycan biosynthesis	hsa00510	ALG10	Glycan biosynthesis and metabolism
N-Glycan biosynthesis	hsa00510	ALG10B	Glycan biosynthesis and metabolism
N-Glycan biosynthesis	hsa00510	STT3A	Glycan biosynthesis and metabolism
N-Glycan biosynthesis	hsa00510	STT3B	Glycan biosynthesis and metabolism
N-Glycan biosynthesis	hsa00510	RPN1	Glycan biosynthesis and metabolism
N-Glycan biosynthesis	hsa00510	RPN2	Glycan biosynthesis and metabolism
N-Glycan biosynthesis	hsa00510	DAD1	Glycan biosynthesis and metabolism
N-Glycan biosynthesis	hsa00510	TUSC3	Glycan biosynthesis and metabolism
N-Glycan biosynthesis	hsa00510	DDOST	Glycan biosynthesis and metabolism
N-Glycan biosynthesis	hsa00510	DOLPP1	Glycan biosynthesis and metabolism
N-Glycan biosynthesis	hsa00510	MOGS	Glycan biosynthesis and metabolism
N-Glycan biosynthesis	hsa00510	GANAB	Glycan biosynthesis and metabolism
N-Glycan biosynthesis	hsa00510	MAN1B1	Glycan biosynthesis and metabolism
N-Glycan biosynthesis	hsa00510	MAN1A2	Glycan biosynthesis and metabolism
N-Glycan biosynthesis	hsa00510	MAN1C1	Glycan biosynthesis and metabolism
N-Glycan biosynthesis	hsa00510	MAN1A1	Glycan biosynthesis and metabolism
N-Glycan biosynthesis	hsa00510	MGAT1	Glycan biosynthesis and metabolism
N-Glycan biosynthesis	hsa00510	MAN2A1	Glycan biosynthesis and metabolism
N-Glycan biosynthesis	hsa00510	MAN2A2	Glycan biosynthesis and metabolism
N-Glycan biosynthesis	hsa00510	MGAT2	Glycan biosynthesis and metabolism
N-Glycan biosynthesis	hsa00510	FUT8	Glycan biosynthesis and metabolism
N-Glycan biosynthesis	hsa00510	B4GALT1	Glycan biosynthesis and metabolism
N-Glycan biosynthesis	hsa00510	B4GALT2	Glycan biosynthesis and metabolism
N-Glycan biosynthesis	hsa00510	B4GALT3	Glycan biosynthesis and metabolism
N-Glycan biosynthesis	hsa00510	ST6GAL1	Glycan biosynthesis and metabolism
N-Glycan biosynthesis	hsa00510	ST6GAL2	Glycan biosynthesis and metabolism
N-Glycan biosynthesis	hsa00510	MGAT3	Glycan biosynthesis and metabolism
N-Glycan biosynthesis	hsa00510	MGAT4A	Glycan biosynthesis and metabolism
N-Glycan biosynthesis	hsa00510	MGAT4B	Glycan biosynthesis and metabolism
N-Glycan biosynthesis	hsa00510	MGAT4D	Glycan biosynthesis and metabolism
N-Glycan biosynthesis	hsa00510	MGAT5	Glycan biosynthesis and metabolism
N-Glycan biosynthesis	hsa00510	MGAT5B	Glycan biosynthesis and metabolism
N-Glycan biosynthesis	hsa00510	MGAT4C	Glycan biosynthesis and metabolism
Neomycin, kanamycin and gentamicin biosynthesis	hsa00524	HK3	Biosynthesis of other secondary metabolites
Neomycin, kanamycin and gentamicin biosynthesis	hsa00524	HK1	Biosynthesis of other secondary metabolites
Neomycin, kanamycin and gentamicin biosynthesis	hsa00524	HK2	Biosynthesis of other secondary metabolites
Neomycin, kanamycin and gentamicin biosynthesis	hsa00524	HKDC1	Biosynthesis of other secondary metabolites
Neomycin, kanamycin and gentamicin biosynthesis	hsa00524	GCK	Biosynthesis of other secondary metabolites
Nicotinate and nicotinamide metabolism	hsa00760	ASPDH	Metabolism of cofactors and vitamins
Nicotinate and nicotinamide metabolism	hsa00760	QPRT	Metabolism of cofactors and vitamins
Nicotinate and nicotinamide metabolism	hsa00760	NAPRT	Metabolism of cofactors and vitamins
Nicotinate and nicotinamide metabolism	hsa00760	PNP	Metabolism of cofactors and vitamins
Nicotinate and nicotinamide metabolism	hsa00760	NMRK1	Metabolism of cofactors and vitamins
Nicotinate and nicotinamide metabolism	hsa00760	NMRK2	Metabolism of cofactors and vitamins
Nicotinate and nicotinamide metabolism	hsa00760	NT5C2	Metabolism of cofactors and vitamins
Nicotinate and nicotinamide metabolism	hsa00760	NT5C1A	Metabolism of cofactors and vitamins
Nicotinate and nicotinamide metabolism	hsa00760	NT5C1B	Metabolism of cofactors and vitamins
Nicotinate and nicotinamide metabolism	hsa00760	NT5C	Metabolism of cofactors and vitamins
Nicotinate and nicotinamide metabolism	hsa00760	NT5M	Metabolism of cofactors and vitamins
Nicotinate and nicotinamide metabolism	hsa00760	NT5C1B-RDH14	Metabolism of cofactors and vitamins
Nicotinate and nicotinamide metabolism	hsa00760	NT5E	Metabolism of cofactors and vitamins
Nicotinate and nicotinamide metabolism	hsa00760	NMNAT3	Metabolism of cofactors and vitamins
Nicotinate and nicotinamide metabolism	hsa00760	NMNAT1	Metabolism of cofactors and vitamins
Nicotinate and nicotinamide metabolism	hsa00760	NMNAT2	Metabolism of cofactors and vitamins
Nicotinate and nicotinamide metabolism	hsa00760	ENPP1	Metabolism of cofactors and vitamins
Nicotinate and nicotinamide metabolism	hsa00760	ENPP3	Metabolism of cofactors and vitamins
Nicotinate and nicotinamide metabolism	hsa00760	NUDT12	Metabolism of cofactors and vitamins
Nicotinate and nicotinamide metabolism	hsa00760	NADSYN1	Metabolism of cofactors and vitamins
Nicotinate and nicotinamide metabolism	hsa00760	NAMPT	Metabolism of cofactors and vitamins
Nicotinate and nicotinamide metabolism	hsa00760	CD38	Metabolism of cofactors and vitamins
Nicotinate and nicotinamide metabolism	hsa00760	BST1	Metabolism of cofactors and vitamins
Nicotinate and nicotinamide metabolism	hsa00760	SIRT1	Metabolism of cofactors and vitamins
Nicotinate and nicotinamide metabolism	hsa00760	SIRT2	Metabolism of cofactors and vitamins
Nicotinate and nicotinamide metabolism	hsa00760	SIRT3	Metabolism of cofactors and vitamins
Nicotinate and nicotinamide metabolism	hsa00760	SIRT4	Metabolism of cofactors and vitamins
Nicotinate and nicotinamide metabolism	hsa00760	SIRT5	Metabolism of cofactors and vitamins
Nicotinate and nicotinamide metabolism	hsa00760	SIRT6	Metabolism of cofactors and vitamins
Nicotinate and nicotinamide metabolism	hsa00760	SIRT7	Metabolism of cofactors and vitamins
Nicotinate and nicotinamide metabolism	hsa00760	NADK	Metabolism of cofactors and vitamins
Nicotinate and nicotinamide metabolism	hsa00760	NADK2	Metabolism of cofactors and vitamins
Nicotinate and nicotinamide metabolism	hsa00760	NNT	Metabolism of cofactors and vitamins
Nicotinate and nicotinamide metabolism	hsa00760	NNMT	Metabolism of cofactors and vitamins
Nicotinate and nicotinamide metabolism	hsa00760	AOX1	Metabolism of cofactors and vitamins
Nitrogen metabolism	hsa00910	GLUD2	Energy metabolism
Nitrogen metabolism	hsa00910	GLUD1	Energy metabolism
Nitrogen metabolism	hsa00910	GLUL	Energy metabolism
Nitrogen metabolism	hsa00910	CPS1	Energy metabolism
Nitrogen metabolism	hsa00910	CA13	Energy metabolism
Nitrogen metabolism	hsa00910	CA1	Energy metabolism
Nitrogen metabolism	hsa00910	CA6	Energy metabolism
Nitrogen metabolism	hsa00910	CA7	Energy metabolism
Nitrogen metabolism	hsa00910	CA12	Energy metabolism
Nitrogen metabolism	hsa00910	CA5B	Energy metabolism
Nitrogen metabolism	hsa00910	CA14	Energy metabolism
Nitrogen metabolism	hsa00910	CA9	Energy metabolism
Nitrogen metabolism	hsa00910	CA3	Energy metabolism
Nitrogen metabolism	hsa00910	CA5A	Energy metabolism
Nitrogen metabolism	hsa00910	CA8	Energy metabolism
Nitrogen metabolism	hsa00910	CA2	Energy metabolism
Nitrogen metabolism	hsa00910	CA4	Energy metabolism
One carbon pool by folate	hsa00670	DHFR	Metabolism of cofactors and vitamins
One carbon pool by folate	hsa00670	DHFR2	Metabolism of cofactors and vitamins
One carbon pool by folate	hsa00670	MTHFD1L	Metabolism of cofactors and vitamins
One carbon pool by folate	hsa00670	MTHFD1	Metabolism of cofactors and vitamins
One carbon pool by folate	hsa00670	MTHFD2	Metabolism of cofactors and vitamins
One carbon pool by folate	hsa00670	MTHFD2L	Metabolism of cofactors and vitamins
One carbon pool by folate	hsa00670	SHMT2	Metabolism of cofactors and vitamins
One carbon pool by folate	hsa00670	SHMT1	Metabolism of cofactors and vitamins
One carbon pool by folate	hsa00670	GART	Metabolism of cofactors and vitamins
One carbon pool by folate	hsa00670	ATIC	Metabolism of cofactors and vitamins
One carbon pool by folate	hsa00670	FTCD	Metabolism of cofactors and vitamins
One carbon pool by folate	hsa00670	MTFMT	Metabolism of cofactors and vitamins
One carbon pool by folate	hsa00670	AMT	Metabolism of cofactors and vitamins
One carbon pool by folate	hsa00670	MTR	Metabolism of cofactors and vitamins
One carbon pool by folate	hsa00670	TYMS	Metabolism of cofactors and vitamins
One carbon pool by folate	hsa00670	ALDH1L1	Metabolism of cofactors and vitamins
One carbon pool by folate	hsa00670	ALDH1L2	Metabolism of cofactors and vitamins
One carbon pool by folate	hsa00670	MTHFR	Metabolism of cofactors and vitamins
One carbon pool by folate	hsa00670	MTHFS	Metabolism of cofactors and vitamins
One carbon pool by folate	hsa00670	ST20-MTHFS	Metabolism of cofactors and vitamins
Other glycan degradation	hsa00511	NEU1	Glycan biosynthesis and metabolism
Other glycan degradation	hsa00511	NEU3	Glycan biosynthesis and metabolism
Other glycan degradation	hsa00511	NEU4	Glycan biosynthesis and metabolism
Other glycan degradation	hsa00511	NEU2	Glycan biosynthesis and metabolism
Other glycan degradation	hsa00511	GLB1	Glycan biosynthesis and metabolism
Other glycan degradation	hsa00511	HEXA	Glycan biosynthesis and metabolism
Other glycan degradation	hsa00511	HEXB	Glycan biosynthesis and metabolism
Other glycan degradation	hsa00511	HEXD	Glycan biosynthesis and metabolism
Other glycan degradation	hsa00511	MAN2C1	Glycan biosynthesis and metabolism
Other glycan degradation	hsa00511	MAN2B1	Glycan biosynthesis and metabolism
Other glycan degradation	hsa00511	MAN2B2	Glycan biosynthesis and metabolism
Other glycan degradation	hsa00511	MANBA	Glycan biosynthesis and metabolism
Other glycan degradation	hsa00511	ENGASE	Glycan biosynthesis and metabolism
Other glycan degradation	hsa00511	FUCA1	Glycan biosynthesis and metabolism
Other glycan degradation	hsa00511	FUCA2	Glycan biosynthesis and metabolism
Other glycan degradation	hsa00511	AGA	Glycan biosynthesis and metabolism
Other glycan degradation	hsa00511	GBA	Glycan biosynthesis and metabolism
Other glycan degradation	hsa00511	GBA2	Glycan biosynthesis and metabolism
Other types of O-glycan biosynthesis	hsa00514	OGT	Glycan biosynthesis and metabolism
Other types of O-glycan biosynthesis	hsa00514	EOGT	Glycan biosynthesis and metabolism
Other types of O-glycan biosynthesis	hsa00514	POFUT1	Glycan biosynthesis and metabolism
Other types of O-glycan biosynthesis	hsa00514	POFUT2	Glycan biosynthesis and metabolism
Other types of O-glycan biosynthesis	hsa00514	MFNG	Glycan biosynthesis and metabolism
Other types of O-glycan biosynthesis	hsa00514	LFNG	Glycan biosynthesis and metabolism
Other types of O-glycan biosynthesis	hsa00514	RFNG	Glycan biosynthesis and metabolism
Other types of O-glycan biosynthesis	hsa00514	B4GALT1	Glycan biosynthesis and metabolism
Other types of O-glycan biosynthesis	hsa00514	B4GALT2	Glycan biosynthesis and metabolism
Other types of O-glycan biosynthesis	hsa00514	B4GALT3	Glycan biosynthesis and metabolism
Other types of O-glycan biosynthesis	hsa00514	ST6GAL1	Glycan biosynthesis and metabolism
Other types of O-glycan biosynthesis	hsa00514	ST6GAL2	Glycan biosynthesis and metabolism
Other types of O-glycan biosynthesis	hsa00514	ST3GAL3	Glycan biosynthesis and metabolism
Other types of O-glycan biosynthesis	hsa00514	B3GLCT	Glycan biosynthesis and metabolism
Other types of O-glycan biosynthesis	hsa00514	POGLUT1	Glycan biosynthesis and metabolism
Other types of O-glycan biosynthesis	hsa00514	GXYLT1	Glycan biosynthesis and metabolism
Other types of O-glycan biosynthesis	hsa00514	GXYLT2	Glycan biosynthesis and metabolism
Other types of O-glycan biosynthesis	hsa00514	XXYLT1	Glycan biosynthesis and metabolism
Other types of O-glycan biosynthesis	hsa00514	COLGALT1	Glycan biosynthesis and metabolism
Other types of O-glycan biosynthesis	hsa00514	COLGALT2	Glycan biosynthesis and metabolism
Other types of O-glycan biosynthesis	hsa00514	PLOD3	Glycan biosynthesis and metabolism
Other types of O-glycan biosynthesis	hsa00514	POMT1	Glycan biosynthesis and metabolism
Other types of O-glycan biosynthesis	hsa00514	POMT2	Glycan biosynthesis and metabolism
Other types of O-glycan biosynthesis	hsa00514	GALNTL6	Glycan biosynthesis and metabolism
Other types of O-glycan biosynthesis	hsa00514	GALNT5	Glycan biosynthesis and metabolism
Other types of O-glycan biosynthesis	hsa00514	GALNT17	Glycan biosynthesis and metabolism
Other types of O-glycan biosynthesis	hsa00514	GALNT11	Glycan biosynthesis and metabolism
Other types of O-glycan biosynthesis	hsa00514	GALNT12	Glycan biosynthesis and metabolism
Other types of O-glycan biosynthesis	hsa00514	GALNT13	Glycan biosynthesis and metabolism
Other types of O-glycan biosynthesis	hsa00514	GALNT14	Glycan biosynthesis and metabolism
Other types of O-glycan biosynthesis	hsa00514	GALNT16	Glycan biosynthesis and metabolism
Other types of O-glycan biosynthesis	hsa00514	GALNT15	Glycan biosynthesis and metabolism
Other types of O-glycan biosynthesis	hsa00514	GALNT18	Glycan biosynthesis and metabolism
Other types of O-glycan biosynthesis	hsa00514	GALNTL5	Glycan biosynthesis and metabolism
Other types of O-glycan biosynthesis	hsa00514	GALNT10	Glycan biosynthesis and metabolism
Other types of O-glycan biosynthesis	hsa00514	GALNT2	Glycan biosynthesis and metabolism
Other types of O-glycan biosynthesis	hsa00514	GALNT3	Glycan biosynthesis and metabolism
Other types of O-glycan biosynthesis	hsa00514	GALNT1	Glycan biosynthesis and metabolism
Other types of O-glycan biosynthesis	hsa00514	GALNT6	Glycan biosynthesis and metabolism
Other types of O-glycan biosynthesis	hsa00514	GALNT4	Glycan biosynthesis and metabolism
Other types of O-glycan biosynthesis	hsa00514	GALNT9	Glycan biosynthesis and metabolism
Other types of O-glycan biosynthesis	hsa00514	GALNT7	Glycan biosynthesis and metabolism
Other types of O-glycan biosynthesis	hsa00514	GALNT8	Glycan biosynthesis and metabolism
Other types of O-glycan biosynthesis	hsa00514	POC1B-GALNT4	Glycan biosynthesis and metabolism
Other types of O-glycan biosynthesis	hsa00514	C1GALT1	Glycan biosynthesis and metabolism
Other types of O-glycan biosynthesis	hsa00514	C1GALT1C1	Glycan biosynthesis and metabolism
Other types of O-glycan biosynthesis	hsa00514	C1GALT1C1L	Glycan biosynthesis and metabolism
Oxidative phosphorylation	hsa00190	ND1	Energy metabolism
Oxidative phosphorylation	hsa00190	ND2	Energy metabolism
Oxidative phosphorylation	hsa00190	ND3	Energy metabolism
Oxidative phosphorylation	hsa00190	ND4	Energy metabolism
Oxidative phosphorylation	hsa00190	ND4L	Energy metabolism
Oxidative phosphorylation	hsa00190	ND5	Energy metabolism
Oxidative phosphorylation	hsa00190	ND6	Energy metabolism
Oxidative phosphorylation	hsa00190	NDUFS1	Energy metabolism
Oxidative phosphorylation	hsa00190	NDUFS2	Energy metabolism
Oxidative phosphorylation	hsa00190	NDUFS3	Energy metabolism
Oxidative phosphorylation	hsa00190	NDUFS4	Energy metabolism
Oxidative phosphorylation	hsa00190	NDUFS5	Energy metabolism
Oxidative phosphorylation	hsa00190	NDUFS6	Energy metabolism
Oxidative phosphorylation	hsa00190	NDUFS7	Energy metabolism
Oxidative phosphorylation	hsa00190	NDUFS8	Energy metabolism
Oxidative phosphorylation	hsa00190	NDUFV1	Energy metabolism
Oxidative phosphorylation	hsa00190	NDUFV2	Energy metabolism
Oxidative phosphorylation	hsa00190	NDUFV3	Energy metabolism
Oxidative phosphorylation	hsa00190	NDUFA1	Energy metabolism
Oxidative phosphorylation	hsa00190	NDUFA2	Energy metabolism
Oxidative phosphorylation	hsa00190	NDUFA3	Energy metabolism
Oxidative phosphorylation	hsa00190	NDUFA4	Energy metabolism
Oxidative phosphorylation	hsa00190	NDUFA4L2	Energy metabolism
Oxidative phosphorylation	hsa00190	NDUFA5	Energy metabolism
Oxidative phosphorylation	hsa00190	NDUFA6	Energy metabolism
Oxidative phosphorylation	hsa00190	NDUFA7	Energy metabolism
Oxidative phosphorylation	hsa00190	NDUFA8	Energy metabolism
Oxidative phosphorylation	hsa00190	NDUFA9	Energy metabolism
Oxidative phosphorylation	hsa00190	NDUFA10	Energy metabolism
Oxidative phosphorylation	hsa00190	NDUFAB1	Energy metabolism
Oxidative phosphorylation	hsa00190	NDUFA11	Energy metabolism
Oxidative phosphorylation	hsa00190	NDUFA12	Energy metabolism
Oxidative phosphorylation	hsa00190	NDUFA13	Energy metabolism
Oxidative phosphorylation	hsa00190	NDUFB1	Energy metabolism
Oxidative phosphorylation	hsa00190	NDUFB2	Energy metabolism
Oxidative phosphorylation	hsa00190	NDUFB3	Energy metabolism
Oxidative phosphorylation	hsa00190	NDUFB4	Energy metabolism
Oxidative phosphorylation	hsa00190	NDUFB5	Energy metabolism
Oxidative phosphorylation	hsa00190	NDUFB6	Energy metabolism
Oxidative phosphorylation	hsa00190	NDUFB7	Energy metabolism
Oxidative phosphorylation	hsa00190	NDUFB8	Energy metabolism
Oxidative phosphorylation	hsa00190	NDUFB9	Energy metabolism
Oxidative phosphorylation	hsa00190	NDUFB10	Energy metabolism
Oxidative phosphorylation	hsa00190	NDUFB11	Energy metabolism
Oxidative phosphorylation	hsa00190	NDUFC1	Energy metabolism
Oxidative phosphorylation	hsa00190	NDUFC2	Energy metabolism
Oxidative phosphorylation	hsa00190	NDUFC2-KCTD14	Energy metabolism
Oxidative phosphorylation	hsa00190	SDHA	Energy metabolism
Oxidative phosphorylation	hsa00190	SDHB	Energy metabolism
Oxidative phosphorylation	hsa00190	SDHC	Energy metabolism
Oxidative phosphorylation	hsa00190	SDHD	Energy metabolism
Oxidative phosphorylation	hsa00190	UQCRFS1	Energy metabolism
Oxidative phosphorylation	hsa00190	CYTB	Energy metabolism
Oxidative phosphorylation	hsa00190	CYC1	Energy metabolism
Oxidative phosphorylation	hsa00190	UQCRC1	Energy metabolism
Oxidative phosphorylation	hsa00190	UQCRC2	Energy metabolism
Oxidative phosphorylation	hsa00190	UQCRH	Energy metabolism
Oxidative phosphorylation	hsa00190	UQCRHL	Energy metabolism
Oxidative phosphorylation	hsa00190	UQCRB	Energy metabolism
Oxidative phosphorylation	hsa00190	UQCRQ	Energy metabolism
Oxidative phosphorylation	hsa00190	UQCR10	Energy metabolism
Oxidative phosphorylation	hsa00190	UQCR11	Energy metabolism
Oxidative phosphorylation	hsa00190	COX10	Energy metabolism
Oxidative phosphorylation	hsa00190	COX3	Energy metabolism
Oxidative phosphorylation	hsa00190	COX1	Energy metabolism
Oxidative phosphorylation	hsa00190	COX2	Energy metabolism
Oxidative phosphorylation	hsa00190	COX4I2	Energy metabolism
Oxidative phosphorylation	hsa00190	COX4I1	Energy metabolism
Oxidative phosphorylation	hsa00190	COX5A	Energy metabolism
Oxidative phosphorylation	hsa00190	COX5B	Energy metabolism
Oxidative phosphorylation	hsa00190	COX6A1	Energy metabolism
Oxidative phosphorylation	hsa00190	COX6A2	Energy metabolism
Oxidative phosphorylation	hsa00190	COX6B1	Energy metabolism
Oxidative phosphorylation	hsa00190	COX6B2	Energy metabolism
Oxidative phosphorylation	hsa00190	COX6C	Energy metabolism
Oxidative phosphorylation	hsa00190	COX7A1	Energy metabolism
Oxidative phosphorylation	hsa00190	COX7A2	Energy metabolism
Oxidative phosphorylation	hsa00190	COX7A2L	Energy metabolism
Oxidative phosphorylation	hsa00190	COX7B	Energy metabolism
Oxidative phosphorylation	hsa00190	COX7B2	Energy metabolism
Oxidative phosphorylation	hsa00190	COX7C	Energy metabolism
Oxidative phosphorylation	hsa00190	COX8C	Energy metabolism
Oxidative phosphorylation	hsa00190	COX8A	Energy metabolism
Oxidative phosphorylation	hsa00190	COX11	Energy metabolism
Oxidative phosphorylation	hsa00190	COX15	Energy metabolism
Oxidative phosphorylation	hsa00190	COX17	Energy metabolism
Oxidative phosphorylation	hsa00190	CYCS	Energy metabolism
Oxidative phosphorylation	hsa00190	ATP5F1A	Energy metabolism
Oxidative phosphorylation	hsa00190	ATP5F1B	Energy metabolism
Oxidative phosphorylation	hsa00190	ATP5F1C	Energy metabolism
Oxidative phosphorylation	hsa00190	ATP5F1D	Energy metabolism
Oxidative phosphorylation	hsa00190	ATP5F1E	Energy metabolism
Oxidative phosphorylation	hsa00190	ATP5PO	Energy metabolism
Oxidative phosphorylation	hsa00190	ATP6	Energy metabolism
Oxidative phosphorylation	hsa00190	ATP5PB	Energy metabolism
Oxidative phosphorylation	hsa00190	ATP5MC1	Energy metabolism
Oxidative phosphorylation	hsa00190	ATP5MC2	Energy metabolism
Oxidative phosphorylation	hsa00190	ATP5MC3	Energy metabolism
Oxidative phosphorylation	hsa00190	ATP5PD	Energy metabolism
Oxidative phosphorylation	hsa00190	ATP5ME	Energy metabolism
Oxidative phosphorylation	hsa00190	ATP5MF	Energy metabolism
Oxidative phosphorylation	hsa00190	ATP5MG	Energy metabolism
Oxidative phosphorylation	hsa00190	ATP5PF	Energy metabolism
Oxidative phosphorylation	hsa00190	ATP8	Energy metabolism
Oxidative phosphorylation	hsa00190	ATP6V1A	Energy metabolism
Oxidative phosphorylation	hsa00190	ATP6V1B1	Energy metabolism
Oxidative phosphorylation	hsa00190	ATP6V1B2	Energy metabolism
Oxidative phosphorylation	hsa00190	ATP6V1C2	Energy metabolism
Oxidative phosphorylation	hsa00190	ATP6V1C1	Energy metabolism
Oxidative phosphorylation	hsa00190	ATP6V1D	Energy metabolism
Oxidative phosphorylation	hsa00190	ATP6V1E2	Energy metabolism
Oxidative phosphorylation	hsa00190	ATP6V1E1	Energy metabolism
Oxidative phosphorylation	hsa00190	ATP6V1F	Energy metabolism
Oxidative phosphorylation	hsa00190	ATP6V1G1	Energy metabolism
Oxidative phosphorylation	hsa00190	ATP6V1G3	Energy metabolism
Oxidative phosphorylation	hsa00190	ATP6V1G2	Energy metabolism
Oxidative phosphorylation	hsa00190	ATP6V1H	Energy metabolism
Oxidative phosphorylation	hsa00190	TCIRG1	Energy metabolism
Oxidative phosphorylation	hsa00190	ATP6V0A2	Energy metabolism
Oxidative phosphorylation	hsa00190	ATP6V0A4	Energy metabolism
Oxidative phosphorylation	hsa00190	ATP6V0A1	Energy metabolism
Oxidative phosphorylation	hsa00190	ATP6V0C	Energy metabolism
Oxidative phosphorylation	hsa00190	ATP6V0B	Energy metabolism
Oxidative phosphorylation	hsa00190	ATP6V0D1	Energy metabolism
Oxidative phosphorylation	hsa00190	ATP6V0D2	Energy metabolism
Oxidative phosphorylation	hsa00190	ATP6V0E1	Energy metabolism
Oxidative phosphorylation	hsa00190	ATP6V0E2	Energy metabolism
Oxidative phosphorylation	hsa00190	ATP6AP1	Energy metabolism
Oxidative phosphorylation	hsa00190	ATP4A	Energy metabolism
Oxidative phosphorylation	hsa00190	ATP4B	Energy metabolism
Oxidative phosphorylation	hsa00190	ATP12A	Energy metabolism
Oxidative phosphorylation	hsa00190	PPA2	Energy metabolism
Oxidative phosphorylation	hsa00190	PPA1	Energy metabolism
Oxidative phosphorylation	hsa00190	LHPP	Energy metabolism
Pantothenate and CoA biosynthesis	hsa00770	PANK1	Metabolism of cofactors and vitamins
Pantothenate and CoA biosynthesis	hsa00770	PANK3	Metabolism of cofactors and vitamins
Pantothenate and CoA biosynthesis	hsa00770	PANK2	Metabolism of cofactors and vitamins
Pantothenate and CoA biosynthesis	hsa00770	PPCS	Metabolism of cofactors and vitamins
Pantothenate and CoA biosynthesis	hsa00770	PPCDC	Metabolism of cofactors and vitamins
Pantothenate and CoA biosynthesis	hsa00770	ENPP1	Metabolism of cofactors and vitamins
Pantothenate and CoA biosynthesis	hsa00770	ENPP3	Metabolism of cofactors and vitamins
Pantothenate and CoA biosynthesis	hsa00770	COASY	Metabolism of cofactors and vitamins
Pantothenate and CoA biosynthesis	hsa00770	AASDHPPT	Metabolism of cofactors and vitamins
Pantothenate and CoA biosynthesis	hsa00770	VNN1	Metabolism of cofactors and vitamins
Pantothenate and CoA biosynthesis	hsa00770	VNN2	Metabolism of cofactors and vitamins
Pantothenate and CoA biosynthesis	hsa00770	BCAT2	Metabolism of cofactors and vitamins
Pantothenate and CoA biosynthesis	hsa00770	BCAT1	Metabolism of cofactors and vitamins
Pantothenate and CoA biosynthesis	hsa00770	DPYD	Metabolism of cofactors and vitamins
Pantothenate and CoA biosynthesis	hsa00770	DPYS	Metabolism of cofactors and vitamins
Pantothenate and CoA biosynthesis	hsa00770	UPB1	Metabolism of cofactors and vitamins
Pantothenate and CoA biosynthesis	hsa00770	GADL1	Metabolism of cofactors and vitamins
Pantothenate and CoA biosynthesis	hsa00770	CSAD	Metabolism of cofactors and vitamins
Pantothenate and CoA biosynthesis	hsa00770	ALDH2	Metabolism of cofactors and vitamins
Pantothenate and CoA biosynthesis	hsa00770	ALDH3A2	Metabolism of cofactors and vitamins
Pantothenate and CoA biosynthesis	hsa00770	ALDH1B1	Metabolism of cofactors and vitamins
Pentose and glucuronate interconversions	hsa00040	GUSB	Carbohydrate metabolism
Pentose and glucuronate interconversions	hsa00040	KL	Carbohydrate metabolism
Pentose and glucuronate interconversions	hsa00040	UGT2A1	Carbohydrate metabolism
Pentose and glucuronate interconversions	hsa00040	UGT2A3	Carbohydrate metabolism
Pentose and glucuronate interconversions	hsa00040	UGT2B17	Carbohydrate metabolism
Pentose and glucuronate interconversions	hsa00040	UGT2B11	Carbohydrate metabolism
Pentose and glucuronate interconversions	hsa00040	UGT2B28	Carbohydrate metabolism
Pentose and glucuronate interconversions	hsa00040	UGT1A6	Carbohydrate metabolism
Pentose and glucuronate interconversions	hsa00040	UGT1A4	Carbohydrate metabolism
Pentose and glucuronate interconversions	hsa00040	UGT1A1	Carbohydrate metabolism
Pentose and glucuronate interconversions	hsa00040	UGT1A3	Carbohydrate metabolism
Pentose and glucuronate interconversions	hsa00040	UGT2B10	Carbohydrate metabolism
Pentose and glucuronate interconversions	hsa00040	UGT1A9	Carbohydrate metabolism
Pentose and glucuronate interconversions	hsa00040	UGT2B7	Carbohydrate metabolism
Pentose and glucuronate interconversions	hsa00040	UGT1A10	Carbohydrate metabolism
Pentose and glucuronate interconversions	hsa00040	UGT1A8	Carbohydrate metabolism
Pentose and glucuronate interconversions	hsa00040	UGT1A5	Carbohydrate metabolism
Pentose and glucuronate interconversions	hsa00040	UGT2B15	Carbohydrate metabolism
Pentose and glucuronate interconversions	hsa00040	UGT1A7	Carbohydrate metabolism
Pentose and glucuronate interconversions	hsa00040	UGT2B4	Carbohydrate metabolism
Pentose and glucuronate interconversions	hsa00040	UGT2A2	Carbohydrate metabolism
Pentose and glucuronate interconversions	hsa00040	UGDH	Carbohydrate metabolism
Pentose and glucuronate interconversions	hsa00040	UGP2	Carbohydrate metabolism
Pentose and glucuronate interconversions	hsa00040	AKR1A1	Carbohydrate metabolism
Pentose and glucuronate interconversions	hsa00040	CRYL1	Carbohydrate metabolism
Pentose and glucuronate interconversions	hsa00040	RPE	Carbohydrate metabolism
Pentose and glucuronate interconversions	hsa00040	RPEL1	Carbohydrate metabolism
Pentose and glucuronate interconversions	hsa00040	XYLB	Carbohydrate metabolism
Pentose and glucuronate interconversions	hsa00040	AKR1B1	Carbohydrate metabolism
Pentose and glucuronate interconversions	hsa00040	AKR1B10	Carbohydrate metabolism
Pentose and glucuronate interconversions	hsa00040	DCXR	Carbohydrate metabolism
Pentose and glucuronate interconversions	hsa00040	SORD	Carbohydrate metabolism
Pentose and glucuronate interconversions	hsa00040	DHDH	Carbohydrate metabolism
Pentose and glucuronate interconversions	hsa00040	CRPPA	Carbohydrate metabolism
Pentose phosphate pathway	hsa00030	GPI	Carbohydrate metabolism
Pentose phosphate pathway	hsa00030	G6PD	Carbohydrate metabolism
Pentose phosphate pathway	hsa00030	PGLS	Carbohydrate metabolism
Pentose phosphate pathway	hsa00030	H6PD	Carbohydrate metabolism
Pentose phosphate pathway	hsa00030	PGD	Carbohydrate metabolism
Pentose phosphate pathway	hsa00030	RPE	Carbohydrate metabolism
Pentose phosphate pathway	hsa00030	RPEL1	Carbohydrate metabolism
Pentose phosphate pathway	hsa00030	TKT	Carbohydrate metabolism
Pentose phosphate pathway	hsa00030	TKTL2	Carbohydrate metabolism
Pentose phosphate pathway	hsa00030	TKTL1	Carbohydrate metabolism
Pentose phosphate pathway	hsa00030	TALDO1	Carbohydrate metabolism
Pentose phosphate pathway	hsa00030	RPIA	Carbohydrate metabolism
Pentose phosphate pathway	hsa00030	DERA	Carbohydrate metabolism
Pentose phosphate pathway	hsa00030	RBKS	Carbohydrate metabolism
Pentose phosphate pathway	hsa00030	PGM1	Carbohydrate metabolism
Pentose phosphate pathway	hsa00030	PGM2	Carbohydrate metabolism
Pentose phosphate pathway	hsa00030	PRPS1L1	Carbohydrate metabolism
Pentose phosphate pathway	hsa00030	PRPS2	Carbohydrate metabolism
Pentose phosphate pathway	hsa00030	PRPS1	Carbohydrate metabolism
Pentose phosphate pathway	hsa00030	RGN	Carbohydrate metabolism
Pentose phosphate pathway	hsa00030	IDNK	Carbohydrate metabolism
Pentose phosphate pathway	hsa00030	GLYCTK	Carbohydrate metabolism
Pentose phosphate pathway	hsa00030	ALDOC	Carbohydrate metabolism
Pentose phosphate pathway	hsa00030	ALDOA	Carbohydrate metabolism
Pentose phosphate pathway	hsa00030	ALDOB	Carbohydrate metabolism
Pentose phosphate pathway	hsa00030	FBP1	Carbohydrate metabolism
Pentose phosphate pathway	hsa00030	FBP2	Carbohydrate metabolism
Pentose phosphate pathway	hsa00030	PFKM	Carbohydrate metabolism
Pentose phosphate pathway	hsa00030	PFKP	Carbohydrate metabolism
Pentose phosphate pathway	hsa00030	PFKL	Carbohydrate metabolism
Phenylalanine metabolism	hsa00360	PAH	Amino acid metabolism
Phenylalanine metabolism	hsa00360	DDC	Amino acid metabolism
Phenylalanine metabolism	hsa00360	AOC3	Amino acid metabolism
Phenylalanine metabolism	hsa00360	AOC2	Amino acid metabolism
Phenylalanine metabolism	hsa00360	MAOB	Amino acid metabolism
Phenylalanine metabolism	hsa00360	MAOA	Amino acid metabolism
Phenylalanine metabolism	hsa00360	ALDH3B1	Amino acid metabolism
Phenylalanine metabolism	hsa00360	ALDH3B2	Amino acid metabolism
Phenylalanine metabolism	hsa00360	ALDH3A1	Amino acid metabolism
Phenylalanine metabolism	hsa00360	GOT1	Amino acid metabolism
Phenylalanine metabolism	hsa00360	GOT1L1	Amino acid metabolism
Phenylalanine metabolism	hsa00360	GOT2	Amino acid metabolism
Phenylalanine metabolism	hsa00360	TAT	Amino acid metabolism
Phenylalanine metabolism	hsa00360	IL4I1	Amino acid metabolism
Phenylalanine metabolism	hsa00360	HPD	Amino acid metabolism
Phenylalanine metabolism	hsa00360	MIF	Amino acid metabolism
Phenylalanine metabolism	hsa00360	GLYAT	Amino acid metabolism
Phenylalanine, tyrosine and tryptophan biosynthesis	hsa00400	GOT1	Amino acid metabolism
Phenylalanine, tyrosine and tryptophan biosynthesis	hsa00400	GOT1L1	Amino acid metabolism
Phenylalanine, tyrosine and tryptophan biosynthesis	hsa00400	GOT2	Amino acid metabolism
Phenylalanine, tyrosine and tryptophan biosynthesis	hsa00400	TAT	Amino acid metabolism
Phenylalanine, tyrosine and tryptophan biosynthesis	hsa00400	IL4I1	Amino acid metabolism
Phenylalanine, tyrosine and tryptophan biosynthesis	hsa00400	PAH	Amino acid metabolism
Phosphonate and phosphinate metabolism	hsa00440	PCYT2	Metabolism of other amino acids
Phosphonate and phosphinate metabolism	hsa00440	SELENOI	Metabolism of other amino acids
Phosphonate and phosphinate metabolism	hsa00440	CEPT1	Metabolism of other amino acids
Phosphonate and phosphinate metabolism	hsa00440	PCYT1B	Metabolism of other amino acids
Phosphonate and phosphinate metabolism	hsa00440	PCYT1A	Metabolism of other amino acids
Phosphonate and phosphinate metabolism	hsa00440	CHPT1	Metabolism of other amino acids
Porphyrin and chlorophyll metabolism	hsa00860	ALAS1	Metabolism of cofactors and vitamins
Porphyrin and chlorophyll metabolism	hsa00860	ALAS2	Metabolism of cofactors and vitamins
Porphyrin and chlorophyll metabolism	hsa00860	EARS2	Metabolism of cofactors and vitamins
Porphyrin and chlorophyll metabolism	hsa00860	EPRS1	Metabolism of cofactors and vitamins
Porphyrin and chlorophyll metabolism	hsa00860	ALAD	Metabolism of cofactors and vitamins
Porphyrin and chlorophyll metabolism	hsa00860	HMBS	Metabolism of cofactors and vitamins
[truncated: 821 more rows]
