# Supplementary material for: De novo pyrimidine synthesis is a collateral metabolic vulnerability in NF2-deficient mesothelioma
Source: EMBO Mol Med. 2025 Jul 24;17(9):2258–98. doi: 10.1038/s44321-025-00278-4 (PMC12423300; doi:10.1038/s44321-025-00278-4)
Supplement: Supplementary file 25 — Source data Fig. 1 [file 44321_2025_278_MOESM25_ESM.zip › Figure 1/1H/1H.xlsx]

## Sheet: Sheet1
15N-labelled UMP between H2452 sgNF2-1 and sgCtrl groups
Metabolite Name	sgNF2-R1	sgNF2-R2	sgNF2-R3	sgCtrl-R1	sgCtrl-R2	sgCtrl-R3
UMP M+1	305.621	396.823	1177.72	17770.7	16061.4	14425.5
