# Supplementary material for: De novo pyrimidine synthesis is a collateral metabolic vulnerability in NF2-deficient mesothelioma
Source: EMBO Mol Med. 2025 Jul 24;17(9):2258–98. doi: 10.1038/s44321-025-00278-4 (PMC12423300; doi:10.1038/s44321-025-00278-4)
Supplement: Supplementary file 25 — Source data Fig. 1 [file 44321_2025_278_MOESM25_ESM.zip › Figure 1/1F/1F.xlsx]

## Sheet: Sheet1
Metabolite enrichment analysis based on global liquid chromatography-mass spectrometry (LC-MS) metabolomic profiling.
H2452 sgNF2-1 vs. sgCtrl
Pathway	Hits	Raw p	-ln(p)	FDR	Impact
Valine, leucine and isoleucine biosynthesis	4	0.0012556	6.6802	0.10045	0.03975
Glycine, serine and threonine metabolism	4	0.01053	4.5535	0.24554	0.10929
Aminoacyl-tRNA biosynthesis	5	0.010799	4.5283	0.24554	0
Pantothenate and CoA biosynthesis	3	0.012277	4.4	0.24554	0.07286
Pyrimidine metabolism	4	0.022519	3.7934	0.3603	0.09259
Glycerophospholipid metabolism	3	0.032957	3.4126	0.40209	0.04012
Valine, leucine and isoleucine degradation	3	0.035183	3.3472	0.40209	0.02232
Sphingolipid metabolism	2	0.075136	2.5885	0.73198	0.20458
Purine metabolism	4	0.084829	2.4671	0.73198	0.03144
beta-Alanine metabolism	2	0.091498	2.3914	0.73198	0.25694
Propanoate metabolism	2	0.13308	2.0168	0.96787	0.085
Arginine and proline metabolism	3	0.16453	1.8046	1	0.14039
Ether lipid metabolism	1	0.34708	1.0582	1	0
Thiamine metabolism	1	0.35913	1.0241	1	0.12481
Histidine metabolism	1	0.5592	0.58124	1	0.05371
Fatty acid metabolism	1	0.60626	0.50044	1	0
Tyrosine metabolism	1	0.75941	0.27521	1	0
Porphyrin and chlorophyll metabolism	1	0.85934	0.15159	1	0
H28 sgNF2-1 vs. sgCtrl
Pathway	Hits	Raw p	-ln(p)	FDR	Impact
Vitamin B6 metabolism	5	9.61e-05	4.0171	0.0076909	0.87255
Pentose phosphate pathway	7	0.00035623	3.4483	0.01337	0.28698
Pyrimidine metabolism	9	0.00050136	3.2999	0.01337	0.43608
Purine metabolism	11	0.0035875	2.4452	0.07175	0.19343
Arginine and proline metabolism	7	0.0061077	2.2141	0.097723	0.1593
Tryptophan metabolism	7	0.012653	1.8978	0.16467	0.30089
Amino sugar and nucleotide sugar metabolism	7	0.014409	1.8414	0.16467	0.32135
Glycerophospholipid metabolism	6	0.023126	1.6359	0.22779	0.1747
Glutathione metabolism	5	0.028474	1.5455	0.22779	0.33033
Alanine, aspartate and glutamate metabolism	5	0.028474	1.5455	0.22779	0.35337
Arginine biosynthesis	3	0.054187	1.2661	0.39409	0.34518
One carbon pool by folate	2	0.10732	0.96932	0.68921	0.01587
Tyrosine metabolism	5	0.12288	0.91052	0.68921	0.15433
Pantothenate and CoA biosynthesis	3	0.12923	0.88865	0.68921	0.2381
Fructose and mannose metabolism	3	0.12923	0.88865	0.68921	0.35161
Cysteine and methionine metabolism	4	0.15274	0.81606	0.76368	0.10019
Glycolysis / Gluconeogenesis	3	0.22576	0.64635	0.93639	0.23446
Phenylalanine, tyrosine and tryptophan biosynthesis	1	0.23099	0.63641	0.93639	0
Galactose metabolism	3	0.24309	0.61423	0.93639	0.03888
Butanoate metabolism	2	0.2458	0.60941	0.93639	0.03175
