# Supplementary material for: De novo pyrimidine synthesis is a collateral metabolic vulnerability in NF2-deficient mesothelioma
Source: EMBO Mol Med. 2025 Jul 24;17(9):2258–98. doi: 10.1038/s44321-025-00278-4 (PMC12423300; doi:10.1038/s44321-025-00278-4)
Supplement: Supplementary file 25 — Source data Fig. 1 [file 44321_2025_278_MOESM25_ESM.zip › Figure 1/1G/1G.xlsx]

## Sheet: Sheet1
Differential expression of indicated metabolites between H2452 sgNF2-1 and sgCtrl groups
Index	Class	sgNF2-R1	sgNF2-R2	sgNF2-R3	sgCtrl-R1	sgCtrl-R2	sgCtrl-R3
Uracil	Nucleotide and Its metabolomics	971.595	597.04	804.445	252.6825	173.6205	302.4115
UMP	Nucleotide and Its metabolomics	1758.04	1597.545	1381.345	746.65	896.81	1241.065
dCMP	Nucleotide and Its metabolomics	11.873	11.45915	9.9006	6.8008	7.14545	7.74415
dTMP	Nucleotide and Its metabolomics	55.062	49.8496	49.0597	34.27	33.90725	37.34915
UDP-GlcNAc	Nucleotide and Its metabolomics	5771.8	5841.2	5068.6	3661.15	4393.785	5036.3
