# Supplementary material for: De novo pyrimidine synthesis is a collateral metabolic vulnerability in NF2-deficient mesothelioma
Source: EMBO Mol Med. 2025 Jul 24;17(9):2258–98. doi: 10.1038/s44321-025-00278-4 (PMC12423300; doi:10.1038/s44321-025-00278-4)
Supplement: Supplementary file 25 — Source data Fig. 1 [file 44321_2025_278_MOESM25_ESM.zip › Figure 1/1B/1B.xlsx]

## Sheet: Sheet1
Histological types among three metabolic subtypes
MetGrp	Group	num	all	Percentage
Cluster 1	Biphasic mesothelioma	17	41	41.4634
Cluster 1	Diffuse malignant mesothelioma - NOS	2	41	4.87805
Cluster 1	Epithelioid mesothelioma	20	41	48.7805
Cluster 1	Sarcomatoid mesothelioma	2	41	4.87805
Cluster 2	Biphasic mesothelioma	1	19	5.26316
Cluster 2	Epithelioid mesothelioma	18	19	94.7368
Cluster 3	Biphasic mesothelioma	4	26	15.3846
Cluster 3	Diffuse malignant mesothelioma - NOS	3	26	11.5385
Cluster 3	Epithelioid mesothelioma	19	26	73.0769
