# Supplementary material for: De novo pyrimidine synthesis is a collateral metabolic vulnerability in NF2-deficient mesothelioma
Source: EMBO Mol Med. 2025 Jul 24;17(9):2258–98. doi: 10.1038/s44321-025-00278-4 (PMC12423300; doi:10.1038/s44321-025-00278-4)
Supplement: Supplementary file 25 — Source data Fig. 1 [file 44321_2025_278_MOESM25_ESM.zip › Figure 1/1E/1E.xlsx]

## Sheet: Sheet1
Genetic alterations among different metabolic subgroups
Gene	cluster1 - genetic alteration freq	cluster2 - genetic alteration freq	cluster3 - genetic alteration freq	cluster 1 vs cluster 2 - Pvalue	cluster 1 vs cluster 2 - FDR	cluster 1 vs cluster 3 - Pvalue	cluster 1 vs cluster 3 - FDR	cluster 2 vs cluster 3 - Pvalue	cluster 2 vs cluster 3 - FDR
NF2	0.513514	0.111111	0.2	0.00674419	0.00674419	0.0172265	0.0172265	0.679668	0.679668
BAP1	0.324324	0.111111	0.6	0.110193	0.110193	0.0397217	0.0397217	0.00155197	0.00155197
SLC12A1	0	0.222222	0	0.00897216	0.00897216	1	1	0.0247954	0.0247954
