# Supplementary material for: De novo pyrimidine synthesis is a collateral metabolic vulnerability in NF2-deficient mesothelioma
Source: EMBO Mol Med. 2025 Jul 24;17(9):2258–98. doi: 10.1038/s44321-025-00278-4 (PMC12423300; doi:10.1038/s44321-025-00278-4)
Supplement: Supplementary file 25 — Source data Fig. 1 [file 44321_2025_278_MOESM25_ESM.zip › Figure 1/1D/1D.xlsx]

## Sheet: Sheet1
Genetic alterations among different metabolic subgroups
Gene	cluster1 - genetic alteration freq	cluster2 - genetic alteration freq	cluster3 - genetic alteration freq	cluster 1 vs cluster 2 - Pvalue	cluster 1 vs cluster 2 - FDR	cluster 1 vs cluster 3 - Pvalue	cluster 1 vs cluster 3 - FDR	cluster 2 vs cluster 3 - Pvalue	cluster 2 vs cluster 3 - FDR
MTAP	0.540541	0.388889	0.16	0.391125	0.391125	0.00335121	0.00335121	0.155563	0.155563
RN7SL151P	0.351351	0.222222	0.04	0.372447	0.372447	0.00458967	0.00458967	0.143568	0.143568
CDKN2B	0.283784	0.25	0.08	0.82105	0.82105	0.00594662	0.00594662	0.0369837	0.0369837
C9orf53	0.540541	0.388889	0.2	0.391125	0.391125	0.00904096	0.00904096	0.301378	0.301378
MIR31HG	0.324324	0.222222	0.04	0.536393	0.536393	0.00944107	0.00944107	0.143568	0.143568
NF2	0.513514	0.111111	0.2	0.00674419	0.00674419	0.0172265	0.0172265	0.679668	0.679668
CDKN2A	0.567568	0.5	0.24	0.774459	0.774459	0.0180718	0.0180718	0.108927	0.108927
SNORD39|ENSG00000264379.1	0.297297	0.222222	0.04	0.749196	0.749196	0.0191877	0.0191877	0.143568	0.143568
IFNA1	0.297297	0.222222	0.04	0.749196	0.749196	0.0191877	0.0191877	0.143568	0.143568
IFNA2	0.297297	0.222222	0.04	0.749196	0.749196	0.0191877	0.0191877	0.143568	0.143568
IFNA8	0.297297	0.222222	0.04	0.749196	0.749196	0.0191877	0.0191877	0.143568	0.143568
IFNE	0.297297	0.222222	0.04	0.749196	0.749196	0.0191877	0.0191877	0.143568	0.143568
MIR31	0.297297	0.222222	0.04	0.749196	0.749196	0.0191877	0.0191877	0.143568	0.143568
IFNA13	0.27027	0.222222	0.04	1	1	0.0382731	0.0382731	0.143568	0.143568
IFNA6	0.27027	0.222222	0.04	1	1	0.0382731	0.0382731	0.143568	0.143568
KLHL9	0.27027	0.222222	0.04	1	1	0.0382731	0.0382731	0.143568	0.143568
IFNA10	0.243243	0.166667	0.04	0.730721	0.730721	0.0395987	0.0395987	0.292602	0.292602
IFNA16	0.243243	0.166667	0.04	0.730721	0.730721	0.0395987	0.0395987	0.292602	0.292602
IFNA7	0.243243	0.166667	0.04	0.730721	0.730721	0.0395987	0.0395987	0.292602	0.292602
IFNA14	0.243243	0.222222	0.04	1	1	0.0395987	0.0395987	0.143568	0.143568
IFNA17	0.243243	0.222222	0.04	1	1	0.0395987	0.0395987	0.143568	0.143568
IFNA4	0.243243	0.222222	0.04	1	1	0.0395987	0.0395987	0.143568	0.143568
IFNA5	0.243243	0.222222	0.04	1	1	0.0395987	0.0395987	0.143568	0.143568
BAP1	0.324324	0.111111	0.6	0.110193	0.110193	0.0397217	0.0397217	0.00155197	0.00155197
DMRTA1	0.378378	0.166667	0.12	0.132957	0.132957	0.0408351	0.0408351	0.682529	0.682529
IFNA21	0.216216	0.222222	0.04	1	1	0.0715651	0.0715651	0.143568	0.143568
PTPRD	0.135135	0	0	0.160311	0.160311	0.0755721	0.0755721	1	1
SETD2	0.108108	0	0.28	0.291147	0.291147	0.100735	0.100735	0.0303072	0.0303072
TTN	0.027027	0.111111	0.1	0.0882169	0.0882169	0.11688	0.11688	1	1
IFNW1	0.189189	0.222222	0.04	1	1	0.128009	0.128009	0.143568	0.143568
NISCH	0.0810811	0	0.24	0.543053	0.543053	0.139396	0.139396	0.0320947	0.0320947
PTEN	0.108108	0	0	0.291147	0.291147	0.14107	0.14107	1	1
CHAC1	0	0.166667	0.08	0.0311035	0.0311035	0.158646	0.158646	0.634427	0.634427
SPTBN5	0	0.166667	0.08	0.0311035	0.0311035	0.158646	0.158646	0.634427	0.634427
CHRM5	0	0.166667	0.08	0.0311035	0.0311035	0.158646	0.158646	0.634427	0.634427
NPAP1	0	0.111111	0.08	0.10303	0.10303	0.158646	0.158646	1	1
GOLGA6L2	0	0.111111	0.08	0.10303	0.10303	0.158646	0.158646	1	1
RBM7	0	0.0555556	0.08	0.327273	0.327273	0.158646	0.158646	1	1
NDST2	0	0.0555556	0.08	0.327273	0.327273	0.158646	0.158646	1	1
snoU13|ENSG00000238724.1	0	0.0555556	0.08	0.327273	0.327273	0.158646	0.158646	1	1
REXO2	0	0.0555556	0.08	0.327273	0.327273	0.158646	0.158646	1	1
NXPE1	0	0.0555556	0.08	0.327273	0.327273	0.158646	0.158646	1	1
NXPE2	0	0.0555556	0.08	0.327273	0.327273	0.158646	0.158646	1	1
NXPE4	0	0.0555556	0.08	0.327273	0.327273	0.158646	0.158646	1	1
COL6A6	0	0.0555556	0.08	0.327273	0.327273	0.158646	0.158646	1	1
TDRD6	0	0.0555556	0.08	0.327273	0.327273	0.158646	0.158646	1	1
CDCP1	0	0	0.08	1	1	0.158646	0.158646	0.501661	0.501661
USP28	0	0	0.08	1	1	0.158646	0.158646	0.501661	0.501661
NRP1	0	0	0.08	1	1	0.158646	0.158646	0.501661	0.501661
ERBB4	0	0	0.08	1	1	0.158646	0.158646	0.501661	0.501661
CCDC86	0	0	0.08	1	1	0.158646	0.158646	0.501661	0.501661
PRKDC	0	0	0.08	1	1	0.158646	0.158646	0.501661	0.501661
C11orf63	0	0	0.08	1	1	0.158646	0.158646	0.501661	0.501661
C11orf71	0	0	0.08	1	1	0.158646	0.158646	0.501661	0.501661
OR5F1	0	0	0.08	1	1	0.158646	0.158646	0.501661	0.501661
LSMEM2	0	0	0.08	1	1	0.158646	0.158646	0.501661	0.501661
NNMT	0	0	0.08	1	1	0.158646	0.158646	0.501661	0.501661
SPOPL	0	0	0.08	1	1	0.158646	0.158646	0.501661	0.501661
VWA3B	0	0	0.08	1	1	0.158646	0.158646	0.501661	0.501661
SNX19	0	0	0.08	1	1	0.158646	0.158646	0.501661	0.501661
PPM1M	0	0	0.08	1	1	0.158646	0.158646	0.501661	0.501661
PIPOX	0	0	0.08	1	1	0.158646	0.158646	0.501661	0.501661
PROSER1	0	0	0.08	1	1	0.158646	0.158646	0.501661	0.501661
GPR34	0	0	0.08	1	1	0.158646	0.158646	0.501661	0.501661
TBRG1	0	0	0.08	1	1	0.158646	0.158646	0.501661	0.501661
IFRD2	0	0	0.08	1	1	0.158646	0.158646	0.501661	0.501661
GPR82	0	0	0.08	1	1	0.158646	0.158646	0.501661	0.501661
GNAI2	0	0	0.08	1	1	0.158646	0.158646	0.501661	0.501661
NYX	0	0	0.08	1	1	0.158646	0.158646	0.501661	0.501661
LRIT3	0	0	0.08	1	1	0.158646	0.158646	0.501661	0.501661
MIRLET7G	0	0	0.08	1	1	0.158646	0.158646	0.501661	0.501661
CACNA2D2	0	0	0.08	1	1	0.158646	0.158646	0.501661	0.501661
KYNU	0	0	0.08	1	1	0.158646	0.158646	0.501661	0.501661
HTR3A	0	0	0.08	1	1	0.158646	0.158646	0.501661	0.501661
HTR3B	0	0	0.08	1	1	0.158646	0.158646	0.501661	0.501661
AIM1	0	0	0.08	1	1	0.158646	0.158646	0.501661	0.501661
RN7SL144P	0	0	0.08	1	1	0.158646	0.158646	0.501661	0.501661
RN7SL15P	0	0	0.08	1	1	0.158646	0.158646	0.501661	0.501661
FAM150A	0	0	0.08	1	1	0.158646	0.158646	0.501661	0.501661
DDX3X	0	0	0.08	1	1	0.158646	0.158646	0.501661	0.501661
AKAP6	0	0	0.08	1	1	0.158646	0.158646	0.501661	0.501661
RNA5SP502	0	0	0.08	1	1	0.158646	0.158646	0.501661	0.501661
ZBTB16	0	0	0.08	1	1	0.158646	0.158646	0.501661	0.501661
RN7SL406P	0	0	0.08	1	1	0.158646	0.158646	0.501661	0.501661
UBAP1	0	0	0.08	1	1	0.158646	0.158646	0.501661	0.501661
GATM	0	0.0555556	0.04	0.105088	0.105088	0.160635	0.160635	1	1
CASK	0	0	0.04	1	1	0.160635	0.160635	0.507524	0.507524
N4BP2L2	0	0	0.04	1	1	0.160635	0.160635	0.507524	0.507524
CACNA2D3	0	0	0.04	1	1	0.160635	0.160635	0.507524	0.507524
SEMA3B	0	0	0.04	1	1	0.160635	0.160635	0.507524	0.507524
TUSC1	0.216216	0.0555556	0.08	0.244138	0.244138	0.182061	0.182061	1	1
RMRPP5	0.216216	0.111111	0.08	0.46955	0.46955	0.182061	0.182061	1	1
RN7SKP120	0.216216	0.111111	0.08	0.46955	0.46955	0.182061	0.182061	1	1
STAB1	0.0540541	0	0.16	1	1	0.209723	0.209723	0.127299	0.127299
IFNB1	0.162162	0.0555556	0.04	0.405774	0.405774	0.225364	0.225364	1	1
PTPLAD2	0.162162	0.0555556	0.04	0.405774	0.405774	0.225364	0.225364	1	1
SNORA30|ENSG00000202189.1	0.162162	0.0555556	0.04	0.405774	0.405774	0.225364	0.225364	1	1
MLLT3	0.162162	0.0555556	0.04	0.405774	0.405774	0.225364	0.225364	1	1
MIR491	0.162162	0.0555556	0.04	0.405774	0.405774	0.225364	0.225364	1	1
MIR4473	0.162162	0.0555556	0.04	0.405774	0.405774	0.225364	0.225364	1	1
MIR4474	0.162162	0.0555556	0.04	0.405774	0.405774	0.225364	0.225364	1	1
TNNC1	0.0810811	0	0.2	0.543053	0.543053	0.250105	0.250105	0.0640953	0.0640953
HEATR3	0.0810811	0	0	0.543053	0.543053	0.266261	0.266261	1	1
NLRP7	0.0810811	0	0	0.543053	0.543053	0.266261	0.266261	1	1
PTCH1	0.0810811	0	0	0.543053	0.543053	0.266261	0.266261	1	1
RAD50	0.0810811	0	0	0.543053	0.543053	0.266261	0.266261	1	1
FLG	0.0405405	0	0	0.549458	0.549458	0.272227	0.272227	1	1
MIR135A1	0.027027	0.0555556	0.12	1	1	0.293621	0.293621	0.628069	0.628069
WDR82	0.027027	0.0555556	0.12	1	1	0.293621	0.293621	0.628069	0.628069
NBEAL2	0.027027	0	0.12	1	1	0.293621	0.293621	0.252492	0.252492
GLYCTK	0.0135135	0.0277778	0.06	0.549458	0.549458	0.301807	0.301807	0.636576	0.636576
PBRM1	0.0540541	0	0.12	1	1	0.38462	0.38462	0.252492	0.252492
RAD51	0	0.222222	0.04	0.00897216	0.00897216	0.403226	0.403226	0.143568	0.143568
RASGRP1	0	0.222222	0.04	0.00897216	0.00897216	0.403226	0.403226	0.143568	0.143568
PAK6	0	0.166667	0.04	0.0311035	0.0311035	0.403226	0.403226	0.292602	0.292602
GOLGA8A	0	0.166667	0.04	0.0311035	0.0311035	0.403226	0.403226	0.292602	0.292602
DNAJC17	0	0.166667	0.04	0.0311035	0.0311035	0.403226	0.403226	0.292602	0.292602
GOLGA8B	0	0.166667	0.04	0.0311035	0.0311035	0.403226	0.403226	0.292602	0.292602
CSNK1A1P1	0	0.166667	0.04	0.0311035	0.0311035	0.403226	0.403226	0.292602	0.292602
LRRC57	0	0.166667	0.04	0.0311035	0.0311035	0.403226	0.403226	0.292602	0.292602
snoU13|ENSG00000238494.1	0	0.166667	0.04	0.0311035	0.0311035	0.403226	0.403226	0.292602	0.292602
SNAP23	0	0.166667	0.04	0.0311035	0.0311035	0.403226	0.403226	0.292602	0.292602
SPG11	0	0.166667	0.04	0.0311035	0.0311035	0.403226	0.403226	0.292602	0.292602
HYPK	0	0.166667	0.04	0.0311035	0.0311035	0.403226	0.403226	0.292602	0.292602
snoU13|ENSG00000238535.1	0	0.166667	0.04	0.0311035	0.0311035	0.403226	0.403226	0.292602	0.292602
RPUSD2	0	0.166667	0.04	0.0311035	0.0311035	0.403226	0.403226	0.292602	0.292602
VPS18	0	0.166667	0.04	0.0311035	0.0311035	0.403226	0.403226	0.292602	0.292602
PDIA3	0	0.166667	0.04	0.0311035	0.0311035	0.403226	0.403226	0.292602	0.292602
snoU13|ENSG00000238559.1	0	0.166667	0.04	0.0311035	0.0311035	0.403226	0.403226	0.292602	0.292602
snoU13|ENSG00000238564.1	0	0.166667	0.04	0.0311035	0.0311035	0.403226	0.403226	0.292602	0.292602
SERF2	0	0.166667	0.04	0.0311035	0.0311035	0.403226	0.403226	0.292602	0.292602
ZFYVE19	0	0.166667	0.04	0.0311035	0.0311035	0.403226	0.403226	0.292602	0.292602
VPS39	0	0.166667	0.04	0.0311035	0.0311035	0.403226	0.403226	0.292602	0.292602
SERINC4	0	0.166667	0.04	0.0311035	0.0311035	0.403226	0.403226	0.292602	0.292602
STARD9	0	0.166667	0.04	0.0311035	0.0311035	0.403226	0.403226	0.292602	0.292602
SNHG14	0	0.166667	0.04	0.0311035	0.0311035	0.403226	0.403226	0.292602	0.292602
GJD2	0	0.166667	0.04	0.0311035	0.0311035	0.403226	0.403226	0.292602	0.292602
ITPKA	0	0.166667	0.04	0.0311035	0.0311035	0.403226	0.403226	0.292602	0.292602
NDUFAF1	0	0.166667	0.04	0.0311035	0.0311035	0.403226	0.403226	0.292602	0.292602
SPINT1	0	0.166667	0.04	0.0311035	0.0311035	0.403226	0.403226	0.292602	0.292602
LINC00984	0	0.166667	0.04	0.0311035	0.0311035	0.403226	0.403226	0.292602	0.292602
SNORA11|ENSG00000261709.2	0	0.166667	0.04	0.0311035	0.0311035	0.403226	0.403226	0.292602	0.292602
PATL2	0	0.166667	0.04	0.0311035	0.0311035	0.403226	0.403226	0.292602	0.292602
LCMT2	0	0.166667	0.04	0.0311035	0.0311035	0.403226	0.403226	0.292602	0.292602
GANC	0	0.166667	0.04	0.0311035	0.0311035	0.403226	0.403226	0.292602	0.292602
BMF	0	0.166667	0.04	0.0311035	0.0311035	0.403226	0.403226	0.292602	0.292602
LTK	0	0.166667	0.04	0.0311035	0.0311035	0.403226	0.403226	0.292602	0.292602
SPRED1	0	0.166667	0.04	0.0311035	0.0311035	0.403226	0.403226	0.292602	0.292602
ZNF106	0	0.166667	0.04	0.0311035	0.0311035	0.403226	0.403226	0.292602	0.292602
PPIP5K1	0	0.166667	0.04	0.0311035	0.0311035	0.403226	0.403226	0.292602	0.292602
RTF1	0	0.166667	0.04	0.0311035	0.0311035	0.403226	0.403226	0.292602	0.292602
CCNDBP1	0	0.166667	0.04	0.0311035	0.0311035	0.403226	0.403226	0.292602	0.292602
NOP10	0	0.166667	0.04	0.0311035	0.0311035	0.403226	0.403226	0.292602	0.292602
CASC4	0	0.166667	0.04	0.0311035	0.0311035	0.403226	0.403226	0.292602	0.292602
SNORA18|ENSG00000252425.1	0	0.166667	0.04	0.0311035	0.0311035	0.403226	0.403226	0.292602	0.292602
CASC5	0	0.166667	0.04	0.0311035	0.0311035	0.403226	0.403226	0.292602	0.292602
CHP1	0	0.166667	0.04	0.0311035	0.0311035	0.403226	0.403226	0.292602	0.292602
GPR176	0	0.166667	0.04	0.0311035	0.0311035	0.403226	0.403226	0.292602	0.292602
FRMD5	0	0.166667	0.04	0.0311035	0.0311035	0.403226	0.403226	0.292602	0.292602
PPP1R14D	0	0.166667	0.04	0.0311035	0.0311035	0.403226	0.403226	0.292602	0.292602
B2M	0	0.166667	0.04	0.0311035	0.0311035	0.403226	0.403226	0.292602	0.292602
CATSPER2	0	0.166667	0.04	0.0311035	0.0311035	0.403226	0.403226	0.292602	0.292602
CATSPER2P1	0	0.166667	0.04	0.0311035	0.0311035	0.403226	0.403226	0.292602	0.292602
STRC	0	0.166667	0.04	0.0311035	0.0311035	0.403226	0.403226	0.292602	0.292602
DPH6	0	0.166667	0.04	0.0311035	0.0311035	0.403226	0.403226	0.292602	0.292602
SLC28A2	0	0.166667	0.04	0.0311035	0.0311035	0.403226	0.403226	0.292602	0.292602
MIR626	0	0.166667	0.04	0.0311035	0.0311035	0.403226	0.403226	0.292602	0.292602
KATNBL1	0	0.166667	0.04	0.0311035	0.0311035	0.403226	0.403226	0.292602	0.292602
MIR627	0	0.166667	0.04	0.0311035	0.0311035	0.403226	0.403226	0.292602	0.292602
SNORD11|ENSG00000238819.1	0	0.166667	0.04	0.0311035	0.0311035	0.403226	0.403226	0.292602	0.292602
C15orf41	0	0.166667	0.04	0.0311035	0.0311035	0.403226	0.403226	0.292602	0.292602
C15orf43	0	0.166667	0.04	0.0311035	0.0311035	0.403226	0.403226	0.292602	0.292602
FKSG62	0	0.166667	0.04	0.0311035	0.0311035	0.403226	0.403226	0.292602	0.292602
C15orf52	0	0.166667	0.04	0.0311035	0.0311035	0.403226	0.403226	0.292602	0.292602
SORD	0	0.166667	0.04	0.0311035	0.0311035	0.403226	0.403226	0.292602	0.292602
C15orf53	0	0.166667	0.04	0.0311035	0.0311035	0.403226	0.403226	0.292602	0.292602
FSIP1	0	0.166667	0.04	0.0311035	0.0311035	0.403226	0.403226	0.292602	0.292602
C15orf54	0	0.166667	0.04	0.0311035	0.0311035	0.403226	0.403226	0.292602	0.292602
C15orf56	0	0.166667	0.04	0.0311035	0.0311035	0.403226	0.403226	0.292602	0.292602
INO80	0	0.166667	0.04	0.0311035	0.0311035	0.403226	0.403226	0.292602	0.292602
C15orf62	0	0.166667	0.04	0.0311035	0.0311035	0.403226	0.403226	0.292602	0.292602
NUSAP1	0	0.166667	0.04	0.0311035	0.0311035	0.403226	0.403226	0.292602	0.292602
NUTM1	0	0.166667	0.04	0.0311035	0.0311035	0.403226	0.403226	0.292602	0.292602
OR4N4	0	0.166667	0.04	0.0311035	0.0311035	0.403226	0.403226	0.292602	0.292602
CTDSPL2	0	0.166667	0.04	0.0311035	0.0311035	0.403226	0.403226	0.292602	0.292602
PGBD4	0	0.166667	0.04	0.0311035	0.0311035	0.403226	0.403226	0.292602	0.292602
RHOV	0	0.166667	0.04	0.0311035	0.0311035	0.403226	0.403226	0.292602	0.292602
LPCAT4	0	0.166667	0.04	0.0311035	0.0311035	0.403226	0.403226	0.292602	0.292602
GCHFR	0	0.166667	0.04	0.0311035	0.0311035	0.403226	0.403226	0.292602	0.292602
WDR76	0	0.166667	0.04	0.0311035	0.0311035	0.403226	0.403226	0.292602	0.292602
RN7SKP139	0	0.166667	0.04	0.0311035	0.0311035	0.403226	0.403226	0.292602	0.292602
LINC00594	0	0.166667	0.04	0.0311035	0.0311035	0.403226	0.403226	0.292602	0.292602
EXD1	0	0.166667	0.04	0.0311035	0.0311035	0.403226	0.403226	0.292602	0.292602
snoU13|ENSG00000239025.1	0	0.166667	0.04	0.0311035	0.0311035	0.403226	0.403226	0.292602	0.292602
HAUS2	0	0.166667	0.04	0.0311035	0.0311035	0.403226	0.403226	0.292602	0.292602
CKMT1A	0	0.166667	0.04	0.0311035	0.0311035	0.403226	0.403226	0.292602	0.292602
CKMT1B	0	0.166667	0.04	0.0311035	0.0311035	0.403226	0.403226	0.292602	0.292602
ANKRD63	0	0.166667	0.04	0.0311035	0.0311035	0.403226	0.403226	0.292602	0.292602
RMDN3	0	0.166667	0.04	0.0311035	0.0311035	0.403226	0.403226	0.292602	0.292602
DUOX1	0	0.166667	0.04	0.0311035	0.0311035	0.403226	0.403226	0.292602	0.292602
DUOX2	0	0.166667	0.04	0.0311035	0.0311035	0.403226	0.403226	0.292602	0.292602
DUOXA1	0	0.166667	0.04	0.0311035	0.0311035	0.403226	0.403226	0.292602	0.292602
DUOXA2	0	0.166667	0.04	0.0311035	0.0311035	0.403226	0.403226	0.292602	0.292602
SHF	0	0.166667	0.04	0.0311035	0.0311035	0.403226	0.403226	0.292602	0.292602
ANP32AP1	0	0.166667	0.04	0.0311035	0.0311035	0.403226	0.403226	0.292602	0.292602
PLA2G4B	0	0.166667	0.04	0.0311035	0.0311035	0.403226	0.403226	0.292602	0.292602
PLA2G4D	0	0.166667	0.04	0.0311035	0.0311035	0.403226	0.403226	0.292602	0.292602
PLA2G4E	0	0.166667	0.04	0.0311035	0.0311035	0.403226	0.403226	0.292602	0.292602
PLA2G4F	0	0.166667	0.04	0.0311035	0.0311035	0.403226	0.403226	0.292602	0.292602
CDAN1	0	0.166667	0.04	0.0311035	0.0311035	0.403226	0.403226	0.292602	0.292602
MAP1A	0	0.166667	0.04	0.0311035	0.0311035	0.403226	0.403226	0.292602	0.292602
PHGR1	0	0.166667	0.04	0.0311035	0.0311035	0.403226	0.403226	0.292602	0.292602
BUB1B	0	0.166667	0.04	0.0311035	0.0311035	0.403226	0.403226	0.292602	0.292602
SEMA6D	0	0.166667	0.04	0.0311035	0.0311035	0.403226	0.403226	0.292602	0.292602
ZNF770	0	0.166667	0.04	0.0311035	0.0311035	0.403226	0.403226	0.292602	0.292602
MIR4510	0	0.166667	0.04	0.0311035	0.0311035	0.403226	0.403226	0.292602	0.292602
ACTC1	0	0.166667	0.04	0.0311035	0.0311035	0.403226	0.403226	0.292602	0.292602
EIF2AK4	0	0.166667	0.04	0.0311035	0.0311035	0.403226	0.403226	0.292602	0.292602
MIR3942	0	0.166667	0.04	0.0311035	0.0311035	0.403226	0.403226	0.292602	0.292602
TYRO3	0	0.166667	0.04	0.0311035	0.0311035	0.403226	0.403226	0.292602	0.292602
TMCO5A	0	0.166667	0.04	0.0311035	0.0311035	0.403226	0.403226	0.292602	0.292602
TJP1	0	0.166667	0.04	0.0311035	0.0311035	0.403226	0.403226	0.292602	0.292602
TUBGCP4	0	0.166667	0.04	0.0311035	0.0311035	0.403226	0.403226	0.292602	0.292602
TMEM62	0	0.166667	0.04	0.0311035	0.0311035	0.403226	0.403226	0.292602	0.292602
TTBK2	0	0.166667	0.04	0.0311035	0.0311035	0.403226	0.403226	0.292602	0.292602
RPAP1	0	0.166667	0.04	0.0311035	0.0311035	0.403226	0.403226	0.292602	0.292602
TGM5	0	0.166667	0.04	0.0311035	0.0311035	0.403226	0.403226	0.292602	0.292602
EIF3J	0	0.166667	0.04	0.0311035	0.0311035	0.403226	0.403226	0.292602	0.292602
TP53BP1	0	0.166667	0.04	0.0311035	0.0311035	0.403226	0.403226	0.292602	0.292602
TGM7	0	0.166667	0.04	0.0311035	0.0311035	0.403226	0.403226	0.292602	0.292602
U3|ENSG00000212511.1	0	0.166667	0.04	0.0311035	0.0311035	0.403226	0.403226	0.292602	0.292602
THBS1	0	0.166667	0.04	0.0311035	0.0311035	0.403226	0.403226	0.292602	0.292602
TMEM87A	0	0.166667	0.04	0.0311035	0.0311035	0.403226	0.403226	0.292602	0.292602
ADAL	0	0.166667	0.04	0.0311035	0.0311035	0.403226	0.403226	0.292602	0.292602
MFAP1	0	0.166667	0.04	0.0311035	0.0311035	0.403226	0.403226	0.292602	0.292602
MIR4310	0	0.166667	0.04	0.0311035	0.0311035	0.403226	0.403226	0.292602	0.292602
UBR1	0	0.166667	0.04	0.0311035	0.0311035	0.403226	0.403226	0.292602	0.292602
RN7SL347P	0	0.166667	0.04	0.0311035	0.0311035	0.403226	0.403226	0.292602	0.292602
RNA5SP392	0	0.166667	0.04	0.0311035	0.0311035	0.403226	0.403226	0.292602	0.292602
RNA5SP393	0	0.166667	0.04	0.0311035	0.0311035	0.403226	0.403226	0.292602	0.292602
EHD4	0	0.166667	0.04	0.0311035	0.0311035	0.403226	0.403226	0.292602	0.292602
ZSCAN29	0	0.166667	0.04	0.0311035	0.0311035	0.403226	0.403226	0.292602	0.292602
RN7SL487P	0	0.166667	0.04	0.0311035	0.0311035	0.403226	0.403226	0.292602	0.292602
FAM98B	0	0.166667	0.04	0.0311035	0.0311035	0.403226	0.403226	0.292602	0.292602
EMC4	0	0.166667	0.04	0.0311035	0.0311035	0.403226	0.403226	0.292602	0.292602
ELL3	0	0.166667	0.04	0.0311035	0.0311035	0.403226	0.403226	0.292602	0.292602
EMC7	0	0.166667	0.04	0.0311035	0.0311035	0.403226	0.403226	0.292602	0.292602
MEIS2	0	0.166667	0.04	0.0311035	0.0311035	0.403226	0.403226	0.292602	0.292602
RN7SL376P	0	0.166667	0.04	0.0311035	0.0311035	0.403226	0.403226	0.292602	0.292602
RN7SL497P	0	0.166667	0.04	0.0311035	0.0311035	0.403226	0.403226	0.292602	0.292602
EPB42	0	0.166667	0.04	0.0311035	0.0311035	0.403226	0.403226	0.292602	0.292602
DISP2	0	0.166667	0.04	0.0311035	0.0311035	0.403226	0.403226	0.292602	0.292602
DLL4	0	0.166667	0.04	0.0311035	0.0311035	0.403226	0.403226	0.292602	0.292602
MIR1282	0	0.166667	0.04	0.0311035	0.0311035	0.403226	0.403226	0.292602	0.292602
JMJD7	0	0.0833333	0.02	0.0330831	0.0330831	0.403226	0.403226	0.304303	0.304303
SRP14	0	0.0833333	0.02	0.0330831	0.0330831	0.403226	0.403226	0.304303	0.304303
OIP5	0	0.0833333	0.02	0.0330831	0.0330831	0.403226	0.403226	0.304303	0.304303
GOLGA8DP	0	0.111111	0.04	0.10303	0.10303	0.403226	0.403226	0.562434	0.562434
GOLGA8EP	0	0.111111	0.04	0.10303	0.10303	0.403226	0.403226	0.562434	0.562434
GOLGA8F	0	0.111111	0.04	0.10303	0.10303	0.403226	0.403226	0.562434	0.562434
GOLGA8G	0	0.111111	0.04	0.10303	0.10303	0.403226	0.403226	0.562434	0.562434
GOLGA8H	0	0.111111	0.04	0.10303	0.10303	0.403226	0.403226	0.562434	0.562434
GOLGA8I	0	0.111111	0.04	0.10303	0.10303	0.403226	0.403226	0.562434	0.562434
GOLGA8J	0	0.111111	0.04	0.10303	0.10303	0.403226	0.403226	0.562434	0.562434
GOLGA8K	0	0.111111	0.04	0.10303	0.10303	0.403226	0.403226	0.562434	0.562434
GOLGA8M	0	0.111111	0.04	0.10303	0.10303	0.403226	0.403226	0.562434	0.562434
GOLGA8N	0	0.111111	0.04	0.10303	0.10303	0.403226	0.403226	0.562434	0.562434
GOLGA8O	0	0.111111	0.04	0.10303	0.10303	0.403226	0.403226	0.562434	0.562434
snoZ278	0	0.111111	0.04	0.10303	0.10303	0.403226	0.403226	0.562434	0.562434
GOLGA8Q	0	0.111111	0.04	0.10303	0.10303	0.403226	0.403226	0.562434	0.562434
GOLGA8R	0	0.111111	0.04	0.10303	0.10303	0.403226	0.403226	0.562434	0.562434
GOLGA8S	0	0.111111	0.04	0.10303	0.10303	0.403226	0.403226	0.562434	0.562434
GABRA5	0	0.111111	0.04	0.10303	0.10303	0.403226	0.403226	0.562434	0.562434
GOLGA8T	0	0.111111	0.04	0.10303	0.10303	0.403226	0.403226	0.562434	0.562434
GABRB3	0	0.111111	0.04	0.10303	0.10303	0.403226	0.403226	0.562434	0.562434
NDN	0	0.111111	0.04	0.10303	0.10303	0.403226	0.403226	0.562434	0.562434
NDNL2	0	0.111111	0.04	0.10303	0.10303	0.403226	0.403226	0.562434	0.562434
MIR147B	0	0.111111	0.04	0.10303	0.10303	0.403226	0.403226	0.562434	0.562434
snoU13|ENSG00000238583.1	0	0.111111	0.04	0.10303	0.10303	0.403226	0.403226	0.562434	0.562434
LINC00929	0	0.111111	0.04	0.10303	0.10303	0.403226	0.403226	0.562434	0.562434
snoU13|ENSG00000238615.1	0	0.111111	0.04	0.10303	0.10303	0.403226	0.403226	0.562434	0.562434
SNRPN	0	0.111111	0.04	0.10303	0.10303	0.403226	0.403226	0.562434	0.562434
MTMR10	0	0.111111	0.04	0.10303	0.10303	0.403226	0.403226	0.562434	0.562434
HERC2	0	0.111111	0.04	0.10303	0.10303	0.403226	0.403226	0.562434	0.562434
HERC2P2	0	0.111111	0.04	0.10303	0.10303	0.403226	0.403226	0.562434	0.562434
HERC2P3	0	0.111111	0.04	0.10303	0.10303	0.403226	0.403226	0.562434	0.562434
SNURF	0	0.111111	0.04	0.10303	0.10303	0.403226	0.403226	0.562434	0.562434
HERC2P9	0	0.111111	0.04	0.10303	0.10303	0.403226	0.403226	0.562434	0.562434
CT60	0	0.111111	0.04	0.10303	0.10303	0.403226	0.403226	0.562434	0.562434
CHEK2P2	0	0.111111	0.04	0.10303	0.10303	0.403226	0.403226	0.562434	0.562434
BLOC1S6	0	0.111111	0.04	0.10303	0.10303	0.403226	0.403226	0.562434	0.562434
CYFIP1	0	0.111111	0.04	0.10303	0.10303	0.403226	0.403226	0.562434	0.562434
SCG5	0	0.111111	0.04	0.10303	0.10303	0.403226	0.403226	0.562434	0.562434
GPR125	0	0.111111	0.04	0.10303	0.10303	0.403226	0.403226	0.562434	0.562434
SNORA18|ENSG00000206849.1	0	0.111111	0.04	0.10303	0.10303	0.403226	0.403226	0.562434	0.562434
MIR211	0	0.111111	0.04	0.10303	0.10303	0.403226	0.403226	0.562434	0.562434
CHRFAM7A	0	0.111111	0.04	0.10303	0.10303	0.403226	0.403226	0.562434	0.562434
SQRDL	0	0.111111	0.04	0.10303	0.10303	0.403226	0.403226	0.562434	0.562434
CHRNA7	0	0.111111	0.04	0.10303	0.10303	0.403226	0.403226	0.562434	0.562434
SNORD108	0	0.111111	0.04	0.10303	0.10303	0.403226	0.403226	0.562434	0.562434
SNORD64|ENSG00000270704.2	0	0.111111	0.04	0.10303	0.10303	0.403226	0.403226	0.562434	0.562434
SNORD109A	0	0.111111	0.04	0.10303	0.10303	0.403226	0.403226	0.562434	0.562434
SNORD109B	0	0.111111	0.04	0.10303	0.10303	0.403226	0.403226	0.562434	0.562434
ANKRD11	0	0.111111	0.04	0.10303	0.10303	0.403226	0.403226	0.562434	0.562434
HMGN2P46	0	0.111111	0.04	0.10303	0.10303	0.403226	0.403226	0.562434	0.562434
C15orf48	0	0.111111	0.04	0.10303	0.10303	0.403226	0.403226	0.562434	0.562434
OR4M2	0	0.111111	0.04	0.10303	0.10303	0.403226	0.403226	0.562434	0.562434
GBA3	0	0.111111	0.04	0.10303	0.10303	0.403226	0.403226	0.562434	0.562434
SLC30A4	0	0.111111	0.04	0.10303	0.10303	0.403226	0.403226	0.562434	0.562434
KLF13	0	0.111111	0.04	0.10303	0.10303	0.403226	0.403226	0.562434	0.562434
SNORD77|ENSG00000212415.1	0	0.111111	0.04	0.10303	0.10303	0.403226	0.403226	0.562434	0.562434
snoU13|ENSG00000238960.1	0	0.111111	0.04	0.10303	0.10303	0.403226	0.403226	0.562434	0.562434
FMN1	0	0.111111	0.04	0.10303	0.10303	0.403226	0.403226	0.562434	0.562434
GREM1	0	0.111111	0.04	0.10303	0.10303	0.403226	0.403226	0.562434	0.562434
PWRN1	0	0.111111	0.04	0.10303	0.10303	0.403226	0.403226	0.562434	0.562434
NBEAP1	0	0.111111	0.04	0.10303	0.10303	0.403226	0.403226	0.562434	0.562434
PWRN2	0	0.111111	0.04	0.10303	0.10303	0.403226	0.403226	0.562434	0.562434
snoU13|ENSG00000239083.1	0	0.111111	0.04	0.10303	0.10303	0.403226	0.403226	0.562434	0.562434
MAGEL2	0	0.111111	0.04	0.10303	0.10303	0.403226	0.403226	0.562434	0.562434
WHAMMP2	0	0.111111	0.04	0.10303	0.10303	0.403226	0.403226	0.562434	0.562434
WHAMMP3	0	0.111111	0.04	0.10303	0.10303	0.403226	0.403226	0.562434	0.562434
SNORA41|ENSG00000207516.1	0	0.111111	0.04	0.10303	0.10303	0.403226	0.403226	0.562434	0.562434
snoU13|ENSG00000238342.1	0	0.111111	0.04	0.10303	0.10303	0.403226	0.403226	0.562434	0.562434
SNORD115|ENSG00000212428.1	0	0.111111	0.04	0.10303	0.10303	0.403226	0.403226	0.562434	0.562434
NIPA1	0	0.111111	0.04	0.10303	0.10303	0.403226	0.403226	0.562434	0.562434
SPATA5L1	0	0.111111	0.04	0.10303	0.10303	0.403226	0.403226	0.562434	0.562434
NIPA2	0	0.111111	0.04	0.10303	0.10303	0.403226	0.403226	0.562434	0.562434
SNORA48|ENSG00000212604.1	0	0.111111	0.04	0.10303	0.10303	0.403226	0.403226	0.562434	0.562434
GOLGA6L1	0	0.111111	0.04	0.10303	0.10303	0.403226	0.403226	0.562434	0.562434
POTEB	0	0.111111	0.04	0.10303	0.10303	0.403226	0.403226	0.562434	0.562434
POTEB2	0	0.111111	0.04	0.10303	0.10303	0.403226	0.403226	0.562434	0.562434
GOLGA6L6	0	0.111111	0.04	0.10303	0.10303	0.403226	0.403226	0.562434	0.562434
GOLGA6L7P	0	0.111111	0.04	0.10303	0.10303	0.403226	0.403226	0.562434	0.562434
ARHGAP11B	0	0.111111	0.04	0.10303	0.10303	0.403226	0.403226	0.562434	0.562434
MIR4508	0	0.111111	0.04	0.10303	0.10303	0.403226	0.403226	0.562434	0.562434
RN7SL759P	0	0.111111	0.04	0.10303	0.10303	0.403226	0.403226	0.562434	0.562434
TRIM69	0	0.111111	0.04	0.10303	0.10303	0.403226	0.403226	0.562434	0.562434
MIR4715	0	0.111111	0.04	0.10303	0.10303	0.403226	0.403226	0.562434	0.562434
RN7SL829P	0	0.111111	0.04	0.10303	0.10303	0.403226	0.403226	0.562434	0.562434
RN7SL82P	0	0.111111	0.04	0.10303	0.10303	0.403226	0.403226	0.562434	0.562434
RN7SL796P	0	0.111111	0.04	0.10303	0.10303	0.403226	0.403226	0.562434	0.562434
TRPM1	0	0.111111	0.04	0.10303	0.10303	0.403226	0.403226	0.562434	0.562434
ATP10A	0	0.111111	0.04	0.10303	0.10303	0.403226	0.403226	0.562434	0.562434
TMCO5B	0	0.111111	0.04	0.10303	0.10303	0.403226	0.403226	0.562434	0.562434
APBA2	0	0.111111	0.04	0.10303	0.10303	0.403226	0.403226	0.562434	0.562434
TUBGCP5	0	0.111111	0.04	0.10303	0.10303	0.403226	0.403226	0.562434	0.562434
UBE3A	0	0.111111	0.04	0.10303	0.10303	0.403226	0.403226	0.562434	0.562434
RN7SL106P	0	0.111111	0.04	0.10303	0.10303	0.403226	0.403226	0.562434	0.562434
FAM189A1	0	0.111111	0.04	0.10303	0.10303	0.403226	0.403226	0.562434	0.562434
RN7SL185P	0	0.111111	0.04	0.10303	0.10303	0.403226	0.403226	0.562434	0.562434
ARHGAP11A	0	0.111111	0.04	0.10303	0.10303	0.403226	0.403226	0.562434	0.562434
ULK4P1	0	0.111111	0.04	0.10303	0.10303	0.403226	0.403226	0.562434	0.562434
ULK4P2	0	0.111111	0.04	0.10303	0.10303	0.403226	0.403226	0.562434	0.562434
ULK4P3	0	0.111111	0.04	0.10303	0.10303	0.403226	0.403226	0.562434	0.562434
RN7SL196P	0	0.111111	0.04	0.10303	0.10303	0.403226	0.403226	0.562434	0.562434
RN7SL628P	0	0.111111	0.04	0.10303	0.10303	0.403226	0.403226	0.562434	0.562434
U8|ENSG00000206987.1	0	0.111111	0.04	0.10303	0.10303	0.403226	0.403226	0.562434	0.562434
U8|ENSG00000207430.1	0	0.111111	0.04	0.10303	0.10303	0.403226	0.403226	0.562434	0.562434
U8|ENSG00000207432.1	0	0.111111	0.04	0.10303	0.10303	0.403226	0.403226	0.562434	0.562434
U8|ENSG00000238519.1	0	0.111111	0.04	0.10303	0.10303	0.403226	0.403226	0.562434	0.562434
RNA5SP390	0	0.111111	0.04	0.10303	0.10303	0.403226	0.403226	0.562434	0.562434
RNA5SP391	0	0.111111	0.04	0.10303	0.10303	0.403226	0.403226	0.562434	0.562434
FAN1	0	0.111111	0.04	0.10303	0.10303	0.403226	0.403226	0.562434	0.562434
U8|ENSG00000252602.1	0	0.111111	0.04	0.10303	0.10303	0.403226	0.403226	0.562434	0.562434
RN7SL469P	0	0.111111	0.04	0.10303	0.10303	0.403226	0.403226	0.562434	0.562434
RN7SL495P	0	0.111111	0.04	0.10303	0.10303	0.403226	0.403226	0.562434	0.562434
RN7SL286P	0	0.111111	0.04	0.10303	0.10303	0.403226	0.403226	0.562434	0.562434
RN7SL238P	0	0.111111	0.04	0.10303	0.10303	0.403226	0.403226	0.562434	0.562434
RN7SL539P	0	0.111111	0.04	0.10303	0.10303	0.403226	0.403226	0.562434	0.562434
RN7SL400P	0	0.111111	0.04	0.10303	0.10303	0.403226	0.403226	0.562434	0.562434
DKFZP547L112	0	0.111111	0.04	0.10303	0.10303	0.403226	0.403226	0.562434	0.562434
RN7SL719P	0	0.111111	0.04	0.10303	0.10303	0.403226	0.403226	0.562434	0.562434
RN7SL584P	0	0.111111	0.04	0.10303	0.10303	0.403226	0.403226	0.562434	0.562434
MIR1268A	0	0.111111	0.04	0.10303	0.10303	0.403226	0.403226	0.562434	0.562434
RN7SL545P	0	0.111111	0.04	0.10303	0.10303	0.403226	0.403226	0.562434	0.562434
RN7SL536P	0	0.111111	0.04	0.10303	0.10303	0.403226	0.403226	0.562434	0.562434
RN7SL673P	0	0.111111	0.04	0.10303	0.10303	0.403226	0.403226	0.562434	0.562434
MKRN3	0	0.0555556	0.02	0.105088	0.105088	0.403226	0.403226	0.569083	0.569083
ST18	0	0.0555556	0.04	0.327273	0.327273	0.403226	0.403226	1	1
CCDC63	0	0.0555556	0.04	0.327273	0.327273	0.403226	0.403226	1	1
PAPPA2	0	0.0555556	0.04	0.327273	0.327273	0.403226	0.403226	1	1
PDIA5	0	0.0555556	0.04	0.327273	0.327273	0.403226	0.403226	1	1
USP4	0	0.0555556	0.04	0.327273	0.327273	0.403226	0.403226	1	1
CLNK	0	0.0555556	0.04	0.327273	0.327273	0.403226	0.403226	1	1
PARK2	0	0.0555556	0.04	0.327273	0.327273	0.403226	0.403226	1	1
CAMKV	0	0.0555556	0.04	0.327273	0.327273	0.403226	0.403226	1	1
ALS2	0	0.0555556	0.04	0.327273	0.327273	0.403226	0.403226	1	1
ZKSCAN7	0	0.0555556	0.04	0.327273	0.327273	0.403226	0.403226	1	1
GK5	0	0.0555556	0.04	0.327273	0.327273	0.403226	0.403226	1	1
PIK3CA	0	0.0555556	0.04	0.327273	0.327273	0.403226	0.403226	1	1
ABCC8	0	0.0555556	0.04	0.327273	0.327273	0.403226	0.403226	1	1
PIK3R4	0	0.0555556	0.04	0.327273	0.327273	0.403226	0.403226	1	1
C1orf65	0	0.0555556	0.04	0.327273	0.327273	0.403226	0.403226	1	1
ABHD14A	0	0.0277778	0.02	0.327273	0.327273	0.403226	0.403226	1	1
RDH16	0	0.0555556	0.04	0.327273	0.327273	0.403226	0.403226	1	1
SPTA1	0	0.0555556	0.04	0.327273	0.327273	0.403226	0.403226	1	1
AVPR2	0	0.0555556	0.04	0.327273	0.327273	0.403226	0.403226	1	1
FRMD6	0	0.0185185	0.0133333	0.327273	0.327273	0.403226	0.403226	1	1
ZNF567	0	0.0555556	0.04	0.327273	0.327273	0.403226	0.403226	1	1
SLC27A2	0	0.0555556	0.04	0.327273	0.327273	0.403226	0.403226	1	1
NEK11	0	0.0555556	0.04	0.327273	0.327273	0.403226	0.403226	1	1
OTOP1	0	0.0555556	0.04	0.327273	0.327273	0.403226	0.403226	1	1
SGCZ	0	0.0555556	0.04	0.327273	0.327273	0.403226	0.403226	1	1
PTPRG	0	0.0277778	0.02	0.327273	0.327273	0.403226	0.403226	1	1
GPRC5C	0	0.0555556	0.04	0.327273	0.327273	0.403226	0.403226	1	1
POGLUT1	0	0.0555556	0.04	0.327273	0.327273	0.403226	0.403226	1	1
SDHD	0	0.0555556	0.04	0.327273	0.327273	0.403226	0.403226	1	1
GMPS	0	0.0555556	0.04	0.327273	0.327273	0.403226	0.403226	1	1
C9orf96	0	0.0555556	0.04	0.327273	0.327273	0.403226	0.403226	1	1
PGM1	0	0.0555556	0.04	0.327273	0.327273	0.403226	0.403226	1	1
BAZ2B	0	0.0555556	0.04	0.327273	0.327273	0.403226	0.403226	1	1
DAG1	0	0.0555556	0.04	0.327273	0.327273	0.403226	0.403226	1	1
SAV1	0	0.0555556	0.04	0.327273	0.327273	0.403226	0.403226	1	1
LRP1	0	0.0555556	0.04	0.327273	0.327273	0.403226	0.403226	1	1
SEC24B	0	0.0277778	0.02	0.327273	0.327273	0.403226	0.403226	1	1
IQCB1	0	0.0555556	0.04	0.327273	0.327273	0.403226	0.403226	1	1
MUC4	0	0.0555556	0.04	0.327273	0.327273	0.403226	0.403226	1	1
RN7SKP212	0	0.0555556	0.04	0.327273	0.327273	0.403226	0.403226	1	1
GRM1	0	0.0555556	0.04	0.327273	0.327273	0.403226	0.403226	1	1
NCKIPSD	0	0.0555556	0.04	0.327273	0.327273	0.403226	0.403226	1	1
ROCK1	0	0.0555556	0.04	0.327273	0.327273	0.403226	0.403226	1	1
DCLRE1B	0	0.0555556	0.04	0.327273	0.327273	0.403226	0.403226	1	1
ACAP1	0	0.0555556	0.04	0.327273	0.327273	0.403226	0.403226	1	1
AGAP2	0	0.0277778	0.02	0.327273	0.327273	0.403226	0.403226	1	1
APEH	0	0.0555556	0.04	0.327273	0.327273	0.403226	0.403226	1	1
TUSC3	0	0.0555556	0.04	0.327273	0.327273	0.403226	0.403226	1	1
TEX9	0	0.0555556	0.04	0.327273	0.327273	0.403226	0.403226	1	1
ATP2C1	0	0.0555556	0.04	0.327273	0.327273	0.403226	0.403226	1	1
ASTE1	0	0.0555556	0.04	0.327273	0.327273	0.403226	0.403226	1	1
U3|ENSG00000251800.1	0	0.0555556	0.04	0.327273	0.327273	0.403226	0.403226	1	1
FAM208A	0	0.0555556	0.04	0.327273	0.327273	0.403226	0.403226	1	1
FARP1	0	0.0185185	0.0133333	0.327273	0.327273	0.403226	0.403226	1	1
CXCR6	0	0	0.04	1	1	0.403226	0.403226	1	1
TAF1L	0	0	0.04	1	1	0.403226	0.403226	1	1
GOLGA7	0	0	0.04	1	1	0.403226	0.403226	1	1
SMU1	0	0	0.04	1	1	0.403226	0.403226	1	1
CCDC36	0	0	0.04	1	1	0.403226	0.403226	1	1
MYC	0	0	0.04	1	1	0.403226	0.403226	1	1
COMMD8	0	0	0.04	1	1	0.403226	0.403226	1	1
MYCBP2	0	0	0.0133333	1	1	0.403226	0.403226	1	1
CLEC3B	0	0	0.04	1	1	0.403226	0.403226	1	1
KDM4E	0	0	0.04	1	1	0.403226	0.403226	1	1
LAMB2	0	0	0.04	1	1	0.403226	0.403226	1	1
SLC16A6	0	0	0.04	1	1	0.403226	0.403226	1	1
HMBOX1	0	0	0.0133333	1	1	0.403226	0.403226	1	1
PALM3	0	0	0.04	1	1	0.403226	0.403226	1	1
PRICKLE2	0	0	0.01	1	1	0.403226	0.403226	1	1
ZFHX3	0	0	0.04	1	1	0.403226	0.403226	1	1
PHTF2	0	0	0.04	1	1	0.403226	0.403226	1	1
CCDC51	0	0	0.04	1	1	0.403226	0.403226	1	1
SNAI2	0	0	0.04	1	1	0.403226	0.403226	1	1
HYAL1	0	0	0.04	1	1	0.403226	0.403226	1	1
HDAC1	0	0	0.04	1	1	0.403226	0.403226	1	1
HYAL2	0	0	0.04	1	1	0.403226	0.403226	1	1
SNORD116|ENSG00000212553.1	0	0	0.04	1	1	0.403226	0.403226	1	1
RBM5	0	0	0.04	1	1	0.403226	0.403226	1	1
SCAP	0	0	0.04	1	1	0.403226	0.403226	1	1
LRRC6	0	0	0.04	1	1	0.403226	0.403226	1	1
RBM6	0	0	0.04	1	1	0.403226	0.403226	1	1
ISPD	0	0	0.04	1	1	0.403226	0.403226	1	1
LRRC63	0	0	0.04	1	1	0.403226	0.403226	1	1
USP19	0	0	0.04	1	1	0.403226	0.403226	1	1
SIGMAR1	0	0	0.04	1	1	0.403226	0.403226	1	1
2023-09-02	0	0	0.04	1	1	0.403226	0.403226	1	1
C5orf24	0	0	0.04	1	1	0.403226	0.403226	1	1
LRRC7	0	0	0.04	1	1	0.403226	0.403226	1	1
SLC35G5	0	0	0.04	1	1	0.403226	0.403226	1	1
SIK2	0	0	0.04	1	1	0.403226	0.403226	1	1
PLCL1	0	0	0.04	1	1	0.403226	0.403226	1	1
SNORD121A	0	0	0.04	1	1	0.403226	0.403226	1	1
SIK3	0	0	0.02	1	1	0.403226	0.403226	1	1
NRGN	0	0	0.04	1	1	0.403226	0.403226	1	1
SNORD121B	0	0	0.04	1	1	0.403226	0.403226	1	1
VNN3	0	0	0.04	1	1	0.403226	0.403226	1	1
SNRK	0	0	0.02	1	1	0.403226	0.403226	1	1
PLCXD2	0	0	0.02	1	1	0.403226	0.403226	1	1
PANX3	0	0	0.04	1	1	0.403226	0.403226	1	1
NRK	0	0	0.04	1	1	0.403226	0.403226	1	1
ITFG2	0	0	0.04	1	1	0.403226	0.403226	1	1
PPA1	0	0	0.04	1	1	0.403226	0.403226	1	1
ITFG3	0	0	0.04	1	1	0.403226	0.403226	1	1
VPRBP	0	0	0.04	1	1	0.403226	0.403226	1	1
HOXB1	0	0	0.04	1	1	0.403226	0.403226	1	1
OR8A1	0	0	0.04	1	1	0.403226	0.403226	1	1
MIR548F2	0	0	0.04	1	1	0.403226	0.403226	1	1
PLD2	0	0	0.04	1	1	0.403226	0.403226	1	1
PAPL	0	0	0.04	1	1	0.403226	0.403226	1	1
NCSTN	0	0	0.04	1	1	0.403226	0.403226	1	1
VPS13A	0	0	0.02	1	1	0.403226	0.403226	1	1
SLC38A10	0	0	0.04	1	1	0.403226	0.403226	1	1
GIGYF2	0	0	0.04	1	1	0.403226	0.403226	1	1
CDH11	0	0	0.04	1	1	0.403226	0.403226	1	1
SYNPR	0	0	0.02	1	1	0.403226	0.403226	1	1
C5orf52	0	0	0.04	1	1	0.403226	0.403226	1	1
SLC38A3	0	0	0.04	1	1	0.403226	0.403226	1	1
OR8B12	0	0	0.04	1	1	0.403226	0.403226	1	1
IKZF2	0	0	0.04	1	1	0.403226	0.403226	1	1
VPS13D	0	0	0.04	1	1	0.403226	0.403226	1	1
PSMD6	0	0	0.02	1	1	0.403226	0.403226	1	1
RPP14	0	0	0.04	1	1	0.403226	0.403226	1	1
CALN1	0	0	0.04	1	1	0.403226	0.403226	1	1
PDHB	0	0	0.04	1	1	0.403226	0.403226	1	1
CCDC71	0	0	0.04	1	1	0.403226	0.403226	1	1
ZNF408	0	0	0.04	1	1	0.403226	0.403226	1	1
SNORD14C	0	0	0.04	1	1	0.403226	0.403226	1	1
CLIP2	0	0	0.04	1	1	0.403226	0.403226	1	1
OR8B2	0	0	0.04	1	1	0.403226	0.403226	1	1
BEND7	0	0	0.04	1	1	0.403226	0.403226	1	1
SNORD14D	0	0	0.04	1	1	0.403226	0.403226	1	1
CSPG5	0	0	0.04	1	1	0.403226	0.403226	1	1
RPP25L	0	0	0.04	1	1	0.403226	0.403226	1	1
OR8B3	0	0	0.04	1	1	0.403226	0.403226	1	1
SNORD14E	0	0	0.04	1	1	0.403226	0.403226	1	1
OR8B4	0	0	0.04	1	1	0.403226	0.403226	1	1
LINC00290	0	0	0.04	1	1	0.403226	0.403226	1	1
CYB561D2	0	0	0.04	1	1	0.403226	0.403226	1	1
CLK1	0	0	0.04	1	1	0.403226	0.403226	1	1
LRRN1	0	0	0.04	1	1	0.403226	0.403226	1	1
LINC00293	0	0	0.04	1	1	0.403226	0.403226	1	1
OPLAH	0	0	0.04	1	1	0.403226	0.403226	1	1
DNASE1L3	0	0	0.04	1	1	0.403226	0.403226	1	1
PRKAR2A	0	0	0.02	1	1	0.403226	0.403226	1	1
CDH19	0	0	0.04	1	1	0.403226	0.403226	1	1
OR8B8	0	0	0.04	1	1	0.403226	0.403226	1	1
PRKCA	0	0	0.04	1	1	0.403226	0.403226	1	1
CCDC78	0	0	0.04	1	1	0.403226	0.403226	1	1
C1orf141	0	0	0.04	1	1	0.403226	0.403226	1	1
NSD1	0	0	0.04	1	1	0.403226	0.403226	1	1
FEZF2	0	0	0.04	1	1	0.403226	0.403226	1	1
NDP	0	0	0.02	1	1	0.403226	0.403226	1	1
AARS2	0	0	0.04	1	1	0.403226	0.403226	1	1
TAPBP	0	0	0.04	1	1	0.403226	0.403226	1	1
OR2T4	0	0	0.04	1	1	0.403226	0.403226	1	1
ERC2	0	0	0.02	1	1	0.403226	0.403226	1	1
snoU13|ENSG00000238565.1	0	0	0.04	1	1	0.403226	0.403226	1	1
NSF	0	0	0.04	1	1	0.403226	0.403226	1	1
MTFP1	0	0	0.04	1	1	0.403226	0.403226	1	1
PRKCD	0	0	0.04	1	1	0.403226	0.403226	1	1
KIAA0195	0	0	0.04	1	1	0.403226	0.403226	1	1
SLC22A11	0	0	0.04	1	1	0.403226	0.403226	1	1
GTDC2	0	0	0.04	1	1	0.403226	0.403226	1	1
OR8D1	0	0	0.04	1	1	0.403226	0.403226	1	1
MYL3	0	0	0.04	1	1	0.403226	0.403226	1	1
CLMP	0	0	0.04	1	1	0.403226	0.403226	1	1
GINS4	0	0	0.04	1	1	0.403226	0.403226	1	1
OR8D2	0	0	0.04	1	1	0.403226	0.403226	1	1
SNORD19|ENSG00000212493.1	0	0	0.04	1	1	0.403226	0.403226	1	1
SNORD19|ENSG00000222345.1	0	0	0.04	1	1	0.403226	0.403226	1	1
SLC39A6	0	0	0.04	1	1	0.403226	0.403226	1	1
FGD1	0	0	0.04	1	1	0.403226	0.403226	1	1
LRTM1	0	0	0.04	1	1	0.403226	0.403226	1	1
OPRK1	0	0	0.04	1	1	0.403226	0.403226	1	1
SNORD19B|ENSG00000238862.1	0	0	0.04	1	1	0.403226	0.403226	1	1
ITGB3	0	0	0.04	1	1	0.403226	0.403226	1	1
SNORD19B|ENSG00000252787.1	0	0	0.04	1	1	0.403226	0.403226	1	1
ALOXE3	0	0	0.04	1	1	0.403226	0.403226	1	1
SLC22A17	0	0	0.04	1	1	0.403226	0.403226	1	1
LARS2	0	0	0.02	1	1	0.403226	0.403226	1	1
KIAA0319	0	0	0.04	1	1	0.403226	0.403226	1	1
USP45	0	0	0.04	1	1	0.403226	0.403226	1	1
RPL29	0	0	0.04	1	1	0.403226	0.403226	1	1
NLRP8	0	0	0.04	1	1	0.403226	0.403226	1	1
MTHFD1L	0	0	0.04	1	1	0.403226	0.403226	1	1
SLC22A2	0	0	0.04	1	1	0.403226	0.403226	1	1
ITGB6	0	0	0.04	1	1	0.403226	0.403226	1	1
PLEKHG5	0	0	0.04	1	1	0.403226	0.403226	1	1
FGD6	0	0	0.04	1	1	0.403226	0.403226	1	1
PLEKHH1	0	0	0.04	1	1	0.403226	0.403226	1	1
ZGPAT	0	0	0.04	1	1	0.403226	0.403226	1	1
VPS54	0	0	0.04	1	1	0.403226	0.403226	1	1
CDHR4	0	0	0.04	1	1	0.403226	0.403226	1	1
BHLHE22	0	0	0.04	1	1	0.403226	0.403226	1	1
SNORA7|ENSG00000201316.1	0	0	0.04	1	1	0.403226	0.403226	1	1
IL17RB	0	0	0.04	1	1	0.403226	0.403226	1	1
ABCA12	0	0	0.04	1	1	0.403226	0.403226	1	1
CAMP	0	0	0.04	1	1	0.403226	0.403226	1	1
ZNF441	0	0	0.04	1	1	0.403226	0.403226	1	1
IL17RD	0	0	0.04	1	1	0.403226	0.403226	1	1
SLC44A2	0	0	0.04	1	1	0.403226	0.403226	1	1
GJA8	0	0	0.04	1	1	0.403226	0.403226	1	1
CCDC93	0	0	0.04	1	1	0.403226	0.403226	1	1
ITIH4	0	0	0.02	1	1	0.403226	0.403226	1	1
ALS2CL	0	0	0.04	1	1	0.403226	0.403226	1	1
CAMSAP3	0	0	0.04	1	1	0.403226	0.403226	1	1
SPHKAP	0	0	0.04	1	1	0.403226	0.403226	1	1
SLC44A4	0	0	0.04	1	1	0.403226	0.403226	1	1
ALS2CR11	0	0	0.04	1	1	0.403226	0.403226	1	1
COX11	0	0	0.04	1	1	0.403226	0.403226	1	1
HELZ	0	0	0.04	1	1	0.403226	0.403226	1	1
RRP9	0	0	0.04	1	1	0.403226	0.403226	1	1
ZNF445	0	0	0.04	1	1	0.403226	0.403226	1	1
GJB4	0	0	0.04	1	1	0.403226	0.403226	1	1
SPIDR	0	0	0.04	1	1	0.403226	0.403226	1	1
SLC45A4	0	0	0.04	1	1	0.403226	0.403226	1	1
HEMK1	0	0	0.04	1	1	0.403226	0.403226	1	1
LINC00332	0	0	0.04	1	1	0.403226	0.403226	1	1
ITLN2	0	0	0.04	1	1	0.403226	0.403226	1	1
SPIN2A	0	0	0.04	1	1	0.403226	0.403226	1	1
ITM2A	0	0	0.04	1	1	0.403226	0.403226	1	1
MYO10	0	0	0.04	1	1	0.403226	0.403226	1	1
ID4	0	0	0.04	1	1	0.403226	0.403226	1	1
SPIN2B	0	0	0.04	1	1	0.403226	0.403226	1	1
CHCHD7	0	0	0.04	1	1	0.403226	0.403226	1	1
VSIG2	0	0	0.04	1	1	0.403226	0.403226	1	1
SPIN4	0	0	0.02	1	1	0.403226	0.403226	1	1
IL1R2	0	0	0.04	1	1	0.403226	0.403226	1	1
RBP3	0	0	0.04	1	1	0.403226	0.403226	1	1
SERPINB12	0	0	0.04	1	1	0.403226	0.403226	1	1
STAT2	0	0	0.04	1	1	0.403226	0.403226	1	1
SNORA70|ENSG00000207274.1	0	0	0.04	1	1	0.403226	0.403226	1	1
PARP3	0	0	0.04	1	1	0.403226	0.403226	1	1
OR10D3	0	0	0.04	1	1	0.403226	0.403226	1	1
KIAA1143	0	0	0.04	1	1	0.403226	0.403226	1	1
SPINK4	0	0	0.04	1	1	0.403226	0.403226	1	1
CHD7	0	0	0.04	1	1	0.403226	0.403226	1	1
KIAA1161	0	0	0.04	1	1	0.403226	0.403226	1	1
NDUFAF3	0	0	0.04	1	1	0.403226	0.403226	1	1
SLC4A3	0	0	0.04	1	1	0.403226	0.403226	1	1
GALNT14	0	0	0.04	1	1	0.403226	0.403226	1	1
GK2	0	0	0.04	1	1	0.403226	0.403226	1	1
CCL19	0	0	0.04	1	1	0.403226	0.403226	1	1
LINC00966	0	0	0.04	1	1	0.403226	0.403226	1	1
SNTG1	0	0	0.04	1	1	0.403226	0.403226	1	1
NMNAT2	0	0	0.04	1	1	0.403226	0.403226	1	1
SPINK8	0	0	0.04	1	1	0.403226	0.403226	1	1
MTMR9	0	0	0.04	1	1	0.403226	0.403226	1	1
CHDH	0	0	0.04	1	1	0.403226	0.403226	1	1
LSP1	0	0	0.04	1	1	0.403226	0.403226	1	1
TAC1	0	0	0.04	1	1	0.403226	0.403226	1	1
LINC00968	0	0	0.04	1	1	0.403226	0.403226	1	1
CCL21	0	0	0.04	1	1	0.403226	0.403226	1	1
CAPN15	0	0	0.04	1	1	0.403226	0.403226	1	1
SNTN	0	0	0.04	1	1	0.403226	0.403226	1	1
CAPN2	0	0	0.04	1	1	0.403226	0.403226	1	1
OR10G4	0	0	0.04	1	1	0.403226	0.403226	1	1
SLC10A5	0	0	0.04	1	1	0.403226	0.403226	1	1
CAPN5	0	0	0.04	1	1	0.403226	0.403226	1	1
BLK	0	0	0.04	1	1	0.403226	0.403226	1	1
OR10G7	0	0	0.04	1	1	0.403226	0.403226	1	1
SERPINE2	0	0	0.04	1	1	0.403226	0.403226	1	1
CAPN7	0	0	0.04	1	1	0.403226	0.403226	1	1
OR10G8	0	0	0.04	1	1	0.403226	0.403226	1	1
SNORA1|ENSG00000199405.1	0	0	0.04	1	1	0.403226	0.403226	1	1
CLVS1	0	0	0.04	1	1	0.403226	0.403226	1	1
CCL27	0	0	0.04	1	1	0.403226	0.403226	1	1
OR10G9	0	0	0.04	1	1	0.403226	0.403226	1	1
FGFR1	0	0	0.04	1	1	0.403226	0.403226	1	1
BLNK	0	0	0.04	1	1	0.403226	0.403226	1	1
MIR564	0	0	0.04	1	1	0.403226	0.403226	1	1
SNORD38|ENSG00000207109.1	0	0	0.04	1	1	0.403226	0.403226	1	1
LINC00359	0	0	0.04	1	1	0.403226	0.403226	1	1
ZNF490	0	0	0.04	1	1	0.403226	0.403226	1	1
CAPRIN2	0	0	0.04	1	1	0.403226	0.403226	1	1
GALT	0	0	0.04	1	1	0.403226	0.403226	1	1
ZMYND10	0	0	0.02	1	1	0.403226	0.403226	1	1
SLC25A20	0	0	0.04	1	1	0.403226	0.403226	1	1
MIR191	0	0	0.04	1	1	0.403226	0.403226	1	1
LINC00366	0	0	0.04	1	1	0.403226	0.403226	1	1
ATRIP	0	0	0.04	1	1	0.403226	0.403226	1	1
ATRN	0	0	0.04	1	1	0.403226	0.403226	1	1
ZNF501	0	0	0.04	1	1	0.403226	0.403226	1	1
HESX1	0	0	0.04	1	1	0.403226	0.403226	1	1
ZNF502	0	0	0.04	1	1	0.403226	0.403226	1	1
CYFIP2	0	0	0.04	1	1	0.403226	0.403226	1	1
HR	0	0	0.04	1	1	0.403226	0.403226	1	1
SLC25A24	0	0	0.04	1	1	0.403226	0.403226	1	1
LTF	0	0	0.04	1	1	0.403226	0.403226	1	1
OR10K1	0	0	0.04	1	1	0.403226	0.403226	1	1
KIAA1549	0	0	0.04	1	1	0.403226	0.403226	1	1
AMIGO3	0	0	0.04	1	1	0.403226	0.403226	1	1
VWA5A	0	0	0.04	1	1	0.403226	0.403226	1	1
NDUFB6	0	0	0.04	1	1	0.403226	0.403226	1	1
PTENP1	0	0	0.04	1	1	0.403226	0.403226	1	1
SLC25A26	0	0	0.04	1	1	0.403226	0.403226	1	1
GPR114	0	0	0.04	1	1	0.403226	0.403226	1	1
FGL2	0	0	0.04	1	1	0.403226	0.403226	1	1
SLC15A4	0	0	0.04	1	1	0.403226	0.403226	1	1
PENK	0	0	0.04	1	1	0.403226	0.403226	1	1
MIR5692A2	0	0	0.04	1	1	0.403226	0.403226	1	1
KRT34	0	0	0.04	1	1	0.403226	0.403226	1	1
ABCF2	0	0	0.04	1	1	0.403226	0.403226	1	1
BMP1	0	0	0.04	1	1	0.403226	0.403226	1	1
ATXN7	0	0	0.04	1	1	0.403226	0.403226	1	1
NOL6	0	0	0.04	1	1	0.403226	0.403226	1	1
VWC2L	0	0	0.02	1	1	0.403226	0.403226	1	1
SLC25A31	0	0	0.04	1	1	0.403226	0.403226	1	1
OR4C15	0	0	0.04	1	1	0.403226	0.403226	1	1
OR10S1	0	0	0.04	1	1	0.403226	0.403226	1	1
MIR5696	0	0	0.04	1	1	0.403226	0.403226	1	1
FHIT	0	0	0.04	1	1	0.403226	0.403226	1	1
LUZP1	0	0	0.04	1	1	0.403226	0.403226	1	1
KRT4	0	0	0.04	1	1	0.403226	0.403226	1	1
IL4R	0	0	0.04	1	1	0.403226	0.403226	1	1
SLC6A2	0	0	0.04	1	1	0.403226	0.403226	1	1
PEPD	0	0	0.04	1	1	0.403226	0.403226	1	1
LUZP2	0	0	0.04	1	1	0.403226	0.403226	1	1
SLC6A20	0	0	0.04	1	1	0.403226	0.403226	1	1
TBC1D1	0	0	0.04	1	1	0.403226	0.403226	1	1
SLC25A37	0	0	0.04	1	1	0.403226	0.403226	1	1
AMT	0	0	0.04	1	1	0.403226	0.403226	1	1
PLXNB1	0	0	0.04	1	1	0.403226	0.403226	1	1
CARS2	0	0	0.04	1	1	0.403226	0.403226	1	1
AUH	0	0	0.04	1	1	0.403226	0.403226	1	1
LUZPP1	0	0	0.04	1	1	0.403226	0.403226	1	1
AUNIP	0	0	0.04	1	1	0.403226	0.403226	1	1
RFT1	0	0	0.04	1	1	0.403226	0.403226	1	1
ABHD14B	0	0	0.04	1	1	0.403226	0.403226	1	1
PROL1	0	0	0.04	1	1	0.403226	0.403226	1	1
PPM1H	0	0	0.04	1	1	0.403226	0.403226	1	1
MYRF	0	0	0.04	1	1	0.403226	0.403226	1	1
CHMP5	0	0	0.04	1	1	0.403226	0.403226	1	1
CASC3	0	0	0.04	1	1	0.403226	0.403226	1	1
DOCK3	0	0	0.04	1	1	0.403226	0.403226	1	1
C7orf63	0	0	0.04	1	1	0.403226	0.403226	1	1
DOCK6	0	0	0.04	1	1	0.403226	0.403226	1	1
VANGL2	0	0	0.04	1	1	0.403226	0.403226	1	1
RTP3	0	0	0.04	1	1	0.403226	0.403226	1	1
PEX10	0	0	0.04	1	1	0.403226	0.403226	1	1
RAD23B	0	0	0.04	1	1	0.403226	0.403226	1	1
OSBPL1A	0	0	0.04	1	1	0.403226	0.403226	1	1
JPH1	0	0	0.04	1	1	0.403226	0.403226	1	1
PTH1R	0	0	0.04	1	1	0.403226	0.403226	1	1
OR4D5	0	0	0.04	1	1	0.403226	0.403226	1	1
GVQW1	0	0	0.04	1	1	0.403226	0.403226	1	1
OR4D6	0	0	0.04	1	1	0.403226	0.403226	1	1
KIF15	0	0	0.04	1	1	0.403226	0.403226	1	1
MZF1	0	0	0.04	1	1	0.403226	0.403226	1	1
ZNF544	0	0	0.04	1	1	0.403226	0.403226	1	1
C8orf12	0	0	0.04	1	1	0.403226	0.403226	1	1
P4HTM	0	0	0.04	1	1	0.403226	0.403226	1	1
SNX32	0	0	0.04	1	1	0.403226	0.403226	1	1
RGCC	0	0	0.04	1	1	0.403226	0.403226	1	1
ABHD5	0	0	0.04	1	1	0.403226	0.403226	1	1
SCN3B	0	0	0.04	1	1	0.403226	0.403226	1	1
PMS2	0	0	0.04	1	1	0.403226	0.403226	1	1
CCP110	0	0	0.04	1	1	0.403226	0.403226	1	1
SNORD54	0	0	0.04	1	1	0.403226	0.403226	1	1
NEDD1	0	0	0.04	1	1	0.403226	0.403226	1	1
ABHD6	0	0	0.04	1	1	0.403226	0.403226	1	1
PEX5	0	0	0.04	1	1	0.403226	0.403226	1	1
C8orf22	0	0	0.04	1	1	0.403226	0.403226	1	1
CCR1	0	0	0.04	1	1	0.403226	0.403226	1	1
CMTM7	0	0	0.04	1	1	0.403226	0.403226	1	1
NUDT2	0	0	0.04	1	1	0.403226	0.403226	1	1
CTCF	0	0	0.04	1	1	0.403226	0.403226	1	1
ABI2	0	0	0.04	1	1	0.403226	0.403226	1	1
CHRDL2	0	0	0.04	1	1	0.403226	0.403226	1	1
CCR2	0	0	0.04	1	1	0.403226	0.403226	1	1
IGKV1D	0	0	0.00285714	1	1	0.403226	0.403226	1	1
CCR3	0	0	0.04	1	1	0.403226	0.403226	1	1
MIR2115	0	0	0.04	1	1	0.403226	0.403226	1	1
KIF24	0	0	0.04	1	1	0.403226	0.403226	1	1
CCR5	0	0	0.04	1	1	0.403226	0.403226	1	1
NAA16	0	0	0.04	1	1	0.403226	0.403226	1	1
RAD54L2	0	0	0.04	1	1	0.403226	0.403226	1	1
LYPLA1	0	0	0.04	1	1	0.403226	0.403226	1	1
RGPD3	0	0	0.04	1	1	0.403226	0.403226	1	1
SLC9A3R1	0	0	0.04	1	1	0.403226	0.403226	1	1
CCR9	0	0	0.04	1	1	0.403226	0.403226	1	1
PCBP4	0	0	0.04	1	1	0.403226	0.403226	1	1
SOAT1	0	0	0.04	1	1	0.403226	0.403226	1	1
CPNE5	0	0	0.04	1	1	0.403226	0.403226	1	1
SLC26A10	0	0	0.04	1	1	0.403226	0.403226	1	1
GLT8D1	0	0	0.04	1	1	0.403226	0.403226	1	1
CHRNA2	0	0	0.04	1	1	0.403226	0.403226	1	1
SFMBT1	0	0	0.04	1	1	0.403226	0.403226	1	1
SFMBT2	0	0	0.04	1	1	0.403226	0.403226	1	1
DPF1	0	0	0.04	1	1	0.403226	0.403226	1	1
RXFP2	0	0	0.04	1	1	0.403226	0.403226	1	1
PRR11	0	0	0.04	1	1	0.403226	0.403226	1	1
SLC26A6	0	0	0.04	1	1	0.403226	0.403226	1	1
OR6M1	0	0	0.04	1	1	0.403226	0.403226	1	1
ESAM	0	0	0.04	1	1	0.403226	0.403226	1	1
LYST	0	0	0.0133333	1	1	0.403226	0.403226	1	1
B3GALT4	0	0	0.04	1	1	0.403226	0.403226	1	1
KIF9	0	0	0.02	1	1	0.403226	0.403226	1	1
RGS20	0	0	0.04	1	1	0.403226	0.403226	1	1
CPSF1	0	0	0.04	1	1	0.403226	0.403226	1	1
CCT5	0	0	0.04	1	1	0.403226	0.403226	1	1
LENG8	0	0	0.02	1	1	0.403226	0.403226	1	1
KAT2B	0	0	0.04	1	1	0.403226	0.403226	1	1
IMPDH2	0	0	0.04	1	1	0.403226	0.403226	1	1
ESM1	0	0	0.04	1	1	0.403226	0.403226	1	1
KAT6B	0	0	0.04	1	1	0.403226	0.403226	1	1
RGS5	0	0	0.04	1	1	0.403226	0.403226	1	1
NPBWR1	0	0	0.04	1	1	0.403226	0.403226	1	1
OR6T1	0	0	0.04	1	1	0.403226	0.403226	1	1
SNORD63|ENSG00000251987.1	0	0	0.04	1	1	0.403226	0.403226	1	1
GPR39	0	0	0.04	1	1	0.403226	0.403226	1	1
LZTFL1	0	0	0.04	1	1	0.403226	0.403226	1	1
TBL1Y	0	0	0.04	1	1	0.403226	0.403226	1	1
NPCDR1	0	0	0.04	1	1	0.403226	0.403226	1	1
NEK4	0	0	0.04	1	1	0.403226	0.403226	1	1
FSBP	0	0	0.04	1	1	0.403226	0.403226	1	1
LMTK3	0	0	0.04	1	1	0.403226	0.403226	1	1
OR6X1	0	0	0.04	1	1	0.403226	0.403226	1	1
ESRG	0	0	0.04	1	1	0.403226	0.403226	1	1
SLCO5A1	0	0	0.04	1	1	0.403226	0.403226	1	1
PACS1	0	0	0.04	1	1	0.403226	0.403226	1	1
SNORA26|ENSG00000212608.1	0	0	0.04	1	1	0.403226	0.403226	1	1
RALYL	0	0	0.04	1	1	0.403226	0.403226	1	1
PTPN12	0	0	0.04	1	1	0.403226	0.403226	1	1
NPFFR1	0	0	0.04	1	1	0.403226	0.403226	1	1
CPXM1	0	0	0.04	1	1	0.403226	0.403226	1	1
PTPN14	0	0	0.04	1	1	0.403226	0.403226	1	1
CBLL1	0	0	0.04	1	1	0.403226	0.403226	1	1
NPHP1	0	0	0.04	1	1	0.403226	0.403226	1	1
GPR62	0	0	0.04	1	1	0.403226	0.403226	1	1
B4GALT1	0	0	0.04	1	1	0.403226	0.403226	1	1
NUP88	0	0	0.04	1	1	0.403226	0.403226	1	1
PPP1R3B	0	0	0.04	1	1	0.403226	0.403226	1	1
SNORD69	0	0	0.04	1	1	0.403226	0.403226	1	1
C9orf139	0	0	0.04	1	1	0.403226	0.403226	1	1
KBTBD7	0	0	0.04	1	1	0.403226	0.403226	1	1
AC006435.1	0	0	0.04	1	1	0.403226	0.403226	1	1
KBTBD8	0	0	0.04	1	1	0.403226	0.403226	1	1
ANKRD18B	0	0	0.04	1	1	0.403226	0.403226	1	1
REV3L	0	0	0.02	1	1	0.403226	0.403226	1	1
PTPN23	0	0	0.04	1	1	0.403226	0.403226	1	1
GPR68	0	0	0.04	1	1	0.403226	0.403226	1	1
OR4K5	0	0	0.04	1	1	0.403226	0.403226	1	1
PNP	0	0	0.04	1	1	0.403226	0.403226	1	1
LINC00529	0	0	0.04	1	1	0.403226	0.403226	1	1
SOS1	0	0	0.02	1	1	0.403226	0.403226	1	1
snoU13|ENSG00000238905.1	0	0	0.04	1	1	0.403226	0.403226	1	1
TBX21	0	0	0.04	1	1	0.403226	0.403226	1	1
LONRF1	0	0	0.04	1	1	0.403226	0.403226	1	1
ZNF197	0	0	0.02	1	1	0.403226	0.403226	1	1
SNORA3|ENSG00000221093.1	0	0	0.04	1	1	0.403226	0.403226	1	1
CNNM1	0	0	0.04	1	1	0.403226	0.403226	1	1
CD163L1	0	0	0.04	1	1	0.403226	0.403226	1	1
LGALS3BP	0	0	0.04	1	1	0.403226	0.403226	1	1
VEZT	0	0	0.04	1	1	0.403226	0.403226	1	1
PRRG3	0	0	0.04	1	1	0.403226	0.403226	1	1
PPP1R9A	0	0	0.04	1	1	0.403226	0.403226	1	1
ZNF20	0	0	0.04	1	1	0.403226	0.403226	1	1
IFT88	0	0	0.04	1	1	0.403226	0.403226	1	1
HIST1H2AE	0	0	0.04	1	1	0.403226	0.403226	1	1
PRRG4	0	0	0.04	1	1	0.403226	0.403226	1	1
REXO1L1P	0	0	0.04	1	1	0.403226	0.403226	1	1
MACF1	0	0	0.04	1	1	0.403226	0.403226	1	1
ZNF202	0	0	0.04	1	1	0.403226	0.403226	1	1
WDR4	0	0	0.04	1	1	0.403226	0.403226	1	1
RHOA	0	0	0.02	1	1	0.403226	0.403226	1	1
NEU2	0	0	0.04	1	1	0.403226	0.403226	1	1
SLIT3	0	0	0.04	1	1	0.403226	0.403226	1	1
CNOT3	0	0	0.04	1	1	0.403226	0.403226	1	1
CEBPD	0	0	0.04	1	1	0.403226	0.403226	1	1
TCAIM	0	0	0.04	1	1	0.403226	0.403226	1	1
LPA	0	0	0.04	1	1	0.403226	0.403226	1	1
S1PR3	0	0	0.04	1	1	0.403226	0.403226	1	1
LPAL2	0	0	0.04	1	1	0.403226	0.403226	1	1
SOX17	0	0	0.04	1	1	0.403226	0.403226	1	1
SLMAP	0	0	0.04	1	1	0.403226	0.403226	1	1
CREBBP	0	0	0.04	1	1	0.403226	0.403226	1	1
TCEA1	0	0	0.04	1	1	0.403226	0.403226	1	1
BAG1	0	0	0.04	1	1	0.403226	0.403226	1	1
FLNB	0	0	0.02	1	1	0.403226	0.403226	1	1
RFC4	0	0	0.04	1	1	0.403226	0.403226	1	1
POC1A	0	0	0.04	1	1	0.403226	0.403226	1	1
SNORD77|ENSG00000251967.1	0	0	0.04	1	1	0.403226	0.403226	1	1
NEUROD6	0	0	0.04	1	1	0.403226	0.403226	1	1
SOX30	0	0	0.04	1	1	0.403226	0.403226	1	1
VIP	0	0	0.04	1	1	0.403226	0.403226	1	1
FLOT1	0	0	0.04	1	1	0.403226	0.403226	1	1
NAP1L1	0	0	0.04	1	1	0.403226	0.403226	1	1
KCNE1L	0	0	0.04	1	1	0.403226	0.403226	1	1
WDR6	0	0	0.04	1	1	0.403226	0.403226	1	1
ZNF225	0	0	0.04	1	1	0.403226	0.403226	1	1
ZNF226	0	0	0.04	1	1	0.403226	0.403226	1	1
HSPA8	0	0	0.04	1	1	0.403226	0.403226	1	1
SACM1L	0	0	0.04	1	1	0.403226	0.403226	1	1
SUCLG2	0	0	0.04	1	1	0.403226	0.403226	1	1
PRSS3	0	0	0.04	1	1	0.403226	0.403226	1	1
ANKRD27	0	0	0.04	1	1	0.403226	0.403226	1	1
RHOXF1	0	0	0.04	1	1	0.403226	0.403226	1	1
ZNF628	0	0	0.04	1	1	0.403226	0.403226	1	1
SAE1	0	0	0.04	1	1	0.403226	0.403226	1	1
GPRIN2	0	0	0.04	1	1	0.403226	0.403226	1	1
PRSS45	0	0	0.04	1	1	0.403226	0.403226	1	1
SP100	0	0	0.04	1	1	0.403226	0.403226	1	1
PRSS46	0	0	0.04	1	1	0.403226	0.403226	1	1
FLT4	0	0	0.04	1	1	0.403226	0.403226	1	1
C16orf59	0	0	0.04	1	1	0.403226	0.403226	1	1
CD274	0	0	0.04	1	1	0.403226	0.403226	1	1
MIR711	0	0	0.04	1	1	0.403226	0.403226	1	1
HAP1	0	0	0.04	1	1	0.403226	0.403226	1	1
PRSS50	0	0	0.04	1	1	0.403226	0.403226	1	1
NXPH2	0	0	0.04	1	1	0.403226	0.403226	1	1
KCNH1	0	0	0.02	1	1	0.403226	0.403226	1	1
HAPLN1	0	0	0.04	1	1	0.403226	0.403226	1	1
GMPPB	0	0	0.04	1	1	0.403226	0.403226	1	1
C16orf71	0	0	0.04	1	1	0.403226	0.403226	1	1
RN7SKP135	0	0	0.04	1	1	0.403226	0.403226	1	1
LPIN1	0	0	0.04	1	1	0.403226	0.403226	1	1
CIRBP	0	0	0.02	1	1	0.403226	0.403226	1	1
SUGP1	0	0	0.04	1	1	0.403226	0.403226	1	1
CNTFR	0	0	0.04	1	1	0.403226	0.403226	1	1
RPS20	0	0	0.04	1	1	0.403226	0.403226	1	1
HIST1H3F	0	0	0.04	1	1	0.403226	0.403226	1	1
SALL4	0	0	0.04	1	1	0.403226	0.403226	1	1
DRD4	0	0	0.04	1	1	0.403226	0.403226	1	1
CYP7B1	0	0	0.04	1	1	0.403226	0.403226	1	1
PRSS42	0	0	0.04	1	1	0.403226	0.403226	1	1
GPX1	0	0	0.04	1	1	0.403226	0.403226	1	1
GCM1	0	0	0.04	1	1	0.403226	0.403226	1	1
LPO	0	0	0.04	1	1	0.403226	0.403226	1	1
LINC00589	0	0	0.04	1	1	0.403226	0.403226	1	1
VMP1	0	0	0.04	1	1	0.403226	0.403226	1	1
CYP8B1	0	0	0.04	1	1	0.403226	0.403226	1	1
CELSR3	0	0	0.04	1	1	0.403226	0.403226	1	1
PRSS44	0	0	0.04	1	1	0.403226	0.403226	1	1
SPA17	0	0	0.04	1	1	0.403226	0.403226	1	1
KLHDC8B	0	0	0.04	1	1	0.403226	0.403226	1	1
ANKRD34A	0	0	0.04	1	1	0.403226	0.403226	1	1
CNTN4	0	0	0.0133333	1	1	0.403226	0.403226	1	1
POLE	0	0	0.04	1	1	0.403226	0.403226	1	1
CISH	0	0	0.04	1	1	0.403226	0.403226	1	1
MTOR	0	0	0.02	1	1	0.403226	0.403226	1	1
RASAL1	0	0	0.04	1	1	0.403226	0.403226	1	1
CNTN5	0	0	0.04	1	1	0.403226	0.403226	1	1
DROSHA	0	0	0.04	1	1	0.403226	0.403226	1	1
SDR16C5	0	0	0.04	1	1	0.403226	0.403226	1	1
LINC00598	0	0	0.04	1	1	0.403226	0.403226	1	1
OR51B5	0	0	0.04	1	1	0.403226	0.403226	1	1
DRP2	0	0	0.04	1	1	0.403226	0.403226	1	1
SDR16C6P	0	0	0.04	1	1	0.403226	0.403226	1	1
PGLYRP1	0	0	0.04	1	1	0.403226	0.403226	1	1
PIWIL3	0	0	0.04	1	1	0.403226	0.403226	1	1
SAMD9L	0	0	0.04	1	1	0.403226	0.403226	1	1
MTRF1	0	0	0.04	1	1	0.403226	0.403226	1	1
GRAMD1B	0	0	0.04	1	1	0.403226	0.403226	1	1
GCNT4	0	0	0.04	1	1	0.403226	0.403226	1	1
EXOC3L1	0	0	0.04	1	1	0.403226	0.403226	1	1
KLHL18	0	0	0.04	1	1	0.403226	0.403226	1	1
CNTRL	0	0	0.04	1	1	0.403226	0.403226	1	1
ZNF660	0	0	0.04	1	1	0.403226	0.403226	1	1
KCNJ15	0	0	0.04	1	1	0.403226	0.403226	1	1
SMARCB1	0	0	0.04	1	1	0.403226	0.403226	1	1
LINC00607	0	0	0.04	1	1	0.403226	0.403226	1	1
ZNF662	0	0	0.04	1	1	0.403226	0.403226	1	1
SMARCC1	0	0	0.04	1	1	0.403226	0.403226	1	1
HAUS4	0	0	0.04	1	1	0.403226	0.403226	1	1
SPAG16	0	0	0.04	1	1	0.403226	0.403226	1	1
NAT6	0	0	0.04	1	1	0.403226	0.403226	1	1
ZNF664	0	0	0.04	1	1	0.403226	0.403226	1	1
HIST2H2AB	0	0	0.04	1	1	0.403226	0.403226	1	1
NFX1	0	0	0.04	1	1	0.403226	0.403226	1	1
SUMF1	0	0	0.04	1	1	0.403226	0.403226	1	1
IP6K1	0	0	0.04	1	1	0.403226	0.403226	1	1
DAAM2	0	0	0.04	1	1	0.403226	0.403226	1	1
RPS6KB2	0	0	0.04	1	1	0.403226	0.403226	1	1
BSX	0	0	0.04	1	1	0.403226	0.403226	1	1
IP6K2	0	0	0.04	1	1	0.403226	0.403226	1	1
MIR3148	0	0	0.04	1	1	0.403226	0.403226	1	1
LRFN1	0	0	0.04	1	1	0.403226	0.403226	1	1
FNBP1	0	0	0.04	1	1	0.403226	0.403226	1	1
PCMTD1	0	0	0.04	1	1	0.403226	0.403226	1	1
KLHL3	0	0	0.04	1	1	0.403226	0.403226	1	1
HAVCR1	0	0	0.04	1	1	0.403226	0.403226	1	1
ANKRD55	0	0	0.04	1	1	0.403226	0.403226	1	1
HNRNPAB	0	0	0.04	1	1	0.403226	0.403226	1	1
CRTAM	0	0	0.04	1	1	0.403226	0.403226	1	1
NAV3	0	0	0.04	1	1	0.403226	0.403226	1	1
LRIG1	0	0	0.04	1	1	0.403226	0.403226	1	1
CCDC12	0	0	0.04	1	1	0.403226	0.403226	1	1
PHB	0	0	0.04	1	1	0.403226	0.403226	1	1
RASSF1	0	0	0.04	1	1	0.403226	0.403226	1	1
GDA	0	0	0.04	1	1	0.403226	0.403226	1	1
CCDC120	0	0	0.04	1	1	0.403226	0.403226	1	1
EXOSC7	0	0	0.04	1	1	0.403226	0.403226	1	1
MTTP	0	0	0.04	1	1	0.403226	0.403226	1	1
COG6	0	0	0.04	1	1	0.403226	0.403226	1	1
PKM	0	0	0.04	1	1	0.403226	0.403226	1	1
IPO9	0	0	0.02	1	1	0.403226	0.403226	1	1
SPATA12	0	0	0.04	1	1	0.403226	0.403226	1	1
SPATA13	0	0	0.02	1	1	0.403226	0.403226	1	1
COG8	0	0	0.04	1	1	0.403226	0.403226	1	1
DAGLB	0	0	0.04	1	1	0.403226	0.403226	1	1
SPATA16	0	0	0.04	1	1	0.403226	0.403226	1	1
CCDC129	0	0	0.04	1	1	0.403226	0.403226	1	1
DALRD3	0	0	0.04	1	1	0.403226	0.403226	1	1
MAGI1	0	0	0.0133333	1	1	0.403226	0.403226	1	1
LIMD1	0	0	0.02	1	1	0.403226	0.403226	1	1
OR52A1	0	0	0.04	1	1	0.403226	0.403226	1	1
LRP2	0	0	0.04	1	1	0.403226	0.403226	1	1
CD6	0	0	0.04	1	1	0.403226	0.403226	1	1
KCNMA1	0	0	0.04	1	1	0.403226	0.403226	1	1
HNRNPR	0	0	0.04	1	1	0.403226	0.403226	1	1
PXK	0	0	0.04	1	1	0.403226	0.403226	1	1
HK1	0	0	0.04	1	1	0.403226	0.403226	1	1
NHLRC3	0	0	0.04	1	1	0.403226	0.403226	1	1
KRTAP6	0	0	0.0133333	1	1	0.403226	0.403226	1	1
VN1R4	0	0	0.04	1	1	0.403226	0.403226	1	1
MUC1	0	0	0.04	1	1	0.403226	0.403226	1	1
RB1CC1	0	0	0.04	1	1	0.403226	0.403226	1	1
LRP5	0	0	0.04	1	1	0.403226	0.403226	1	1
IQCF1	0	0	0.04	1	1	0.403226	0.403226	1	1
HK3	0	0	0.04	1	1	0.403226	0.403226	1	1
MAGI3	0	0	0.04	1	1	0.403226	0.403226	1	1
ANO10	0	0	0.04	1	1	0.403226	0.403226	1	1
SHD	0	0	0.04	1	1	0.403226	0.403226	1	1
C2orf71	0	0	0.04	1	1	0.403226	0.403226	1	1
PKP3	0	0	0.04	1	1	0.403226	0.403226	1	1
IQCF3	0	0	0.04	1	1	0.403226	0.403226	1	1
NPRL2	0	0	0.04	1	1	0.403226	0.403226	1	1
IQCF5	0	0	0.02	1	1	0.403226	0.403226	1	1
ANO4	0	0	0.04	1	1	0.403226	0.403226	1	1
CD79B	0	0	0.04	1	1	0.403226	0.403226	1	1
IQCF6	0	0	0.04	1	1	0.403226	0.403226	1	1
CACNA1D	0	0	0.04	1	1	0.403226	0.403226	1	1
DAPL1	0	0	0.04	1	1	0.403226	0.403226	1	1
NICN1	0	0	0.02	1	1	0.403226	0.403226	1	1
GRIN2C	0	0	0.04	1	1	0.403226	0.403226	1	1
PSG7	0	0	0.04	1	1	0.403226	0.403226	1	1
MAK16	0	0	0.04	1	1	0.403226	0.403226	1	1
snoU13|ENSG00000239128.1	0	0	0.04	1	1	0.403226	0.403226	1	1
MIXL1	0	0	0.04	1	1	0.403226	0.403226	1	1
GRIN3B	0	0	0.04	1	1	0.403226	0.403226	1	1
CEP85	0	0	0.04	1	1	0.403226	0.403226	1	1
snoU13|ENSG00000238350.1	0	0	0.04	1	1	0.403226	0.403226	1	1
POM121L12	0	0	0.04	1	1	0.403226	0.403226	1	1
PCSK2	0	0	0.04	1	1	0.403226	0.403226	1	1
NPTX1	0	0	0.04	1	1	0.403226	0.403226	1	1
KLLN	0	0	0.04	1	1	0.403226	0.403226	1	1
SHISA5	0	0	0.04	1	1	0.403226	0.403226	1	1
GRK1	0	0	0.04	1	1	0.403226	0.403226	1	1
RN7SKP2	0	0	0.04	1	1	0.403226	0.403226	1	1
C3orf14	0	0	0.04	1	1	0.403226	0.403226	1	1
CUL5	0	0	0.04	1	1	0.403226	0.403226	1	1
C3orf17	0	0	0.04	1	1	0.403226	0.403226	1	1
LRRC2	0	0	0.02	1	1	0.403226	0.403226	1	1
OFD1	0	0	0.04	1	1	0.403226	0.403226	1	1
SELK	0	0	0.04	1	1	0.403226	0.403226	1	1
C3orf18	0	0	0.04	1	1	0.403226	0.403226	1	1
CERCAM	0	0	0.04	1	1	0.403226	0.403226	1	1
KLRD1	0	0	0.04	1	1	0.403226	0.403226	1	1
SMIM14	0	0	0.04	1	1	0.403226	0.403226	1	1
PRDM14	0	0	0.04	1	1	0.403226	0.403226	1	1
GOLGA2B	0	0	0.04	1	1	0.403226	0.403226	1	1
COL6A2	0	0	0.04	1	1	0.403226	0.403226	1	1
COL4A2	0	0	0.0133333	1	1	0.403226	0.403226	1	1
ANPEP	0	0	0.04	1	1	0.403226	0.403226	1	1
DUSP22	0	0	0.04	1	1	0.403226	0.403226	1	1
CLDN10	0	0	0.02	1	1	0.403226	0.403226	1	1
GRM2	0	0	0.04	1	1	0.403226	0.403226	1	1
RBL2	0	0	0.04	1	1	0.403226	0.403226	1	1
F5	0	0	0.04	1	1	0.403226	0.403226	1	1
FYCO1	0	0	0.04	1	1	0.403226	0.403226	1	1
MUSTN1	0	0	0.04	1	1	0.403226	0.403226	1	1
FAAH2	0	0	0.04	1	1	0.403226	0.403226	1	1
COL4A5	0	0	0.04	1	1	0.403226	0.403226	1	1
GRM6	0	0	0.04	1	1	0.403226	0.403226	1	1
LINC00681	0	0	0.04	1	1	0.403226	0.403226	1	1
MANF	0	0	0.04	1	1	0.403226	0.403226	1	1
NCAN	0	0	0.04	1	1	0.403226	0.403226	1	1
SHPRH	0	0	0.04	1	1	0.403226	0.403226	1	1
DUSP4	0	0	0.04	1	1	0.403226	0.403226	1	1
C3orf49	0	0	0.04	1	1	0.403226	0.403226	1	1
BCL2L11	0	0	0.04	1	1	0.403226	0.403226	1	1
GFAP	0	0	0.04	1	1	0.403226	0.403226	1	1
NR1H2	0	0	0.04	1	1	0.403226	0.403226	1	1
WNT5A	0	0	0.02	1	1	0.403226	0.403226	1	1
COL5A2	0	0	0.04	1	1	0.403226	0.403226	1	1
RN7SKP114	0	0	0.04	1	1	0.403226	0.403226	1	1
BTNL3	0	0	0.04	1	1	0.403226	0.403226	1	1
PLA2R1	0	0	0.04	1	1	0.403226	0.403226	1	1
MAOB	0	0	0.04	1	1	0.403226	0.403226	1	1
IRF4	0	0	0.04	1	1	0.403226	0.403226	1	1
SHROOM2	0	0	0.04	1	1	0.403226	0.403226	1	1
DUSP7	0	0	0.04	1	1	0.403226	0.403226	1	1
SV2C	0	0	0.04	1	1	0.403226	0.403226	1	1
TCTA	0	0	0.04	1	1	0.403226	0.403226	1	1
C3orf62	0	0	0.04	1	1	0.403226	0.403226	1	1
MIR320D1	0	0	0.04	1	1	0.403226	0.403226	1	1
FZD5	0	0	0.04	1	1	0.403226	0.403226	1	1
RBM15B	0	0	0.04	1	1	0.403226	0.403226	1	1
NIPAL4	0	0	0.04	1	1	0.403226	0.403226	1	1
C3orf67	0	0	0.04	1	1	0.403226	0.403226	1	1
snoU13|ENSG00000238408.1	0	0	0.04	1	1	0.403226	0.403226	1	1
SIAE	0	0	0.04	1	1	0.403226	0.403226	1	1
FZD9	0	0	0.04	1	1	0.403226	0.403226	1	1
LINC00694	0	0	0.04	1	1	0.403226	0.403226	1	1
PLAG1	0	0	0.04	1	1	0.403226	0.403226	1	1
SPCS1	0	0	0.04	1	1	0.403226	0.403226	1	1
CDC25A	0	0	0.04	1	1	0.403226	0.403226	1	1
LINC00696	0	0	0.04	1	1	0.403226	0.403226	1	1
LINC00698	0	0	0.04	1	1	0.403226	0.403226	1	1
ZNF331	0	0	0.04	1	1	0.403226	0.403226	1	1
MAP3K13	0	0	0.04	1	1	0.403226	0.403226	1	1
ZNF333	0	0	0.04	1	1	0.403226	0.403226	1	1
C3orf84	0	0	0.04	1	1	0.403226	0.403226	1	1
MAOA	0	0	0.04	1	1	0.403226	0.403226	1	1
BCL9	0	0	0.04	1	1	0.403226	0.403226	1	1
KCTD6	0	0	0.04	1	1	0.403226	0.403226	1	1
QARS	0	0	0.04	1	1	0.403226	0.403226	1	1
CLDN8	0	0	0.04	1	1	0.403226	0.403226	1	1
snoU13|ENSG00000251938.1	0	0	0.04	1	1	0.403226	0.403226	1	1
TDGF1	0	0	0.04	1	1	0.403226	0.403226	1	1
PLAT	0	0	0.04	1	1	0.403226	0.403226	1	1
MAP2K3	0	0	0.04	1	1	0.403226	0.403226	1	1
NKAIN3	0	0	0.04	1	1	0.403226	0.403226	1	1
RN7SKP24	0	0	0.04	1	1	0.403226	0.403226	1	1
G2E3	0	0	0.04	1	1	0.403226	0.403226	1	1
NR4A2	0	0	0.04	1	1	0.403226	0.403226	1	1
BZRAP1	0	0	0.02	1	1	0.403226	0.403226	1	1
DCAF12	0	0	0.04	1	1	0.403226	0.403226	1	1
CAD	0	0	0.04	1	1	0.403226	0.403226	1	1
MAP2K7	0	0	0.04	1	1	0.403226	0.403226	1	1
WSCD2	0	0	0.04	1	1	0.403226	0.403226	1	1
NCKAP5	0	0	0.02	1	1	0.403226	0.403226	1	1
RN7SL863P	0	0	0.04	1	1	0.403226	0.403226	1	1
MON1A	0	0	0.04	1	1	0.403226	0.403226	1	1
QRICH1	0	0	0.04	1	1	0.403226	0.403226	1	1
TDH	0	0	0.04	1	1	0.403226	0.403226	1	1
GGH	0	0	0.04	1	1	0.403226	0.403226	1	1
BCOR	0	0	0.04	1	1	0.403226	0.403226	1	1
CXCR1	0	0	0.04	1	1	0.403226	0.403226	1	1
TDO2	0	0	0.04	1	1	0.403226	0.403226	1	1
MAP4	0	0	0.04	1	1	0.403226	0.403226	1	1
CADPS	0	0	0.04	1	1	0.403226	0.403226	1	1
LINC00208	0	0	0.04	1	1	0.403226	0.403226	1	1
KRBOX1	0	0	0.02	1	1	0.403226	0.403226	1	1
KDM2B	0	0	0.04	1	1	0.403226	0.403226	1	1
GAA	0	0	0.04	1	1	0.403226	0.403226	1	1
PDE12	0	0	0.04	1	1	0.403226	0.403226	1	1
ZNF35	0	0	0.04	1	1	0.403226	0.403226	1	1
DCAF4	0	0	0.04	1	1	0.403226	0.403226	1	1
RN7SL870P	0	0	0.04	1	1	0.403226	0.403226	1	1
THOC7	0	0	0.02	1	1	0.403226	0.403226	1	1
XCR1	0	0	0.04	1	1	0.403226	0.403226	1	1
XKR4	0	0	0.04	1	1	0.403226	0.403226	1	1
MIR383	0	0	0.04	1	1	0.403226	0.403226	1	1
XKR6	0	0	0.04	1	1	0.403226	0.403226	1	1
THRAP3	0	0	0.04	1	1	0.403226	0.403226	1	1
ROBO3	0	0	0.04	1	1	0.403226	0.403226	1	1
TPPP	0	0	0.04	1	1	0.403226	0.403226	1	1
ARHGAP23	0	0	0.04	1	1	0.403226	0.403226	1	1
DFNB31	0	0	0.04	1	1	0.403226	0.403226	1	1
MAPK13	0	0	0.04	1	1	0.403226	0.403226	1	1
RN7SL821P	0	0	0.04	1	1	0.403226	0.403226	1	1
RN7SL798P	0	0	0.04	1	1	0.403226	0.403226	1	1
AP003068.23	0	0	0.04	1	1	0.403226	0.403226	1	1
ACA59|ENSG00000252870.1	0	0	0.04	1	1	0.403226	0.403226	1	1
TEC	0	0	0.04	1	1	0.403226	0.403226	1	1
MOS	0	0	0.04	1	1	0.403226	0.403226	1	1
UPF1	0	0	0.04	1	1	0.403226	0.403226	1	1
DCP1A	0	0	0.04	1	1	0.403226	0.403226	1	1
RP4	0	0	0.0025	1	1	0.403226	0.403226	1	1
ZNF783	0	0	0.04	1	1	0.403226	0.403226	1	1
DYNC1H1	0	0	0.04	1	1	0.403226	0.403226	1	1
MGEA5	0	0	0.04	1	1	0.403226	0.403226	1	1
DCPS	0	0	0.04	1	1	0.403226	0.403226	1	1
ARMC1	0	0	0.04	1	1	0.403226	0.403226	1	1
ARHGAP30	0	0	0.04	1	1	0.403226	0.403226	1	1
UCN2	0	0	0.04	1	1	0.403226	0.403226	1	1
XPOT	0	0	0.04	1	1	0.403226	0.403226	1	1
RN7SKP286	0	0	0.04	1	1	0.403226	0.403226	1	1
FAM102A	0	0	0.04	1	1	0.403226	0.403226	1	1
MAU2	0	0	0.04	1	1	0.403226	0.403226	1	1
ZNF788	0	0	0.04	1	1	0.403226	0.403226	1	1
TECTA	0	0	0.04	1	1	0.403226	0.403226	1	1
MIR3938	0	0	0.04	1	1	0.403226	0.403226	1	1
ARHGAP32	0	0	0.04	1	1	0.403226	0.403226	1	1
AKT3	0	0	0.02	1	1	0.403226	0.403226	1	1
RORC	0	0	0.04	1	1	0.403226	0.403226	1	1
TRIO	0	0	0.04	1	1	0.403226	0.403226	1	1
MGST1	0	0	0.04	1	1	0.403226	0.403226	1	1
ASH1L	0	0	0.0133333	1	1	0.403226	0.403226	1	1
TRPA1	0	0	0.04	1	1	0.403226	0.403226	1	1
ADAMTS4	0	0	0.04	1	1	0.403226	0.403226	1	1
DCTN1	0	0	0.02	1	1	0.403226	0.403226	1	1
APPL1	0	0	0.04	1	1	0.403226	0.403226	1	1
UBE2O	0	0	0.04	1	1	0.403226	0.403226	1	1
DCTN3	0	0	0.04	1	1	0.403226	0.403226	1	1
FAM111B	0	0	0.04	1	1	0.403226	0.403226	1	1
RN7SKP294	0	0	0.04	1	1	0.403226	0.403226	1	1
TRIM10	0	0	0.04	1	1	0.403226	0.403226	1	1
TMA7	0	0	0.04	1	1	0.403226	0.403226	1	1
ADAMTS9	0	0	0.0133333	1	1	0.403226	0.403226	1	1
FAM107A	0	0	0.04	1	1	0.403226	0.403226	1	1
MAPKAPK3	0	0	0.04	1	1	0.403226	0.403226	1	1
TMEM42	0	0	0.04	1	1	0.403226	0.403226	1	1
APTX	0	0	0.04	1	1	0.403226	0.403226	1	1
MBTPS2	0	0	0.04	1	1	0.403226	0.403226	1	1
AP3B2	0	0	0.04	1	1	0.403226	0.403226	1	1
TRAIP	0	0	0.04	1	1	0.403226	0.403226	1	1
ADAMTSL2	0	0	0.04	1	1	0.403226	0.403226	1	1
TMC4	0	0	0.04	1	1	0.403226	0.403226	1	1
TOMM40L	0	0	0.04	1	1	0.403226	0.403226	1	1
UBE2R2	0	0	0.04	1	1	0.403226	0.403226	1	1
TMC5	0	0	0.04	1	1	0.403226	0.403226	1	1
RNA5SP134	0	0	0.04	1	1	0.403226	0.403226	1	1
RN7SKP32	0	0	0.04	1	1	0.403226	0.403226	1	1
MPHOSPH8	0	0	0.04	1	1	0.403226	0.403226	1	1
ZNF823	0	0	0.04	1	1	0.403226	0.403226	1	1
RNU6ATAC26P	0	0	0.04	1	1	0.403226	0.403226	1	1
MRPS31	0	0	0.04	1	1	0.403226	0.403226	1	1
RNY3P9	0	0	0.04	1	1	0.403226	0.403226	1	1
AQP3	0	0	0.04	1	1	0.403226	0.403226	1	1
TNC	0	0	0.04	1	1	0.403226	0.403226	1	1
RNU6ATAC29P	0	0	0.04	1	1	0.403226	0.403226	1	1
UQCRC1	0	0	0.04	1	1	0.403226	0.403226	1	1
ARHGEF10	0	0	0.04	1	1	0.403226	0.403226	1	1
ARAF	0	0	0.04	1	1	0.403226	0.403226	1	1
MIR425	0	0	0.04	1	1	0.403226	0.403226	1	1
ADAT3	0	0	0.04	1	1	0.403226	0.403226	1	1
RNU6ATAC32P	0	0	0.04	1	1	0.403226	0.403226	1	1
RNA5SP130	0	0	0.04	1	1	0.403226	0.403226	1	1
ZNF835	0	0	0.04	1	1	0.403226	0.403226	1	1
MMP2	0	0	0.04	1	1	0.403226	0.403226	1	1
RNY4P14	0	0	0.04	1	1	0.403226	0.403226	1	1
RNA5SP131	0	0	0.04	1	1	0.403226	0.403226	1	1
RNA5SP132	0	0	0.04	1	1	0.403226	0.403226	1	1
RNA5SP133	0	0	0.04	1	1	0.403226	0.403226	1	1
TTC14	0	0	0.04	1	1	0.403226	0.403226	1	1
RN7SKP45	0	0	0.04	1	1	0.403226	0.403226	1	1
TRMT13	0	0	0.04	1	1	0.403226	0.403226	1	1
RN7SL145P	0	0	0.04	1	1	0.403226	0.403226	1	1
U3|ENSG00000200222.1	0	0	0.04	1	1	0.403226	0.403226	1	1
TOPAZ1	0	0	0.04	1	1	0.403226	0.403226	1	1
TTC18	0	0	0.04	1	1	0.403226	0.403226	1	1
ACKR2	0	0	0.04	1	1	0.403226	0.403226	1	1
FAM78B	0	0	0.04	1	1	0.403226	0.403226	1	1
TOPORS	0	0	0.02	1	1	0.403226	0.403226	1	1
ASPH	0	0	0.04	1	1	0.403226	0.403226	1	1
UBE2V2	0	0	0.04	1	1	0.403226	0.403226	1	1
TERT	0	0	0.04	1	1	0.403226	0.403226	1	1
ACKR5	0	0	0.04	1	1	0.403226	0.403226	1	1
TMED2	0	0	0.04	1	1	0.403226	0.403226	1	1
DDX1	0	0	0.04	1	1	0.403226	0.403226	1	1
APC2	0	0	0.04	1	1	0.403226	0.403226	1	1
ASPM	0	0	0.04	1	1	0.403226	0.403226	1	1
AGAP1	0	0	0.02	1	1	0.403226	0.403226	1	1
ARHGEF3	0	0	0.02	1	1	0.403226	0.403226	1	1
AQP7	0	0	0.04	1	1	0.403226	0.403226	1	1
ARPP21	0	0	0.02	1	1	0.403226	0.403226	1	1
TULP1	0	0	0.04	1	1	0.403226	0.403226	1	1
MMP8	0	0	0.04	1	1	0.403226	0.403226	1	1
AJUBA	0	0	0.04	1	1	0.403226	0.403226	1	1
TKT	0	0	0.04	1	1	0.403226	0.403226	1	1
U3|ENSG00000202268.1	0	0	0.04	1	1	0.403226	0.403226	1	1
ACO1	0	0	0.04	1	1	0.403226	0.403226	1	1
ADCY8	0	0	0.04	1	1	0.403226	0.403226	1	1
TMEM66	0	0	0.04	1	1	0.403226	0.403226	1	1
ARF4	0	0	0.04	1	1	0.403226	0.403226	1	1
MMRN2	0	0	0.04	1	1	0.403226	0.403226	1	1
ZNF852	0	0	0.04	1	1	0.403226	0.403226	1	1
MIR4271	0	0	0.04	1	1	0.403226	0.403226	1	1
TMEM110	0	0	0.02	1	1	0.403226	0.403226	1	1
AGAP5	0	0	0.04	1	1	0.403226	0.403226	1	1
TMEM68	0	0	0.04	1	1	0.403226	0.403226	1	1
TGM3	0	0	0.04	1	1	0.403226	0.403226	1	1
TTPA	0	0	0.04	1	1	0.403226	0.403226	1	1
RN7SKP97	0	0	0.04	1	1	0.403226	0.403226	1	1
RNA5SP265	0	0	0.04	1	1	0.403226	0.403226	1	1
RN7SL135P	0	0	0.04	1	1	0.403226	0.403226	1	1
TUSC2	0	0	0.04	1	1	0.403226	0.403226	1	1
ARID3C	0	0	0.04	1	1	0.403226	0.403226	1	1
TMEM115	0	0	0.04	1	1	0.403226	0.403226	1	1
ACTR6	0	0	0.04	1	1	0.403226	0.403226	1	1
UBE3D	0	0	0.04	1	1	0.403226	0.403226	1	1
ACY1	0	0	0.04	1	1	0.403226	0.403226	1	1
TEX264	0	0	0.04	1	1	0.403226	0.403226	1	1
MCM4	0	0	0.04	1	1	0.403226	0.403226	1	1
U3|ENSG00000212211.1	0	0	0.04	1	1	0.403226	0.403226	1	1
ACTR8	0	0	0.04	1	1	0.403226	0.403226	1	1
UGT2B4	0	0	0.04	1	1	0.403226	0.403226	1	1
RNA5SP281	0	0	0.04	1	1	0.403226	0.403226	1	1
RNA5SP282	0	0	0.04	1	1	0.403226	0.403226	1	1
TGS1	0	0	0.04	1	1	0.403226	0.403226	1	1
ADGB	0	0	0.04	1	1	0.403226	0.403226	1	1
ARIH2	0	0	0.04	1	1	0.403226	0.403226	1	1
ARFGEF1	0	0	0.04	1	1	0.403226	0.403226	1	1
FAM153B	0	0	0.04	1	1	0.403226	0.403226	1	1
ARIH2OS	0	0	0.04	1	1	0.403226	0.403226	1	1
ACOX2	0	0	0.04	1	1	0.403226	0.403226	1	1
FAM198A	0	0	0.04	1	1	0.403226	0.403226	1	1
RN7SL182P	0	0	0.04	1	1	0.403226	0.403226	1	1
FAM160B2	0	0	0.04	1	1	0.403226	0.403226	1	1
ALAS1	0	0	0.04	1	1	0.403226	0.403226	1	1
TLL2	0	0	0.04	1	1	0.403226	0.403226	1	1
TGM4	0	0	0.04	1	1	0.403226	0.403226	1	1
RNA5SP352	0	0	0.04	1	1	0.403226	0.403226	1	1
TLN1	0	0	0.04	1	1	0.403226	0.403226	1	1
FAM183CP	0	0	0.04	1	1	0.403226	0.403226	1	1
FAM184A	0	0	0.04	1	1	0.403226	0.403226	1	1
ULBP2	0	0	0.04	1	1	0.403226	0.403226	1	1
FAM171A2	0	0	0.04	1	1	0.403226	0.403226	1	1
RN7SL176P	0	0	0.04	1	1	0.403226	0.403226	1	1
TMEM132A	0	0	0.04	1	1	0.403226	0.403226	1	1
TWF2	0	0	0.04	1	1	0.403226	0.403226	1	1
FAM193A	0	0	0.04	1	1	0.403226	0.403226	1	1
TMEM89	0	0	0.04	1	1	0.403226	0.403226	1	1
APOA1	0	0	0.04	1	1	0.403226	0.403226	1	1
TREX1	0	0	0.04	1	1	0.403226	0.403226	1	1
MSANTD2	0	0	0.04	1	1	0.403226	0.403226	1	1
AKAP12	0	0	0.04	1	1	0.403226	0.403226	1	1
MIR4305	0	0	0.04	1	1	0.403226	0.403226	1	1
FAM167A	0	0	0.04	1	1	0.403226	0.403226	1	1
MIR4787	0	0	0.04	1	1	0.403226	0.403226	1	1
MINK1	0	0	0.04	1	1	0.403226	0.403226	1	1
U8|ENSG00000200496.1	0	0	0.04	1	1	0.403226	0.403226	1	1
DEFB1	0	0	0.04	1	1	0.403226	0.403226	1	1
FAM219A	0	0	0.04	1	1	0.403226	0.403226	1	1
ADAM19	0	0	0.04	1	1	0.403226	0.403226	1	1
MIR4793	0	0	0.04	1	1	0.403226	0.403226	1	1
MFI2	0	0	0.02	1	1	0.403226	0.403226	1	1
DDX58	0	0	0.04	1	1	0.403226	0.403226	1	1
TMEM9B	0	0	0.02	1	1	0.403226	0.403226	1	1
FAM205A	0	0	0.04	1	1	0.403226	0.403226	1	1
FAM205B	0	0	0.04	1	1	0.403226	0.403226	1	1
UBTD1	0	0	0.04	1	1	0.403226	0.403226	1	1
TMEM158	0	0	0.04	1	1	0.403226	0.403226	1	1
RN7SL204P	0	0	0.04	1	1	0.403226	0.403226	1	1
RN7SL217P	0	0	0.04	1	1	0.403226	0.403226	1	1
RNF123	0	0	0.04	1	1	0.403226	0.403226	1	1
YTHDF3	0	0	0.04	1	1	0.403226	0.403226	1	1
FAM212A	0	0	0.04	1	1	0.403226	0.403226	1	1
EFHD1	0	0	0.04	1	1	0.403226	0.403226	1	1
FAM46C	0	0	0.04	1	1	0.403226	0.403226	1	1
UNC5A	0	0	0.04	1	1	0.403226	0.403226	1	1
RNF17	0	0	0.04	1	1	0.403226	0.403226	1	1
FAM3D	0	0	0.04	1	1	0.403226	0.403226	1	1
RN7SL321P	0	0	0.04	1	1	0.403226	0.403226	1	1
RNF149	0	0	0.04	1	1	0.403226	0.403226	1	1
MRPL15	0	0	0.04	1	1	0.403226	0.403226	1	1
DENND6A	0	0	0.04	1	1	0.403226	0.403226	1	1
RN7SL323P	0	0	0.04	1	1	0.403226	0.403226	1	1
ELAVL4	0	0	0.04	1	1	0.403226	0.403226	1	1
MIR4493	0	0	0.04	1	1	0.403226	0.403226	1	1
RNF213	0	0	0.04	1	1	0.403226	0.403226	1	1
RN7SL482P	0	0	0.04	1	1	0.403226	0.403226	1	1
MIR4438	0	0	0.04	1	1	0.403226	0.403226	1	1
EIF4G2	0	0	0.04	1	1	0.403226	0.403226	1	1
RNA5SP508	0	0	0.04	1	1	0.403226	0.403226	1	1
ZXDB	0	0	0.04	1	1	0.403226	0.403226	1	1
RN7SL293P	0	0	0.04	1	1	0.403226	0.403226	1	1
FANCI	0	0	0.04	1	1	0.403226	0.403226	1	1
MIR4443	0	0	0.04	1	1	0.403226	0.403226	1	1
DLG4	0	0	0.04	1	1	0.403226	0.403226	1	1
MIR4470	0	0	0.04	1	1	0.403226	0.403226	1	1
EEPD1	0	0	0.04	1	1	0.403226	0.403226	1	1
EGLN1	0	0	0.04	1	1	0.403226	0.403226	1	1
EFCAB1	0	0	0.04	1	1	0.403226	0.403226	1	1
RNA5SP467	0	0	0.04	1	1	0.403226	0.403226	1	1
MST1R	0	0	0.04	1	1	0.403226	0.403226	1	1
ZDHHC3	0	0	0.04	1	1	0.403226	0.403226	1	1
MST1	0	0	0.04	1	1	0.403226	0.403226	1	1
DLGAP3	0	0	0.04	1	1	0.403226	0.403226	1	1
RN7SL250P	0	0	0.04	1	1	0.403226	0.403226	1	1
DHX16	0	0	0.04	1	1	0.403226	0.403226	1	1
ELP6	0	0	0.04	1	1	0.403226	0.403226	1	1
DHX30	0	0	0.04	1	1	0.403226	0.403226	1	1
ENAM	0	0	0.04	1	1	0.403226	0.403226	1	1
ZDHHC18	0	0	0.04	1	1	0.403226	0.403226	1	1
TMEM215	0	0	0.04	1	1	0.403226	0.403226	1	1
FBXW12	0	0	0.04	1	1	0.403226	0.403226	1	1
UBA7	0	0	0.04	1	1	0.403226	0.403226	1	1
RNU105C	0	0	0.04	1	1	0.403226	0.403226	1	1
FAT1	0	0	0.04	1	1	0.403226	0.403226	1	1
DIEXF	0	0	0.04	1	1	0.403226	0.403226	1	1
FBRSL1	0	0	0.04	1	1	0.403226	0.403226	1	1
RN7SL504P	0	0	0.04	1	1	0.403226	0.403226	1	1
RNU4ATAC11P	0	0	0.04	1	1	0.403226	0.403226	1	1
ENHO	0	0	0.04	1	1	0.403226	0.403226	1	1
MIR1226	0	0	0.04	1	1	0.403226	0.403226	1	1
EPHB4	0	0	0.04	1	1	0.403226	0.403226	1	1
RN7SL517P	0	0	0.04	1	1	0.403226	0.403226	1	1
TMEM225	0	0	0.04	1	1	0.403226	0.403226	1	1
UBAP2	0	0	0.04	1	1	0.403226	0.403226	1	1
TMEM229A	0	0	0.04	1	1	0.403226	0.403226	1	1
RN7SL664P	0	0	0.04	1	1	0.403226	0.403226	1	1
UBASH3B	0	0	0.04	1	1	0.403226	0.403226	1	1
MIR5193	0	0	0.04	1	1	0.403226	0.403226	1	1
RNFT2	0	0	0.04	1	1	0.403226	0.403226	1	1
RNU4ATAC15P	0	0	0.04	1	1	0.403226	0.403226	1	1
DNAH5	0	0	0.04	1	1	0.403226	0.403226	1	1
DMC1	0	0	0.04	1	1	0.403226	0.403226	1	1
DNAI1	0	0	0.04	1	1	0.403226	0.403226	1	1
DNAJA1	0	0	0.04	1	1	0.403226	0.403226	1	1
DNAH12	0	0	0.04	1	1	0.403226	0.403226	1	1
SNORA31|ENSG00000252580.1	0.162162	0	0.08	0.162069	0.162069	0.45638	0.45638	0.501661	0.501661
CAAP1	0.162162	0	0.08	0.162069	0.162069	0.45638	0.45638	0.501661	0.501661
RN7SL100P	0.162162	0	0.08	0.162069	0.162069	0.45638	0.45638	0.501661	0.501661
RBFOX1	0.162162	0.333333	0.08	0.176805	0.176805	0.45638	0.45638	0.0516531	0.0516531
FOCAD	0.162162	0.0555556	0.08	0.405774	0.405774	0.45638	0.45638	1	1
LATS2	0.0810811	0.0277778	0.04	0.422912	0.422912	0.472503	0.472503	1	1
IZUMO3	0.216216	0.0555556	0.12	0.244138	0.244138	0.500752	0.500752	0.628069	0.628069
TP53	0.216216	0.166667	0.12	1	1	0.500752	0.500752	0.682529	0.682529
ELAVL2	0.216216	0.166667	0.12	1	1	0.500752	0.500752	0.682529	0.682529
SEMA3G	0.135135	0	0.2	0.160311	0.160311	0.506244	0.506244	0.0640953	0.0640953
PHF7	0.135135	0	0.2	0.160311	0.160311	0.506244	0.506244	0.0640953	0.0640953
NCOR1	0.0540541	0.111111	0	0.58992	0.58992	0.510841	0.510841	0.169435	0.169435
ARID2	0.0540541	0.111111	0	0.58992	0.58992	0.510841	0.510841	0.169435	0.169435
PHRF1	0.0540541	0.0555556	0	1	1	0.510841	0.510841	0.418605	0.418605
GABRA1	0.0540541	0	0	1	1	0.510841	0.510841	1	1
GABRA6	0.0540541	0	0	1	1	0.510841	0.510841	1	1
LAMP3	0.0540541	0	0	1	1	0.510841	0.510841	1	1
MIR134	0.0540541	0	0	1	1	0.510841	0.510841	1	1
VPS13B	0.0540541	0	0	1	1	0.510841	0.510841	1	1
MIR548F5	0.0540541	0	0	1	1	0.510841	0.510841	1	1
VPS13C	0.0540541	0	0	1	1	0.510841	0.510841	1	1
ZNF423	0.0540541	0	0	1	1	0.510841	0.510841	1	1
LINC00917	0.0540541	0	0	1	1	0.510841	0.510841	1	1
LINC00311	0.0540541	0	0	1	1	0.510841	0.510841	1	1
STAMBPL1	0.0540541	0	0	1	1	0.510841	0.510841	1	1
NLRP9	0.0540541	0.0555556	0	1	1	0.510841	0.510841	0.418605	0.418605
CDH8	0.0540541	0	0	1	1	0.510841	0.510841	1	1
MTHFSD	0.0540541	0	0	1	1	0.510841	0.510841	1	1
SKOR2	0.0540541	0	0	1	1	0.510841	0.510841	1	1
ZNF469	0.0540541	0.0555556	0	1	1	0.510841	0.510841	0.418605	0.418605
TACC2	0.0540541	0.0555556	0	1	1	0.510841	0.510841	0.418605	0.418605
DNMT3A	0.0540541	0	0	1	1	0.510841	0.510841	1	1
FHOD3	0.0540541	0	0	1	1	0.510841	0.510841	1	1
CTBP2	0.0540541	0	0	1	1	0.510841	0.510841	1	1
DOCK2	0.0540541	0	0	1	1	0.510841	0.510841	1	1
ZNF536	0.0540541	0.0555556	0	1	1	0.510841	0.510841	0.418605	0.418605
NEB	0.0540541	0	0	1	1	0.510841	0.510841	1	1
GPR149	0.0540541	0.0555556	0	1	1	0.510841	0.510841	0.418605	0.418605
JPH3	0.0540541	0	0	1	1	0.510841	0.510841	1	1
GLOD4	0.0540541	0	0	1	1	0.510841	0.510841	1	1
KIF26A	0.0540541	0	0	1	1	0.510841	0.510841	1	1
LMO4	0.0540541	0	0	1	1	0.510841	0.510841	1	1
ZNF18	0.0540541	0	0	1	1	0.510841	0.510841	1	1
CR1	0.0540541	0.0555556	0	1	1	0.510841	0.510841	0.418605	0.418605
PCDHB10	0.0540541	0	0	1	1	0.510841	0.510841	1	1
MIR300	0.0540541	0	0	1	1	0.510841	0.510841	1	1
OTUD7B	0.0540541	0	0	1	1	0.510841	0.510841	1	1
SNORD74|ENSG00000200891.1	0.0540541	0	0	1	1	0.510841	0.510841	1	1
BRD7	0.0540541	0	0	1	1	0.510841	0.510841	1	1
ZNF608	0.0540541	0	0	1	1	0.510841	0.510841	1	1
MIR654	0.0540541	0	0	1	1	0.510841	0.510841	1	1
MIR655	0.0540541	0	0	1	1	0.510841	0.510841	1	1
CTDSPL	0.0540541	0	0	1	1	0.510841	0.510841	1	1
snoU13|ENSG00000238969.1	0.0540541	0.0555556	0	1	1	0.510841	0.510841	0.418605	0.418605
PCDHGA9	0.0540541	0	0	1	1	0.510841	0.510841	1	1
PCDHGB3	0.0540541	0	0	1	1	0.510841	0.510841	1	1
ANKRD30BL	0.0540541	0	0	1	1	0.510841	0.510841	1	1
SUFU	0.0540541	0	0	1	1	0.510841	0.510841	1	1
MIR758	0.0540541	0	0	1	1	0.510841	0.510841	1	1
PCDHGC4	0.0540541	0	0	1	1	0.510841	0.510841	1	1
SDK1	0.0540541	0.0555556	0	1	1	0.510841	0.510841	0.418605	0.418605
C16orf95	0.0540541	0	0	1	1	0.510841	0.510841	1	1
MIR889	0.0540541	0	0	1	1	0.510841	0.510841	1	1
RPS6KA6	0.0540541	0	0	1	1	0.510841	0.510841	1	1
MAGEB10	0.0540541	0	0	1	1	0.510841	0.510841	1	1
PCLO	0.0540541	0	0	1	1	0.510841	0.510841	1	1
PKHD1	0.0540541	0	0	1	1	0.510841	0.510841	1	1
DSP	0.0540541	0	0	1	1	0.510841	0.510841	1	1
FNIP1	0.0540541	0	0	1	1	0.510841	0.510841	1	1
RB1	0.0540541	0	0	1	1	0.510841	0.510841	1	1
GRIK3	0.0540541	0	0	1	1	0.510841	0.510841	1	1
GNPNAT1	0.0540541	0	0	1	1	0.510841	0.510841	1	1
PCSK1	0.0540541	0	0	1	1	0.510841	0.510841	1	1
CUZD1	0.0540541	0	0	1	1	0.510841	0.510841	1	1
KMT2B	0.0540541	0	0	1	1	0.510841	0.510841	1	1
MIR323A	0.0540541	0	0	1	1	0.510841	0.510841	1	1
MIR323B	0.0540541	0	0	1	1	0.510841	0.510841	1	1
NCKAP1L	0.0540541	0	0	1	1	0.510841	0.510841	1	1
PRELID2	0.0540541	0	0	1	1	0.510841	0.510841	1	1
MIR380	0.0540541	0	0	1	1	0.510841	0.510841	1	1
MIR381	0.0540541	0	0	1	1	0.510841	0.510841	1	1
MIR381HG	0.0540541	0	0	1	1	0.510841	0.510841	1	1
MIR382	0.0540541	0	0	1	1	0.510841	0.510841	1	1
WWOX	0.0540541	0	0	1	1	0.510841	0.510841	1	1
TM4SF2	0.0540541	0	0	1	1	0.510841	0.510841	1	1
MIR3915	0.0540541	0	0	1	1	0.510841	0.510841	1	1
ADAMTS18	0.0540541	0	0	1	1	0.510841	0.510841	1	1
ACAA2	0.0540541	0	0	1	1	0.510841	0.510841	1	1
ZNF804A	0.0540541	0	0	1	1	0.510841	0.510841	1	1
MIR376A1	0.0540541	0	0	1	1	0.510841	0.510841	1	1
U3|ENSG00000206761.1	0.0540541	0	0	1	1	0.510841	0.510841	1	1
MIR376C	0.0540541	0	0	1	1	0.510841	0.510841	1	1
USP10	0.0540541	0	0	1	1	0.510841	0.510841	1	1
MROH2B	0.0540541	0.0555556	0	1	1	0.510841	0.510841	0.418605	0.418605
MIR485	0.0540541	0	0	1	1	0.510841	0.510841	1	1
FAM47A	0.0540541	0.0555556	0	1	1	0.510841	0.510841	0.418605	0.418605
MIR487A	0.0540541	0	0	1	1	0.510841	0.510841	1	1
MIR487B	0.0540541	0	0	1	1	0.510841	0.510841	1	1
MIR494	0.0540541	0	0	1	1	0.510841	0.510841	1	1
MIR495	0.0540541	0	0	1	1	0.510841	0.510841	1	1
ZRANB1	0.0540541	0	0	1	1	0.510841	0.510841	1	1
MEG9	0.0540541	0	0	1	1	0.510841	0.510841	1	1
MIR1193	0.0540541	0	0	1	1	0.510841	0.510841	1	1
MIR1197	0.0540541	0	0	1	1	0.510841	0.510841	1	1
MIR5093	0.0540541	0	0	1	1	0.510841	0.510841	1	1
RNLS	0.0540541	0	0	1	1	0.510841	0.510841	1	1
EPHA5	0.0540541	0	0	1	1	0.510841	0.510841	1	1
MIR543	0.0540541	0	0	1	1	0.510841	0.510841	1	1
EML5	0.0540541	0	0	1	1	0.510841	0.510841	1	1
MIR544A	0.0540541	0	0	1	1	0.510841	0.510841	1	1
MIR539	0.0540541	0	0	1	1	0.510841	0.510841	1	1
DNAH10	0.0540541	0	0	1	1	0.510841	0.510841	1	1
STARD4	0.027027	0	0	1	1	0.514818	0.514818	1	1
JAKMIP2	0.027027	0	0	1	1	0.514818	0.514818	1	1
JARID2	0.027027	0	0	1	1	0.514818	0.514818	1	1
SORCS3	0.027027	0	0	1	1	0.514818	0.514818	1	1
CCDC147	0.027027	0	0	1	1	0.514818	0.514818	1	1
GPC6	0.018018	0	0	1	1	0.516129	0.516129	1	1
DMD	0.0135135	0.0277778	0	0.598633	0.598633	0.516782	0.516782	0.173807	0.173807
RP11	0.000133467	0.000137174	0	1	1	0.518711	0.518711	0.418605	0.418605
CAPN3	0.027027	0.166667	0.08	0.0974975	0.0974975	0.559757	0.559757	0.634427	0.634427
HYAL3	0.027027	0	0.08	1	1	0.559757	0.559757	0.501661	0.501661
DNHD1	0.027027	0	0.08	1	1	0.559757	0.559757	0.501661	0.501661
USP9X	0.027027	0.0555556	0.08	1	1	0.559757	0.559757	1	1
NT5DC2	0.027027	0	0.08	1	1	0.559757	0.559757	0.501661	0.501661
IMPAD1	0.027027	0	0.08	1	1	0.559757	0.559757	0.501661	0.501661
RNU6ATAC16P	0.027027	0	0.08	1	1	0.559757	0.559757	0.501661	0.501661
SYNE1	0.0135135	0.0277778	0.04	0.549458	0.549458	0.564529	0.564529	1	1
THSD7B	0.0810811	0	0.04	0.543053	0.543053	0.641836	0.641836	1	1
IFT74	0.135135	0	0.08	0.160311	0.160311	0.691125	0.691125	0.501661	0.501661
LRRC19	0.135135	0	0.08	0.160311	0.160311	0.691125	0.691125	0.501661	0.501661
snoU13|ENSG00000239155.1	0.135135	0	0.08	0.160311	0.160311	0.691125	0.691125	0.501661	0.501661
PLAA	0.135135	0	0.08	0.160311	0.160311	0.691125	0.691125	0.501661	0.501661
EQTN	0.135135	0.0555556	0.08	0.651432	0.651432	0.691125	0.691125	1	1
IFNK	0.135135	0.0555556	0.08	0.651432	0.651432	0.691125	0.691125	1	1
C9orf72	0.135135	0.0555556	0.08	0.651432	0.651432	0.691125	0.691125	1	1
LINC00032	0.135135	0.0555556	0.08	0.651432	0.651432	0.691125	0.691125	1	1
TEK	0.135135	0.0555556	0.08	0.651432	0.651432	0.691125	0.691125	1	1
RNA5SP280	0.135135	0.0555556	0.08	0.651432	0.651432	0.691125	0.691125	1	1
MOB3B	0.135135	0.0555556	0.08	0.651432	0.651432	0.691125	0.691125	1	1
DNAH1	0.108108	0.0555556	0.16	1	1	0.70348	0.70348	0.380115	0.380115
LINGO2	0.162162	0.0555556	0.12	0.405774	0.405774	0.72819	0.72819	0.628069	0.628069
SLC12A1	0	0.222222	0	0.00897216	0.00897216	1	1	0.0247954	0.0247954
COPS2	0	0.166667	0	0.0311035	0.0311035	1	1	0.0661211	0.0661211
MYEF2	0	0.166667	0	0.0311035	0.0311035	1	1	0.0661211	0.0661211
SLC24A5	0	0.166667	0	0.0311035	0.0311035	1	1	0.0661211	0.0661211
CEP152	0	0.166667	0	0.0311035	0.0311035	1	1	0.0661211	0.0661211
SHC4	0	0.166667	0	0.0311035	0.0311035	1	1	0.0661211	0.0661211
CTXN2	0	0.166667	0	0.0311035	0.0311035	1	1	0.0661211	0.0661211
SECISBP2L	0	0.166667	0	0.0311035	0.0311035	1	1	0.0661211	0.0661211
RN7SKP101	0	0.166667	0	0.0311035	0.0311035	1	1	0.0661211	0.0661211
COL6A5	0	0.166667	0	0.0311035	0.0311035	1	1	0.0661211	0.0661211
DUT	0	0.166667	0	0.0311035	0.0311035	1	1	0.0661211	0.0661211
WWP2	0	0.166667	0	0.0311035	0.0311035	1	1	0.0661211	0.0661211
EID1	0	0.166667	0	0.0311035	0.0311035	1	1	0.0661211	0.0661211
MED12L	0	0.166667	0	0.0311035	0.0311035	1	1	0.0661211	0.0661211
RN7SL577P	0	0.166667	0	0.0311035	0.0311035	1	1	0.0661211	0.0661211
AVEN	0.027027	0.222222	0.04	0.035009	0.035009	1	1	0.143568	0.143568
IVD	0.027027	0.166667	0.04	0.0974975	0.0974975	1	1	0.292602	0.292602
SLC12A6	0.027027	0.166667	0.04	0.0974975	0.0974975	1	1	0.292602	0.292602
CHST14	0.027027	0.166667	0.04	0.0974975	0.0974975	1	1	0.292602	0.292602
C15orf57	0.027027	0.166667	0.04	0.0974975	0.0974975	1	1	0.292602	0.292602
BAHD1	0.027027	0.166667	0.04	0.0974975	0.0974975	1	1	0.292602	0.292602
KNSTRN	0.027027	0.166667	0.04	0.0974975	0.0974975	1	1	0.292602	0.292602
MGA	0.027027	0.166667	0.04	0.0974975	0.0974975	1	1	0.292602	0.292602
MAPKBP1	0.027027	0.166667	0.04	0.0974975	0.0974975	1	1	0.292602	0.292602
AQR	0.027027	0.166667	0.04	0.0974975	0.0974975	1	1	0.292602	0.292602
FBN1	0.027027	0.166667	0	0.0974975	0.0974975	1	1	0.0661211	0.0661211
PLCB2	0.0135135	0.0833333	0.02	0.101723	0.101723	1	1	0.304303	0.304303
COPB2	0	0.111111	0	0.10303	0.10303	1	1	0.169435	0.169435
IKBKE	0	0.111111	0	0.10303	0.10303	1	1	0.169435	0.169435
USP8	0	0.111111	0	0.10303	0.10303	1	1	0.169435	0.169435
CLRN2	0	0.111111	0	0.10303	0.10303	1	1	0.169435	0.169435
GALK2	0	0.111111	0	0.10303	0.10303	1	1	0.169435	0.169435
FGF7	0	0.111111	0	0.10303	0.10303	1	1	0.169435	0.169435
ATP8B4	0	0.111111	0	0.10303	0.10303	1	1	0.169435	0.169435
SPIRE2	0	0.111111	0	0.10303	0.10303	1	1	0.169435	0.169435
SLC13A4	0	0.111111	0	0.10303	0.10303	1	1	0.169435	0.169435
DNMT3B	0	0.111111	0	0.10303	0.10303	1	1	0.169435	0.169435
LDB1	0	0.111111	0	0.10303	0.10303	1	1	0.169435	0.169435
FRMD4A	0	0.111111	0	0.10303	0.10303	1	1	0.169435	0.169435
CASR	0	0.111111	0	0.10303	0.10303	1	1	0.169435	0.169435
CPNE7	0	0.111111	0	0.10303	0.10303	1	1	0.169435	0.169435
RYR2	0	0.111111	0	0.10303	0.10303	1	1	0.169435	0.169435
RALGAPA1	0	0.111111	0	0.10303	0.10303	1	1	0.169435	0.169435
IFT122	0	0.111111	0	0.10303	0.10303	1	1	0.169435	0.169435
SLIT1	0	0.111111	0	0.10303	0.10303	1	1	0.169435	0.169435
GPR87	0	0.111111	0	0.10303	0.10303	1	1	0.169435	0.169435
STXBP5L	0	0.111111	0	0.10303	0.10303	1	1	0.169435	0.169435
INPPL1	0	0.111111	0	0.10303	0.10303	1	1	0.169435	0.169435
POLQ	0	0.111111	0	0.10303	0.10303	1	1	0.169435	0.169435
PLA1A	0	0.111111	0	0.10303	0.10303	1	1	0.169435	0.169435
KCNV2	0	0.111111	0	0.10303	0.10303	1	1	0.169435	0.169435
QDPR	0	0.111111	0	0.10303	0.10303	1	1	0.169435	0.169435
SMTN	0	0.111111	0	0.10303	0.10303	1	1	0.169435	0.169435
MIR4716	0	0.111111	0	0.10303	0.10303	1	1	0.169435	0.169435
TRH	0	0.111111	0	0.10303	0.10303	1	1	0.169435	0.169435
MGLL	0	0.111111	0	0.10303	0.10303	1	1	0.169435	0.169435
TRPC1	0	0.111111	0	0.10303	0.10303	1	1	0.169435	0.169435
AP4E1	0	0.111111	0	0.10303	0.10303	1	1	0.169435	0.169435
TENM2	0	0.111111	0	0.10303	0.10303	1	1	0.169435	0.169435
TRIM59	0	0.111111	0	0.10303	0.10303	1	1	0.169435	0.169435
RN7SL307P	0	0.111111	0	0.10303	0.10303	1	1	0.169435	0.169435
FAM227B	0	0.111111	0	0.10303	0.10303	1	1	0.169435	0.169435
MSL2	0	0.111111	0	0.10303	0.10303	1	1	0.169435	0.169435
DNAH6	0	0.111111	0	0.10303	0.10303	1	1	0.169435	0.169435
DNAJC13	0	0.111111	0	0.10303	0.10303	1	1	0.169435	0.169435
OBSCN	0	0.037037	0	0.105765	0.105765	1	1	0.173328	0.173328
CSMD3	0.027027	0.111111	0	0.246884	0.246884	1	1	0.169435	0.169435
GABRG3	0.027027	0.111111	0.04	0.246884	0.246884	1	1	0.562434	0.562434
LRRK2	0.027027	0.111111	0	0.246884	0.246884	1	1	0.169435	0.169435
ALPK3	0.027027	0.111111	0	0.246884	0.246884	1	1	0.169435	0.169435
SETDB1	0.027027	0.111111	0	0.246884	0.246884	1	1	0.169435	0.169435
OTUD7A	0.027027	0.111111	0.04	0.246884	0.246884	1	1	0.562434	0.562434
PCDHGB1	0.027027	0.111111	0	0.246884	0.246884	1	1	0.169435	0.169435
OCA2	0.027027	0.111111	0.04	0.246884	0.246884	1	1	0.562434	0.562434
SHROOM1	0.027027	0.111111	0.04	0.246884	0.246884	1	1	0.562434	0.562434
NRAP	0.027027	0.111111	0	0.246884	0.246884	1	1	0.169435	0.169435
FANCA	0.027027	0.111111	0	0.246884	0.246884	1	1	0.169435	0.169435
LRP4	0.0135135	0.0555556	0	0.249096	0.249096	1	1	0.172367	0.172367
MIR873	0.108108	0	0.08	0.291147	0.291147	1	1	0.501661	0.501661
MIR876	0.108108	0	0.08	0.291147	0.291147	1	1	0.501661	0.501661
RYR3	0.0540541	0.166667	0.04	0.316533	0.316533	1	1	0.292602	0.292602
USP17L20	0	0.0555556	0	0.327273	0.327273	1	1	0.418605	0.418605
HLTF	0	0.0277778	0	0.327273	0.327273	1	1	0.418605	0.418605
PHLPP2	0	0.0555556	0	0.327273	0.327273	1	1	0.418605	0.418605
GAB3	0	0.0555556	0	0.327273	0.327273	1	1	0.418605	0.418605
PDE1C	0	0.0555556	0	0.327273	0.327273	1	1	0.418605	0.418605
ZNF354B	0	0.0555556	0	0.327273	0.327273	1	1	0.418605	0.418605
USP17L21	0	0.0555556	0	0.327273	0.327273	1	1	0.418605	0.418605
CCDC37	0	0.0555556	0	0.327273	0.327273	1	1	0.418605	0.418605
SMURF1	0	0.0555556	0	0.327273	0.327273	1	1	0.418605	0.418605
USP17L22	0	0.0555556	0	0.327273	0.327273	1	1	0.418605	0.418605
SCAF11	0	0.0555556	0	0.327273	0.327273	1	1	0.418605	0.418605
MIR1298	0	0.0555556	0	0.327273	0.327273	1	1	0.418605	0.418605
LAMA4	0	0.0555556	0	0.327273	0.327273	1	1	0.418605	0.418605
SNORA58|ENSG00000249020.1	0	0.0555556	0	0.327273	0.327273	1	1	0.418605	0.418605
USP17L23	0	0.0555556	0	0.327273	0.327273	1	1	0.418605	0.418605
GSK3B	0	0.0555556	0	0.327273	0.327273	1	1	0.418605	0.418605
CAHM	0	0.0555556	0	0.327273	0.327273	1	1	0.418605	0.418605
ZNF358	0	0.0555556	0	0.327273	0.327273	1	1	0.418605	0.418605
snoU13|ENSG00000238480.1	0	0.0555556	0	0.327273	0.327273	1	1	0.418605	0.418605
USP17L24	0	0.0555556	0	0.327273	0.327273	1	1	0.418605	0.418605
PDE4A	0	0.0555556	0	0.327273	0.327273	1	1	0.418605	0.418605
USP17L25	0	0.0555556	0	0.327273	0.327273	1	1	0.418605	0.418605
OR5AK2	0	0.0555556	0	0.327273	0.327273	1	1	0.418605	0.418605
USP17L26	0	0.0555556	0	0.327273	0.327273	1	1	0.418605	0.418605
USP17L27	0	0.0555556	0	0.327273	0.327273	1	1	0.418605	0.418605
PDE4D	0	0.0555556	0	0.327273	0.327273	1	1	0.418605	0.418605
PALM2	0	0.0277778	0	0.327273	0.327273	1	1	0.418605	0.418605
USP17L28	0	0.0555556	0	0.327273	0.327273	1	1	0.418605	0.418605
SCAMP3	0	0.0555556	0	0.327273	0.327273	1	1	0.418605	0.418605
KDM5C	0	0.0277778	0	0.327273	0.327273	1	1	0.418605	0.418605
USP17L29	0	0.0555556	0	0.327273	0.327273	1	1	0.418605	0.418605
SCAMP4	0	0.0555556	0	0.327273	0.327273	1	1	0.418605	0.418605
ALG1L	0	0.0555556	0	0.327273	0.327273	1	1	0.418605	0.418605
SNORA60	0	0.0555556	0	0.327273	0.327273	1	1	0.418605	0.418605
HCRTR2	0	0.0555556	0	0.327273	0.327273	1	1	0.418605	0.418605
GABPB1	0	0.0277778	0	0.327273	0.327273	1	1	0.418605	0.418605
LRRC55	0	0.0555556	0	0.327273	0.327273	1	1	0.418605	0.418605
C10orf126	0	0.0555556	0	0.327273	0.327273	1	1	0.418605	0.418605
snoU83B	0	0.0555556	0	0.327273	0.327273	1	1	0.418605	0.418605
IGSF10	0	0.0555556	0	0.327273	0.327273	1	1	0.418605	0.418605
USP17L30	0	0.0555556	0	0.327273	0.327273	1	1	0.418605	0.418605
CSNK1A1L	0	0.0555556	0	0.327273	0.327273	1	1	0.418605	0.418605
LAMC2	0	0.0555556	0	0.327273	0.327273	1	1	0.418605	0.418605
IGSF11	0	0.0277778	0	0.327273	0.327273	1	1	0.418605	0.418605
SEPSECS	0	0.0555556	0	0.327273	0.327273	1	1	0.418605	0.418605
USP17L5	0	0.0555556	0	0.327273	0.327273	1	1	0.418605	0.418605
HMCN1	0	0.0555556	0	0.327273	0.327273	1	1	0.418605	0.418605
COPG1	0	0.0555556	0	0.327273	0.327273	1	1	0.418605	0.418605
LRRC58	0	0.0555556	0	0.327273	0.327273	1	1	0.418605	0.418605
SNAI3	0	0.0277778	0	0.327273	0.327273	1	1	0.418605	0.418605
PHYHIP	0	0.0555556	0	0.327273	0.327273	1	1	0.418605	0.418605
A2ML1	0	0.0185185	0	0.327273	0.327273	1	1	0.418605	0.418605
SPEF1	0	0.0555556	0	0.327273	0.327273	1	1	0.418605	0.418605
CCDC58	0	0.0555556	0	0.327273	0.327273	1	1	0.418605	0.418605
ONECUT1	0	0.0555556	0	0.327273	0.327273	1	1	0.418605	0.418605
ALG1L2	0	0.0555556	0	0.327273	0.327273	1	1	0.418605	0.418605
PLCH1	0	0.0185185	0	0.327273	0.327273	1	1	0.418605	0.418605
USP18	0	0.0555556	0	0.327273	0.327273	1	1	0.418605	0.418605
SLC35G2	0	0.0555556	0	0.327273	0.327273	1	1	0.418605	0.418605
KRT14	0	0.0555556	0	0.327273	0.327273	1	1	0.418605	0.418605
GABRB1	0	0.0555556	0	0.327273	0.327273	1	1	0.418605	0.418605
ISY1	0	0.0277778	0	0.327273	0.327273	1	1	0.418605	0.418605
EPS15L1	0	0.0555556	0	0.327273	0.327273	1	1	0.418605	0.418605
snoU13|ENSG00000238513.1	0	0.0555556	0	0.327273	0.327273	1	1	0.418605	0.418605
VNN1	0	0.0555556	0	0.327273	0.327273	1	1	0.418605	0.418605
FPGT	0	0.0277778	0	0.327273	0.327273	1	1	0.418605	0.418605
A4GNT	0	0.0555556	0	0.327273	0.327273	1	1	0.418605	0.418605
2023-09-05	0	0.0555556	0	0.327273	0.327273	1	1	0.418605	0.418605
LRRC73	0	0.0555556	0	0.327273	0.327273	1	1	0.418605	0.418605
SLC36A3	0	0.0555556	0	0.327273	0.327273	1	1	0.418605	0.418605
PP2D1	0	0.0555556	0	0.327273	0.327273	1	1	0.418605	0.418605
LINC00880	0	0.0555556	0	0.327273	0.327273	1	1	0.418605	0.418605
HDC	0	0.0555556	0	0.327273	0.327273	1	1	0.418605	0.418605
PI4K2B	0	0.0555556	0	0.327273	0.327273	1	1	0.418605	0.418605
LINC00881	0	0.0555556	0	0.327273	0.327273	1	1	0.418605	0.418605
CXorf64	0	0.0555556	0	0.327273	0.327273	1	1	0.418605	0.418605
SLC1A2	0	0.0555556	0	0.327273	0.327273	1	1	0.418605	0.418605
ITGA1	0	0.0555556	0	0.327273	0.327273	1	1	0.418605	0.418605
CSPG4	0	0.0555556	0	0.327273	0.327273	1	1	0.418605	0.418605
RAB19	0	0.0555556	0	0.327273	0.327273	1	1	0.418605	0.418605
PLCZ1	0	0.0555556	0	0.327273	0.327273	1	1	0.418605	0.418605
SNRNP27	0	0.0555556	0	0.327273	0.327273	1	1	0.418605	0.418605
CLIC2	0	0.0555556	0	0.327273	0.327273	1	1	0.418605	0.418605
SNORA63|ENSG00000202449.1	0	0.0555556	0	0.327273	0.327273	1	1	0.418605	0.418605
SLC38A1	0	0.0555556	0	0.327273	0.327273	1	1	0.418605	0.418605
RAB1B	0	0.0555556	0	0.327273	0.327273	1	1	0.418605	0.418605
MTCP1	0	0.0555556	0	0.327273	0.327273	1	1	0.418605	0.418605
SLC1A6	0	0.0555556	0	0.327273	0.327273	1	1	0.418605	0.418605
RPTOR	0	0.0555556	0	0.327273	0.327273	1	1	0.418605	0.418605
PAPLN	0	0.0555556	0	0.327273	0.327273	1	1	0.418605	0.418605
LINC00886	0	0.0555556	0	0.327273	0.327273	1	1	0.418605	0.418605
snoU13|ENSG00000238536.1	0	0.0555556	0	0.327273	0.327273	1	1	0.418605	0.418605
IKBKG	0	0.0555556	0	0.327273	0.327273	1	1	0.418605	0.418605
AADAC	0	0.0555556	0	0.327273	0.327273	1	1	0.418605	0.418605
AADACL2	0	0.0555556	0	0.327273	0.327273	1	1	0.418605	0.418605
RPN1	0	0.0555556	0	0.327273	0.327273	1	1	0.418605	0.418605
KHNYN	0	0.0555556	0	0.327273	0.327273	1	1	0.418605	0.418605
PAPOLG	0	0.0555556	0	0.327273	0.327273	1	1	0.418605	0.418605
ST8SIA3	0	0.0555556	0	0.327273	0.327273	1	1	0.418605	0.418605
LAP3	0	0.0555556	0	0.327273	0.327273	1	1	0.418605	0.418605
SNORA64|ENSG00000199566.1	0	0.0555556	0	0.327273	0.327273	1	1	0.418605	0.418605
2023-09-09	0	0.0555556	0	0.327273	0.327273	1	1	0.418605	0.418605
LRRIQ1	0	0.0555556	0	0.327273	0.327273	1	1	0.418605	0.418605
CGNL1	0	0.0555556	0	0.327273	0.327273	1	1	0.418605	0.418605
RBMXL3	0	0.0555556	0	0.327273	0.327273	1	1	0.418605	0.418605
PSMD7	0	0.0555556	0	0.327273	0.327273	1	1	0.418605	0.418605
KIAA0020	0	0.0555556	0	0.327273	0.327273	1	1	0.418605	0.418605
BEST1	0	0.0555556	0	0.327273	0.327273	1	1	0.418605	0.418605
OR2T2	0	0.0555556	0	0.327273	0.327273	1	1	0.418605	0.418605
RAB27A	0	0.0555556	0	0.327273	0.327273	1	1	0.418605	0.418605
COQ4	0	0.0555556	0	0.327273	0.327273	1	1	0.418605	0.418605
CDH15	0	0.0555556	0	0.327273	0.327273	1	1	0.418605	0.418605
ZFPM1	0	0.0555556	0	0.327273	0.327273	1	1	0.418605	0.418605
MIR548I1	0	0.0555556	0	0.327273	0.327273	1	1	0.418605	0.418605
ZFPM2	0	0.0555556	0	0.327273	0.327273	1	1	0.418605	0.418605
MYH9	0	0.0555556	0	0.327273	0.327273	1	1	0.418605	0.418605
RAB28	0	0.0555556	0	0.327273	0.327273	1	1	0.418605	0.418605
MIR548I2	0	0.0555556	0	0.327273	0.327273	1	1	0.418605	0.418605
PPARGC1A	0	0.0555556	0	0.327273	0.327273	1	1	0.418605	0.418605
SLC39A11	0	0.0555556	0	0.327273	0.327273	1	1	0.418605	0.418605
PAQR6	0	0.0555556	0	0.327273	0.327273	1	1	0.418605	0.418605
FEZF1	0	0.0277778	0	0.327273	0.327273	1	1	0.418605	0.418605
STAG1	0	0.0555556	0	0.327273	0.327273	1	1	0.418605	0.418605
IL12A	0	0.0555556	0	0.327273	0.327273	1	1	0.418605	0.418605
PID1	0	0.0555556	0	0.327273	0.327273	1	1	0.418605	0.418605
PAQR9	0	0.0555556	0	0.327273	0.327273	1	1	0.418605	0.418605
PLEKHA8P1	0	0.0555556	0	0.327273	0.327273	1	1	0.418605	0.418605
PIDD	0	0.0555556	0	0.327273	0.327273	1	1	0.418605	0.418605
NLRP14	0	0.0555556	0	0.327273	0.327273	1	1	0.418605	0.418605
RPRD1B	0	0.0555556	0	0.327273	0.327273	1	1	0.418605	0.418605
PIEZO1	0	0.0555556	0	0.327273	0.327273	1	1	0.418605	0.418605
TAPT1	0	0.0277778	0	0.327273	0.327273	1	1	0.418605	0.418605
LINC00304	0	0.0555556	0	0.327273	0.327273	1	1	0.418605	0.418605
ALOX15B	0	0.0555556	0	0.327273	0.327273	1	1	0.418605	0.418605
GP9	0	0.0555556	0	0.327273	0.327273	1	1	0.418605	0.418605
MIR548O2	0	0.0555556	0	0.327273	0.327273	1	1	0.418605	0.418605
GIP	0	0.0555556	0	0.327273	0.327273	1	1	0.418605	0.418605
PARD6A	0	0.0555556	0	0.327273	0.327273	1	1	0.418605	0.418605
SLC22A14	0	0.0555556	0	0.327273	0.327273	1	1	0.418605	0.418605
RAB36	0	0.0555556	0	0.327273	0.327273	1	1	0.418605	0.418605
PSME4	0	0.0555556	0	0.327273	0.327273	1	1	0.418605	0.418605
PPCDC	0	0.0555556	0	0.327273	0.327273	1	1	0.418605	0.418605
CAMK2G	0	0.0555556	0	0.327273	0.327273	1	1	0.418605	0.418605
FGB	0	0.0555556	0	0.327273	0.327273	1	1	0.418605	0.418605
ATP6V1A	0	0.0555556	0	0.327273	0.327273	1	1	0.418605	0.418605
GIPC3	0	0.0555556	0	0.327273	0.327273	1	1	0.418605	0.418605
C11orf34	0	0.0555556	0	0.327273	0.327273	1	1	0.418605	0.418605
BFSP1	0	0.0555556	0	0.327273	0.327273	1	1	0.418605	0.418605
ZFYVE26	0	0.0555556	0	0.327273	0.327273	1	1	0.418605	0.418605
NLRP5	0	0.0555556	0	0.327273	0.327273	1	1	0.418605	0.418605
GTF2E1	0	0.0555556	0	0.327273	0.327273	1	1	0.418605	0.418605
BFSP2	0	0.0555556	0	0.327273	0.327273	1	1	0.418605	0.418605
VPS41	0	0.0555556	0	0.327273	0.327273	1	1	0.418605	0.418605
CYBA	0	0.0555556	0	0.327273	0.327273	1	1	0.418605	0.418605
RAB39B	0	0.0555556	0	0.327273	0.327273	1	1	0.418605	0.418605
GIT1	0	0.0555556	0	0.327273	0.327273	1	1	0.418605	0.418605
ITGB5	0	0.0277778	0	0.327273	0.327273	1	1	0.418605	0.418605
GTF2F1	0	0.0555556	0	0.327273	0.327273	1	1	0.418605	0.418605
CDH6	0	0.0555556	0	0.327273	0.327273	1	1	0.418605	0.418605
PIGB	0	0.0555556	0	0.327273	0.327273	1	1	0.418605	0.418605
LAS1L	0	0.0555556	0	0.327273	0.327273	1	1	0.418605	0.418605
NDUFA10	0	0.0555556	0	0.327273	0.327273	1	1	0.418605	0.418605
SLC3A2	0	0.0555556	0	0.327273	0.327273	1	1	0.418605	0.418605
PLEKHG4B	0	0.0555556	0	0.327273	0.327273	1	1	0.418605	0.418605
SERINC5	0	0.0555556	0	0.327273	0.327273	1	1	0.418605	0.418605
MTHFD2	0	0.0555556	0	0.327273	0.327273	1	1	0.418605	0.418605
RAB3D	0	0.0555556	0	0.327273	0.327273	1	1	0.418605	0.418605
CDH9	0	0.0555556	0	0.327273	0.327273	1	1	0.418605	0.418605
CCDC88C	0	0.0555556	0	0.327273	0.327273	1	1	0.418605	0.418605
LINC00926	0	0.0555556	0	0.327273	0.327273	1	1	0.418605	0.418605
IL17C	0	0.0555556	0	0.327273	0.327273	1	1	0.418605	0.418605
SERP1	0	0.0555556	0	0.327273	0.327273	1	1	0.418605	0.418605
SLC41A3	0	0.0555556	0	0.327273	0.327273	1	1	0.418605	0.418605
HEG1	0	0.0555556	0	0.327273	0.327273	1	1	0.418605	0.418605
SPG7	0	0.0555556	0	0.327273	0.327273	1	1	0.418605	0.418605
MYLK	0	0.0185185	0	0.327273	0.327273	1	1	0.418605	0.418605
USP50	0	0.0555556	0	0.327273	0.327273	1	1	0.418605	0.418605
RRP1	0	0.0555556	0	0.327273	0.327273	1	1	0.418605	0.418605
GJA3	0	0.0555556	0	0.327273	0.327273	1	1	0.418605	0.418605
SYTL1	0	0.0555556	0	0.327273	0.327273	1	1	0.418605	0.418605
OR8H3	0	0.0555556	0	0.327273	0.327273	1	1	0.418605	0.418605
SLC22A31	0	0.0555556	0	0.327273	0.327273	1	1	0.418605	0.418605
CSTA	0	0.0555556	0	0.327273	0.327273	1	1	0.418605	0.418605
LAX1	0	0.0555556	0	0.327273	0.327273	1	1	0.418605	0.418605
VPS9D1	0	0.0555556	0	0.327273	0.327273	1	1	0.418605	0.418605
HELLS	0	0.0555556	0	0.327273	0.327273	1	1	0.418605	0.418605
LBP	0	0.0555556	0	0.327273	0.327273	1	1	0.418605	0.418605
ZIC1	0	0.0555556	0	0.327273	0.327273	1	1	0.418605	0.418605
CSTF3	0	0.0277778	0	0.327273	0.327273	1	1	0.418605	0.418605
CDK10	0	0.0555556	0	0.327273	0.327273	1	1	0.418605	0.418605
FGF13	0	0.0277778	0	0.327273	0.327273	1	1	0.418605	0.418605
IL18	0	0.0555556	0	0.327273	0.327273	1	1	0.418605	0.418605
VRK2	0	0.0555556	0	0.327273	0.327273	1	1	0.418605	0.418605
SKIV2L2	0	0.0555556	0	0.327273	0.327273	1	1	0.418605	0.418605
ITIH6	0	0.0555556	0	0.327273	0.327273	1	1	0.418605	0.418605
SNORA70|ENSG00000201376.1	0	0.0555556	0	0.327273	0.327273	1	1	0.418605	0.418605
PARM1	0	0.0555556	0	0.327273	0.327273	1	1	0.418605	0.418605
ZIC4	0	0.0277778	0	0.327273	0.327273	1	1	0.418605	0.418605
RAB43	0	0.0555556	0	0.327273	0.327273	1	1	0.418605	0.418605
CLRN1	0	0.0277778	0	0.327273	0.327273	1	1	0.418605	0.418605
KIAA0922	0	0.0555556	0	0.327273	0.327273	1	1	0.418605	0.418605
SERPINA9	0	0.0555556	0	0.327273	0.327273	1	1	0.418605	0.418605
CCKAR	0	0.0555556	0	0.327273	0.327273	1	1	0.418605	0.418605
SNHG11	0	0.0555556	0	0.327273	0.327273	1	1	0.418605	0.418605
COX17	0	0.0555556	0	0.327273	0.327273	1	1	0.418605	0.418605
CHCHD6	0	0.0555556	0	0.327273	0.327273	1	1	0.418605	0.418605
MIR15B	0	0.0555556	0	0.327273	0.327273	1	1	0.418605	0.418605
ERICH1	0	0.0277778	0	0.327273	0.327273	1	1	0.418605	0.418605
SLC24A3	0	0.0555556	0	0.327273	0.327273	1	1	0.418605	0.418605
RBP1	0	0.0555556	0	0.327273	0.327273	1	1	0.418605	0.418605
PARP14	0	0.0555556	0	0.327273	0.327273	1	1	0.418605	0.418605
RBP2	0	0.0555556	0	0.327273	0.327273	1	1	0.418605	0.418605
CLSTN1	0	0.0555556	0	0.327273	0.327273	1	1	0.418605	0.418605
PARP15	0	0.0555556	0	0.327273	0.327273	1	1	0.418605	0.418605
CLSTN2	0	0.0555556	0	0.327273	0.327273	1	1	0.418605	0.418605
RPL39P5	0	0.0555556	0	0.327273	0.327273	1	1	0.418605	0.418605
SLAIN2	0	0.0555556	0	0.327273	0.327273	1	1	0.418605	0.418605
CHD2	0	0.0555556	0	0.327273	0.327273	1	1	0.418605	0.418605
GALNS	0	0.0555556	0	0.327273	0.327273	1	1	0.418605	0.418605
SNHG17	0	0.0555556	0	0.327273	0.327273	1	1	0.418605	0.418605
RBPJ	0	0.0555556	0	0.327273	0.327273	1	1	0.418605	0.418605
GTF3C1	0	0.0555556	0	0.327273	0.327273	1	1	0.418605	0.418605
TAB1	0	0.0555556	0	0.327273	0.327273	1	1	0.418605	0.418605
MTMR3	0	0.0555556	0	0.327273	0.327273	1	1	0.418605	0.418605
RAB6B	0	0.0555556	0	0.327273	0.327273	1	1	0.418605	0.418605
NME9	0	0.0555556	0	0.327273	0.327273	1	1	0.418605	0.418605
SPINK5	0	0.0555556	0	0.327273	0.327273	1	1	0.418605	0.418605
ABCB4	0	0.0555556	0	0.327273	0.327273	1	1	0.418605	0.418605
RSL24D1	0	0.0555556	0	0.327273	0.327273	1	1	0.418605	0.418605
CHD8	0	0.0555556	0	0.327273	0.327273	1	1	0.418605	0.418605
VSTM2L	0	0.0555556	0	0.327273	0.327273	1	1	0.418605	0.418605
RAB7A	0	0.0555556	0	0.327273	0.327273	1	1	0.418605	0.418605
NMNAT3	0	0.0555556	0	0.327273	0.327273	1	1	0.418605	0.418605
IL20RB	0	0.0277778	0	0.327273	0.327273	1	1	0.418605	0.418605
CAPN14	0	0.0555556	0	0.327273	0.327273	1	1	0.418605	0.418605
C6orf222	0	0.0555556	0	0.327273	0.327273	1	1	0.418605	0.418605
AMBRA1	0	0.0555556	0	0.327273	0.327273	1	1	0.418605	0.418605
SCARNA7	0	0.0555556	0	0.327273	0.327273	1	1	0.418605	0.418605
PTBP2	0	0.0555556	0	0.327273	0.327273	1	1	0.418605	0.418605
GALNT2	0	0.0555556	0	0.327273	0.327273	1	1	0.418605	0.418605
PARP9	0	0.0555556	0	0.327273	0.327273	1	1	0.418605	0.418605
C11orf91	0	0.0555556	0	0.327273	0.327273	1	1	0.418605	0.418605
STC1	0	0.0555556	0	0.327273	0.327273	1	1	0.418605	0.418605
BLCAP	0	0.0555556	0	0.327273	0.327273	1	1	0.418605	0.418605
KIAA1217	0	0.0555556	0	0.327273	0.327273	1	1	0.418605	0.418605
IL21R	0	0.0277778	0	0.327273	0.327273	1	1	0.418605	0.418605
C1orf27	0	0.0555556	0	0.327273	0.327273	1	1	0.418605	0.418605
NMRK2	0	0.0555556	0	0.327273	0.327273	1	1	0.418605	0.418605
FGFBP1	0	0.0555556	0	0.327273	0.327273	1	1	0.418605	0.418605
HPS1	0	0.0555556	0	0.327273	0.327273	1	1	0.418605	0.418605
FGFBP2	0	0.0555556	0	0.327273	0.327273	1	1	0.418605	0.418605
KIAA1257	0	0.0555556	0	0.327273	0.327273	1	1	0.418605	0.418605
GALNT8	0	0.0555556	0	0.327273	0.327273	1	1	0.418605	0.418605
PLOD2	0	0.0555556	0	0.327273	0.327273	1	1	0.418605	0.418605
SPN	0	0.0555556	0	0.327273	0.327273	1	1	0.418605	0.418605
snoU13|ENSG00000238670.1	0	0.0555556	0	0.327273	0.327273	1	1	0.418605	0.418605
CT64	0	0.0555556	0	0.327273	0.327273	1	1	0.418605	0.418605
MYO5C	0	0.0555556	0	0.327273	0.327273	1	1	0.418605	0.418605
NNAT	0	0.0555556	0	0.327273	0.327273	1	1	0.418605	0.418605
HPSE2	0	0.0555556	0	0.327273	0.327273	1	1	0.418605	0.418605
RSPH10B2	0	0.0555556	0	0.327273	0.327273	1	1	0.418605	0.418605
GTSF1	0	0.0555556	0	0.327273	0.327273	1	1	0.418605	0.418605
PIK3CB	0	0.0555556	0	0.327273	0.327273	1	1	0.418605	0.418605
MYO7B	0	0.0555556	0	0.327273	0.327273	1	1	0.418605	0.418605
ERV3	0	0.0277778	0	0.327273	0.327273	1	1	0.418605	0.418605
SLC12A8	0	0.0555556	0	0.327273	0.327273	1	1	0.418605	0.418605
NOA1	0	0.0555556	0	0.327273	0.327273	1	1	0.418605	0.418605
SNORA71|ENSG00000201811.1	0	0.0555556	0	0.327273	0.327273	1	1	0.418605	0.418605
CTAG1A	0	0.0555556	0	0.327273	0.327273	1	1	0.418605	0.418605
MIR5682	0	0.0555556	0	0.327273	0.327273	1	1	0.418605	0.418605
PLS1	0	0.0277778	0	0.327273	0.327273	1	1	0.418605	0.418605
SNORA71A	0	0.0555556	0	0.327273	0.327273	1	1	0.418605	0.418605
CTAG1B	0	0.0555556	0	0.327273	0.327273	1	1	0.418605	0.418605
SERTAD2	0	0.0555556	0	0.327273	0.327273	1	1	0.418605	0.418605
CAPZA1	0	0.0555556	0	0.327273	0.327273	1	1	0.418605	0.418605
SNORA71B	0	0.0555556	0	0.327273	0.327273	1	1	0.418605	0.418605
CTAG2	0	0.0555556	0	0.327273	0.327273	1	1	0.418605	0.418605
SNORA71C	0	0.0555556	0	0.327273	0.327273	1	1	0.418605	0.418605
IDS	0	0.0555556	0	0.327273	0.327273	1	1	0.418605	0.418605
PLSCR1	0	0.0555556	0	0.327273	0.327273	1	1	0.418605	0.418605
MIR1912	0	0.0555556	0	0.327273	0.327273	1	1	0.418605	0.418605
AMICA1	0	0.0555556	0	0.327273	0.327273	1	1	0.418605	0.418605
SNORA71D	0	0.0555556	0	0.327273	0.327273	1	1	0.418605	0.418605
NDUFB4	0	0.0555556	0	0.327273	0.327273	1	1	0.418605	0.418605
CMC4	0	0.0555556	0	0.327273	0.327273	1	1	0.418605	0.418605
PLSCR2	0	0.0555556	0	0.327273	0.327273	1	1	0.418605	0.418605
GANAB	0	0.0555556	0	0.327273	0.327273	1	1	0.418605	0.418605
LTBR	0	0.0555556	0	0.327273	0.327273	1	1	0.418605	0.418605
STIL	0	0.0555556	0	0.327273	0.327273	1	1	0.418605	0.418605
AMIGO2	0	0.0555556	0	0.327273	0.327273	1	1	0.418605	0.418605
RSRC1	0	0.0555556	0	0.327273	0.327273	1	1	0.418605	0.418605
PLSCR4	0	0.0555556	0	0.327273	0.327273	1	1	0.418605	0.418605
PAWR	0	0.0555556	0	0.327273	0.327273	1	1	0.418605	0.418605
STIM2	0	0.0555556	0	0.327273	0.327273	1	1	0.418605	0.418605
OR5L1	0	0.0555556	0	0.327273	0.327273	1	1	0.418605	0.418605
ZMYND8	0	0.0555556	0	0.327273	0.327273	1	1	0.418605	0.418605
RSRC2	0	0.0555556	0	0.327273	0.327273	1	1	0.418605	0.418605
PLSCR5	0	0.0277778	0	0.327273	0.327273	1	1	0.418605	0.418605
KIAA1549L	0	0.0555556	0	0.327273	0.327273	1	1	0.418605	0.418605
SLC15A2	0	0.0555556	0	0.327273	0.327273	1	1	0.418605	0.418605
SCG3	0	0.0555556	0	0.327273	0.327273	1	1	0.418605	0.418605
SET	0	0.0555556	0	0.327273	0.327273	1	1	0.418605	0.418605
snoU13|ENSG00000238701.1	0	0.0555556	0	0.327273	0.327273	1	1	0.418605	0.418605
SNORA72|ENSG00000207084.1	0	0.0555556	0	0.327273	0.327273	1	1	0.418605	0.418605
KIAA1614	0	0.0555556	0	0.327273	0.327273	1	1	0.418605	0.418605
RABL3	0	0.0555556	0	0.327273	0.327273	1	1	0.418605	0.418605
GUCY1A3	0	0.0555556	0	0.327273	0.327273	1	1	0.418605	0.418605
AMN	0	0.0555556	0	0.327273	0.327273	1	1	0.418605	0.418605
ABCF1	0	0.0555556	0	0.327273	0.327273	1	1	0.418605	0.418605
C1orf94	0	0.0555556	0	0.327273	0.327273	1	1	0.418605	0.418605
DNMT3L	0	0.0555556	0	0.327273	0.327273	1	1	0.418605	0.418605
SLC6A17	0	0.0555556	0	0.327273	0.327273	1	1	0.418605	0.418605
SETD5	0	0.0277778	0	0.327273	0.327273	1	1	0.418605	0.418605
CDKN2C	0	0.0555556	0	0.327273	0.327273	1	1	0.418605	0.418605
PLXNA1	0	0.0555556	0	0.327273	0.327273	1	1	0.418605	0.418605
CARM1P1	0	0.0555556	0	0.327273	0.327273	1	1	0.418605	0.418605
LCORL	0	0.0555556	0	0.327273	0.327273	1	1	0.418605	0.418605
NUBP2	0	0.0555556	0	0.327273	0.327273	1	1	0.418605	0.418605
CYP19A1	0	0.0555556	0	0.327273	0.327273	1	1	0.418605	0.418605
HGD	0	0.0555556	0	0.327273	0.327273	1	1	0.418605	0.418605
GUF1	0	0.0555556	0	0.327273	0.327273	1	1	0.418605	0.418605
ABHD1	0	0.0555556	0	0.327273	0.327273	1	1	0.418605	0.418605
ZNF518B	0	0.0555556	0	0.327273	0.327273	1	1	0.418605	0.418605
KIAA1755	0	0.0555556	0	0.327273	0.327273	1	1	0.418605	0.418605
WAC	0	0.0277778	0	0.327273	0.327273	1	1	0.418605	0.418605
CHMP1A	0	0.0555556	0	0.327273	0.327273	1	1	0.418605	0.418605
JDP2	0	0.0555556	0	0.327273	0.327273	1	1	0.418605	0.418605
LIPC	0	0.0555556	0	0.327273	0.327273	1	1	0.418605	0.418605
ZNF521	0	0.0555556	0	0.327273	0.327273	1	1	0.418605	0.418605
SCHIP1	0	0.0555556	0	0.327273	0.327273	1	1	0.418605	0.418605
LXN	0	0.0555556	0	0.327273	0.327273	1	1	0.418605	0.418605
ABHD12B	0	0.0555556	0	0.327273	0.327273	1	1	0.418605	0.418605
PLXND1	0	0.0555556	0	0.327273	0.327273	1	1	0.418605	0.418605
PER3	0	0.0555556	0	0.327273	0.327273	1	1	0.418605	0.418605
LDB2	0	0.0555556	0	0.327273	0.327273	1	1	0.418605	0.418605
HS3ST1	0	0.0555556	0	0.327273	0.327273	1	1	0.418605	0.418605
HGSNAT	0	0.0555556	0	0.327273	0.327273	1	1	0.418605	0.418605
GPR137	0	0.0555556	0	0.327273	0.327273	1	1	0.418605	0.418605
CP	0	0.0555556	0	0.327273	0.327273	1	1	0.418605	0.418605
MIR5704	0	0.0555556	0	0.327273	0.327273	1	1	0.418605	0.418605
STK35	0	0.0555556	0	0.327273	0.327273	1	1	0.418605	0.418605
GLG1	0	0.0555556	0	0.327273	0.327273	1	1	0.418605	0.418605
SPRTN	0	0.0555556	0	0.327273	0.327273	1	1	0.418605	0.418605
LY6G6C	0	0.0555556	0	0.327273	0.327273	1	1	0.418605	0.418605
TBC1D19	0	0.0555556	0	0.327273	0.327273	1	1	0.418605	0.418605
NOP2	0	0.0555556	0	0.327273	0.327273	1	1	0.418605	0.418605
CPA3	0	0.0555556	0	0.327273	0.327273	1	1	0.418605	0.418605
PROM1	0	0.0555556	0	0.327273	0.327273	1	1	0.418605	0.418605
C1QTNF7	0	0.0555556	0	0.327273	0.327273	1	1	0.418605	0.418605
NUDT1	0	0.0555556	0	0.327273	0.327273	1	1	0.418605	0.418605
IFIT2	0	0.0555556	0	0.327273	0.327273	1	1	0.418605	0.418605
RAD18	0	0.0555556	0	0.327273	0.327273	1	1	0.418605	0.418605
GLI3	0	0.0555556	0	0.327273	0.327273	1	1	0.418605	0.418605
P2RY12	0	0.0555556	0	0.327273	0.327273	1	1	0.418605	0.418605
SNORA75|ENSG00000206780.1	0	0.0555556	0	0.327273	0.327273	1	1	0.418605	0.418605
IL9R|ENSG00000124334.12	0	0.0555556	0	0.327273	0.327273	1	1	0.418605	0.418605
WASF3	0	0.0277778	0	0.327273	0.327273	1	1	0.418605	0.418605
RFWD2	0	0.0555556	0	0.327273	0.327273	1	1	0.418605	0.418605
P2RY13	0	0.0555556	0	0.327273	0.327273	1	1	0.418605	0.418605
OR5W2	0	0.0555556	0	0.327273	0.327273	1	1	0.418605	0.418605
BMS1	0	0.0555556	0	0.327273	0.327273	1	1	0.418605	0.418605
SPRY3|ENSG00000168939.6	0	0.0555556	0	0.327273	0.327273	1	1	0.418605	0.418605
VAMP7|ENSG00000124333.10	0	0.0555556	0	0.327273	0.327273	1	1	0.418605	0.418605
RAD21	0	0.0277778	0	0.327273	0.327273	1	1	0.418605	0.418605
MIR572	0	0.0555556	0	0.327273	0.327273	1	1	0.418605	0.418605
RTN4RL2	0	0.0555556	0	0.327273	0.327273	1	1	0.418605	0.418605
PBX2P1	0	0.0555556	0	0.327273	0.327273	1	1	0.418605	0.418605
P2RY14	0	0.0555556	0	0.327273	0.327273	1	1	0.418605	0.418605
DOCK5	0	0.0555556	0	0.327273	0.327273	1	1	0.418605	0.418605
RFWD3	0	0.0555556	0	0.327273	0.327273	1	1	0.418605	0.418605
MIR573	0	0.0555556	0	0.327273	0.327273	1	1	0.418605	0.418605
RFX1	0	0.0555556	0	0.327273	0.327273	1	1	0.418605	0.418605
PEX1	0	0.0555556	0	0.327273	0.327273	1	1	0.418605	0.418605
FRAS1	0	0.0555556	0	0.327273	0.327273	1	1	0.418605	0.418605
CPB1	0	0.0555556	0	0.327273	0.327273	1	1	0.418605	0.418605
CCNL1	0	0.0555556	0	0.327273	0.327273	1	1	0.418605	0.418605
OSBPL11	0	0.0555556	0	0.327273	0.327273	1	1	0.418605	0.418605
OR11H4	0	0.0555556	0	0.327273	0.327273	1	1	0.418605	0.418605
SLC7A3	0	0.0555556	0	0.327273	0.327273	1	1	0.418605	0.418605
RFX3	0	0.0555556	0	0.327273	0.327273	1	1	0.418605	0.418605
CCNL2	0	0.0555556	0	0.327273	0.327273	1	1	0.418605	0.418605
TBC1D25	0	0.0555556	0	0.327273	0.327273	1	1	0.418605	0.418605
VAPB	0	0.0555556	0	0.327273	0.327273	1	1	0.418605	0.418605
IFITM3	0	0.0555556	0	0.327273	0.327273	1	1	0.418605	0.418605
ANAPC13	0	0.0555556	0	0.327273	0.327273	1	1	0.418605	0.418605
ILDR1	0	0.0555556	0	0.327273	0.327273	1	1	0.418605	0.418605
OR11H7	0	0.0555556	0	0.327273	0.327273	1	1	0.418605	0.418605
ZNF541	0	0.0555556	0	0.327273	0.327273	1	1	0.418605	0.418605
NUDT16	0	0.0555556	0	0.327273	0.327273	1	1	0.418605	0.418605
MYZAP	0	0.0555556	0	0.327273	0.327273	1	1	0.418605	0.418605
PROX1	0	0.0185185	0	0.327273	0.327273	1	1	0.418605	0.418605
GLIS3	0	0.0277778	0	0.327273	0.327273	1	1	0.418605	0.418605
RFX7	0	0.0555556	0	0.327273	0.327273	1	1	0.418605	0.418605
[truncated: 36,940 more rows]
