# Supplementary material for: De novo pyrimidine synthesis is a collateral metabolic vulnerability in NF2-deficient mesothelioma
Source: EMBO Mol Med. 2025 Jul 24;17(9):2258–98. doi: 10.1038/s44321-025-00278-4 (PMC12423300; doi:10.1038/s44321-025-00278-4)
Supplement: Supplementary file 25 — Source data Fig. 1 [file 44321_2025_278_MOESM25_ESM.zip › Figure 1/1C/1C.xlsx]

## Sheet: Sheet1
Survival analysis among different metabolic subgroups
Patient ID	Metabolic group	OS (Months)	OS_status	PFS (Months)	PFS_status
TCGA.MESO-TCGA-SH-A7BC-01	3	23.9011	Dead	16.6683	Progression
TCGA.MESO-TCGA-3H-AB3L-01	3	11.8684	Dead	7.29855	Progression
TCGA.MESO-TCGA-3U-A98F-01	3	17.6217	Dead	11.9999	Progression
TCGA.MESO-TCGA-NQ-A638-01	3	0	Alive	0	Censored
TCGA.MESO-TCGA-MQ-A6BS-01	3	19.9888	Dead	19.9888	Censored
TCGA.MESO-TCGA-ZN-A9VV-01	3	43.0351	Alive	22.2244	Progression
TCGA.MESO-TCGA-3H-AB3X-01	3	48.9858	Alive	48.9858	Censored
TCGA.MESO-TCGA-3U-A98G-01	3	20.7121	Dead	16.3395	Progression
TCGA.MESO-TCGA-TS-A7PB-01	3	32.2846	Dead	32.2846	Censored
TCGA.MESO-TCGA-LK-A4NZ-01	3	8.02183	Dead	8.02183	Progression
TCGA.MESO-TCGA-ZN-A9VP-01	3	7.49581	Alive	7.49581	Censored
TCGA.MESO-TCGA-SC-A6LQ-01	3	9.76428	Dead	7.82457	Progression
TCGA.MESO-TCGA-SH-A9CT-01	3	14.7615	Dead	14.7615	Progression
TCGA.MESO-TCGA-UT-A88G-01	3	2.4986	Dead	1.44656	Progression
TCGA.MESO-TCGA-UD-AAC5-01	3	8.31772	Dead	7.56156	Progression
TCGA.MESO-TCGA-MQ-A4LV-01	3	3.51777	Dead	3.25476	Progression
TCGA.MESO-TCGA-3H-AB3U-01	3	27.1559	Dead	3.55065	Progression
TCGA.MESO-TCGA-LK-A4O0-01	3	6.08213	Dead	6.08213	Censored
TCGA.MESO-TCGA-TS-A7P6-01	3	9.30401	Dead	9.30401	Censored
TCGA.MESO-TCGA-3H-AB3S-01	3	12.6574	Dead	6.115	Progression
TCGA.MESO-TCGA-NQ-A57I-01	3	0.657527	Dead	0.657527	Progression
TCGA.MESO-TCGA-TS-A7P3-01	3	22.6518	Dead	22.6518	Censored
TCGA.MESO-TCGA-UD-AAC4-01	3	23.6381	Dead	8.77799	Progression
TCGA.MESO-TCGA-UD-AAC7-01	3	13.3478	Dead	8.71223	Progression
TCGA.MESO-TCGA-MQ-A4LJ-01	3	23.3093	Dead	13.4464	Progression
TCGA.MESO-TCGA-UT-A88E-01	3	14.2683	Dead	3.97804	Progression
TCGA.MESO-TCGA-SH-A7BH-01	3	7.98895	Dead	4.10954	Progression
TCGA.MESO-TCGA-LK-A4O5-01	3	12.7231	Dead	12.7231	Progression
TCGA.MESO-TCGA-TS-A8AS-01	3	26.1367	Dead	26.1367	Censored
TCGA.MESO-TCGA-UD-AABZ-01	3	6.47664	Dead	6.47664	Progression
TCGA.MESO-TCGA-SC-A6LR-01	3	38.3996	Alive	38.3996	Censored
TCGA.MESO-TCGA-MQ-A4LI-01	3	18.8053	Dead	13.6766	Progression
TCGA.MESO-TCGA-MQ-A6BL-01	3	10.9478	Dead	6.115	Progression
TCGA.MESO-TCGA-SH-A9CU-01	3	24.0655	Dead	24.0655	Progression
TCGA.MESO-TCGA-TS-A8AF-01	3	11.7697	Dead	10.6848	Progression
TCGA.MESO-TCGA-YS-A95B-01	3	1.28218	Dead	1.28218	Progression
TCGA.MESO-TCGA-TS-A8AI-01	3	10.7834	Dead	10.7834	Censored
TCGA.MESO-TCGA-UD-AAC1-01	3	25.9394	Dead	2.79449	Progression
TCGA.MESO-TCGA-LK-A4O4-01	3	31.1997	Dead	31.1997	Censored
TCGA.MESO-TCGA-SC-AA5Z-01	3	21.8299	Alive	21.8299	Censored
TCGA.MESO-TCGA-ZN-A9VO-01	3	8.58073	Alive	8.58073	Censored
TCGA.MESO-TCGA-MQ-A6BQ-01	3	77.5553	Alive	77.5553	Censored
TCGA.MESO-TCGA-3U-A98E-01	3	62.9911	Alive	41.3256	Progression
TCGA.MESO-TCGA-3U-A98D-01	3	4.66844	Dead	4.10954	Progression
TCGA.MESO-TCGA-3U-A98H-01	3	38.0051	Dead	26.2353	Progression
TCGA.MESO-TCGA-TS-A7P8-01	3	15.0245	Dead	9.89578	Progression
TCGA.MESO-TCGA-TS-A7OY-01	3	8.38347	Dead	8.38347	Censored
TCGA.MESO-TCGA-TS-A7OZ-01	3	27.7476	Dead	27.7476	Censored
TCGA.MESO-TCGA-UT-A88C-01	3	28.3723	Dead	15.7478	Progression
TCGA.MESO-TCGA-UD-AABY-01	3	27.7148	Dead	1.54519	Progression
TCGA.MESO-TCGA-XT-AASU-01	3	4.66844	Dead	4.37255	Progression
TCGA.MESO-TCGA-3H-AB3K-01	3	56.3829	Dead	27.649	Progression
TCGA.MESO-TCGA-LK-A4NW-01	3	17.9505	Dead	17.9505	Progression
TCGA.MESO-TCGA-UD-AAC6-01	3	14.9916	Dead	4.14242	Progression
TCGA.MESO-TCGA-LK-A4O2-01	3	1.87395	Dead	1.87395	Progression
TCGA.MESO-TCGA-TS-A7P0-01	3	41.4571	Dead	9.10675	Progression
TCGA.MESO-TCGA-TS-A7P1-01	3	18.5094	Dead	16.2409	Progression
TCGA.MESO-TCGA-3H-AB3O-01	3	42.805	Dead	20.6135	Progression
TCGA.MESO-TCGA-ZN-A9VU-01	3	32.1202	Alive	19.2327	Progression
TCGA.MESO-TCGA-SC-A6LN-01	3	13.6108	Dead	13.6108	Censored
TCGA.MESO-TCGA-3H-AB3M-01	3	29.0956	Dead	3.51777	Progression
TCGA.MESO-TCGA-ZN-A9VQ-01	3	16.4053	Alive	10.2903	Progression
TCGA.MESO-TCGA-SH-A7BD-01	3	15.0902	Dead	6.57527	Progression
TCGA.MESO-TCGA-UT-A97Y-01	3	4.73419	Dead	4.73419	Progression
TCGA.MESO-TCGA-ZN-A9VS-01	3	40.3722	Alive	33.6983	Progression
TCGA.MESO-TCGA-TS-A8AV-01	3	0	Dead	NA	Censored
TCGA.MESO-TCGA-MQ-A6BR-01	3	68.7116	Alive	21.8628	Progression
TCGA.MESO-TCGA-MQ-A4LC-01	3	91.725	Dead	62.7281	Progression
TCGA.MESO-TCGA-TS-A8AY-01	3	15.419	Dead	15.419	Censored
TCGA.MESO-TCGA-SC-A6LP-01	3	2.56436	Dead	2.56436	Progression
TCGA.MESO-TCGA-MQ-A6BN-01	3	24.8874	Dead	15.945	Progression
TCGA.MESO-TCGA-YS-AA4M-01	3	2.76161	Dead	NA	Progression
TCGA.MESO-TCGA-MQ-A4LP-01	3	17.3258	Dead	17.3258	Censored
TCGA.MESO-TCGA-SC-A6LM-01	3	28.9641	Dead	11.9341	Progression
TCGA.MESO-TCGA-3U-A98J-01	3	24.3614	Dead	24.3614	Progression
TCGA.MESO-TCGA-LK-A4O7-01	3	11.5067	Dead	11.5067	Progression
TCGA.MESO-TCGA-YS-A95C-01	3	4.37255	Dead	4.37255	Censored
TCGA.MESO-TCGA-MQ-A4LM-01	3	5.19446	Dead	3.71503	Progression
TCGA.MESO-TCGA-3H-AB3T-01	3	13.6108	Dead	10.2574	Progression
TCGA.MESO-TCGA-UT-A88D-01	3	27.0572	Dead	27.0572	Censored
TCGA.MESO-TCGA-MQ-A4KX-01	3	80.8429	Dead	15.4848	Progression
TCGA.MESO-TCGA-3U-A98I-01	3	28.2737	Dead	13.282	Progression
TCGA.MESO-TCGA-TS-A7OU-01	3	55.0679	Dead	55.0679	Censored
TCGA.MESO-TCGA-LK-A4O6-01	3	14.7286	Dead	14.7286	Progression
TCGA.MESO-TCGA-TS-A7P7-01	3	19.4299	Dead	19.4299	Censored
TCGA.MESO-TCGA-ZN-A9VW-01	3	2.76161	Dead	NA	Progression
