# Supplementary material for: De novo pyrimidine synthesis is a collateral metabolic vulnerability in NF2-deficient mesothelioma
Source: EMBO Mol Med. 2025 Jul 24;17(9):2258–98. doi: 10.1038/s44321-025-00278-4 (PMC12423300; doi:10.1038/s44321-025-00278-4)
Supplement: Supplementary file 26 — Source data Fig. 2 [file 44321_2025_278_MOESM26_ESM.zip]

Archive with 76 entries (63 files):
- Figure 2/
- __MACOSX/._Figure 2
- Figure 2/.DS_Store
- __MACOSX/Figure 2/._.DS_Store
- Figure 2/2G/
- __MACOSX/Figure 2/._2G
- Figure 2/2I/
- __MACOSX/Figure 2/._2I
- Figure 2/2N/
- __MACOSX/Figure 2/._2N
- Figure 2/2H/
- __MACOSX/Figure 2/._2H
- Figure 2/2F/
- __MACOSX/Figure 2/._2F
- Figure 2/2C/
- __MACOSX/Figure 2/._2C
- Figure 2/2M/
- __MACOSX/Figure 2/._2M
- Figure 2/2J/
- __MACOSX/Figure 2/._2J
- Figure 2/2K/
- __MACOSX/Figure 2/._2K
- Figure 2/2L/
- __MACOSX/Figure 2/._2L
- Figure 2/2E/
- __MACOSX/Figure 2/._2E
- Figure 2/2B/
- __MACOSX/Figure 2/._2B
- Figure 2/2G/.DS_Store
- __MACOSX/Figure 2/2G/._.DS_Store
- Figure 2/2G/2G.tif
- __MACOSX/Figure 2/2G/._2G.tif
- Figure 2/2I/.DS_Store
- __MACOSX/Figure 2/2I/._.DS_Store
- Figure 2/2I/2I.xlsx
- __MACOSX/Figure 2/2I/._2I.xlsx
- Figure 2/2N/.DS_Store
- __MACOSX/Figure 2/2N/._.DS_Store
- Figure 2/2N/2N.xlsx
- __MACOSX/Figure 2/2N/._2N.xlsx
- Figure 2/2H/.DS_Store
- __MACOSX/Figure 2/2H/._.DS_Store
- Figure 2/2H/2H_right.xlsx
- __MACOSX/Figure 2/2H/._2H_right.xlsx
- Figure 2/2H/2H_left.xlsx
- __MACOSX/Figure 2/2H/._2H_left.xlsx
- Figure 2/2F/.DS_Store
- __MACOSX/Figure 2/2F/._.DS_Store
- Figure 2/2F/Figure 2F.tif
- __MACOSX/Figure 2/2F/._Figure 2F.tif
- Figure 2/2C/.DS_Store
- __MACOSX/Figure 2/2C/._.DS_Store
- Figure 2/2C/2C.xlsx
- __MACOSX/Figure 2/2C/._2C.xlsx
- Figure 2/2M/.DS_Store
- __MACOSX/Figure 2/2M/._.DS_Store
- Figure 2/2M/2M.xlsx
- __MACOSX/Figure 2/2M/._2M.xlsx
- Figure 2/2J/.DS_Store
- __MACOSX/Figure 2/2J/._.DS_Store
- Figure 2/2J/2J.xlsx
- __MACOSX/Figure 2/2J/._2J.xlsx
- Figure 2/2K/.DS_Store
- __MACOSX/Figure 2/2K/._.DS_Store
- Figure 2/2K/2K.xlsx
- __MACOSX/Figure 2/2K/._2K.xlsx
- Figure 2/2L/.DS_Store
- __MACOSX/Figure 2/2L/._.DS_Store
- Figure 2/2L/2L.xlsx
- __MACOSX/Figure 2/2L/._2L.xlsx
- Figure 2/2E/.DS_Store
- __MACOSX/Figure 2/2E/._.DS_Store
- Figure 2/2E/Figure 2E.tif
- __MACOSX/Figure 2/2E/._Figure 2E.tif
- Figure 2/2B/2B.xlsx
- __MACOSX/Figure 2/2B/._2B.xlsx
