# Supplementary material for: De novo pyrimidine synthesis is a collateral metabolic vulnerability in NF2-deficient mesothelioma
Source: EMBO Mol Med. 2025 Jul 24;17(9):2258–98. doi: 10.1038/s44321-025-00278-4 (PMC12423300; doi:10.1038/s44321-025-00278-4)
Supplement: Supplementary file 26 — Source data Fig. 2 [file 44321_2025_278_MOESM26_ESM.zip › Figure 2/2I/2I.xlsx]

## Sheet: Sheet1
NF2
LOW NF2	High NF2
2.0052	29.4903
6.4904	29.624
9.0768	29.8955
9.1948	31.5982
9.2225	32.5923
9.842	34.1871
14.001	59.8538
15.9896	65.2547
