# Supplementary material for: De novo pyrimidine synthesis is a collateral metabolic vulnerability in NF2-deficient mesothelioma
Source: EMBO Mol Med. 2025 Jul 24;17(9):2258–98. doi: 10.1038/s44321-025-00278-4 (PMC12423300; doi:10.1038/s44321-025-00278-4)
Supplement: Supplementary file 26 — Source data Fig. 2 [file 44321_2025_278_MOESM26_ESM.zip › Figure 2/2N/2N.xlsx]

## Sheet: Sheet1
DHODH
Low NF2	High NF2
	8.67
80.62	43.21
95.57	3.36
36.4	47.8
23	56.18
73.07	0
43.03	21.53
59.96	4.17
4.79	58.59
16.85	19.44
48.94	48.31
91.73	31.88
77.84	71.16
24	70.05
52.17	30.89
11.65	72.59
25.73	32.48
7.55	59.87
141.23	17.78
167.69	72.04
111.72	2.68
27.09	24.6
21.85	9.95
38.81	52.28
25.68	70.24
56.41	17.8
62.09	93.82
1.52	10.28
28.1	60.74
53.31	43.39
9.38	52.04
7.72	10.88
80.24	33.13
6.66	12.54
2.86	24.45
3.06	35.14
4.39	69.85
27.3	62.34
85.75	83.88
118.93	28.74
142.35	0
25.71	53.7
77.18	16.31
76.56	41.27
113.64	53.75
35.64	64.14
6.4	36.91
43.89	7.23
31.04	50.5
76.67	45.14
41.56	84.96
86.9	64.67
83.23	32.28
80.84	99.5
21.28	83.38
7.31	66.36
150.29	38.41
41	83.33
31.96	78.43
12.79	43.24
9.85	53.16
47.35	68.67
76.73	32.06
35.03	2.13
60.97	19.43
92.68	69.43
10.68	52.82
45.6	71.58
99.14	41.02
53.53	79.42
44.78	39.66
23.75	62.58
46.15	0
16.45	1.94
29.32	64.36
164.76	46.13
66.73	25
15.09	57.32
99.15	11.51
0.49	21.02
75.33	40.83
46.6	16.84
48.72	59.59
34.03	60.64
60.39	22.36
175.95	72.64
2	54.89
0.73	36.05
52.93	0
12.15	23.72
65.45	52.35
81.37	13.77
10.94	16.25
53.21	65.04
78.8	24.25
221.17	55.91
24.19	72.41
55.99	33.84
75.65	8.62
56.99	55.26
35.59	21.69
48.09	18.12
135.27	43.69
5.49	51.35
197	16.46
87.75	50.05
82.11	45.97
115.32	47.14
95.74	28.18
19.37	50.26
6	71.2
5.26	28.05
26.44	50.91
104.61	47.1
62.9	49.65
0.35	22.09
23.37	0
60.11	15.17
29.83	47.1
213.04	17.57
48.17	21.95
73.54	58.18
26.73	59.22
45.63	55.67
131.85	49.14
57.58	44.14
75.47	10.35
97.44	27.18
12.46	95.67
0	32.48
44.16	44.04
21.32	88.27
24.39	131.25
82.11	81.7
92.35	87.27
63.43	90.38
239.09	42.67
89.13	0
33.02	41.16
47.64	24.93
12.9	9.9
18.04	33.2
95.56	46.2
34.89	77.92
41.44	10
0	22.81
252.23	93.36
43.64	62.88
55.22	57.89
63.9	32.74
26.73	66.27
11.94	59.13
24.94	73.77
160.54	0
73.05	103.52
24.1	28.76
159.22	49.66
45.65	97.35
30.49	95.65
14.55	40.69
3.84	29.61
78.77	0
174.35	16.37
70.28	0
51.22	23.77
8.97	16.83
48.71	24.88
206.24	0
21.02	18.45
74.41	82.73
163.1	91.41
2.62	45.29
35.93	43.47
35	42.71
43.18	82.63
0.69	0
40.27	82.33
20.81	19.45
73.75	21.64
