# Supplementary material for: De novo pyrimidine synthesis is a collateral metabolic vulnerability in NF2-deficient mesothelioma
Source: EMBO Mol Med. 2025 Jul 24;17(9):2258–98. doi: 10.1038/s44321-025-00278-4 (PMC12423300; doi:10.1038/s44321-025-00278-4)
Supplement: Supplementary file 26 — Source data Fig. 2 [file 44321_2025_278_MOESM26_ESM.zip › Figure 2/2C/2C.xlsx]

## Sheet: Sheet1
KEGG Enrichemnt Analysis from Metascape
GroupID	Category	Description	LogP	Log(q-value)	Genes	Symbols	InTerm_InList
1_Summary	KEGG Pathway	Ribosome biogenesis in eukaryotes	-8.79585	-6.2493	6949,10171,10607,10813,23160,28987,51602,65083,84135,134430	TCOF1,RCL1,TBL3,UTP14A,WDR43,NOB1,NOP58,NOL6,UTP15,WDR36	10/-
1_Member	KEGG Pathway	Ribosome biogenesis in eukaryotes	-8.79585	-6.2493	6949,10171,10607,10813,23160,28987,51602,65083,84135,134430	TCOF1,RCL1,TBL3,UTP14A,WDR43,NOB1,NOP58,NOL6,UTP15,WDR36	10/164
2_Summary	KEGG Pathway	Biosynthesis of amino acids	-7.58744	-5.34193	587,875,2806,5723,5831,26227,29968	BCAT2,CBS,GOT2,PSPH,PYCR1,PHGDH,PSAT1	7/-
2_Member	KEGG Pathway	Biosynthesis of amino acids	-7.58744	-5.34193	587,875,2806,5723,5831,26227,29968	BCAT2,CBS,GOT2,PSPH,PYCR1,PHGDH,PSAT1	7/75
2_Member	KEGG Pathway	Cysteine and methionine metabolism	-5.62355	-3.55412	587,875,2806,26227,29968	BCAT2,CBS,GOT2,PHGDH,PSAT1	5/52
2_Member	KEGG Pathway	Glycine, serine and threonine metabolism	-4.65872	-2.71424	875,5723,26227,29968	CBS,PSPH,PHGDH,PSAT1	4/40
2_Member	KEGG Pathway	Carbon metabolism	-2.88267	-1.33613	2806,5723,26227,29968	GOT2,PSPH,PHGDH,PSAT1	4/115
3_Summary	KEGG Pathway	Biosynthesis of cofactors	-4.38192	-2.53435	587,790,1723,10797,25902,29968	BCAT2,CAD,DHODH,MTHFD2,MTHFD1L,PSAT1	6/-
3_Member	KEGG Pathway	Biosynthesis of cofactors	-4.38192	-2.53435	587,790,1723,10797,25902,29968	BCAT2,CAD,DHODH,MTHFD2,MTHFD1L,PSAT1	6/153
3_Member	KEGG Pathway	Pyrimidine metabolism	-1.62459	-0.439775	790,1723	CAD,DHODH	2/58
4_Summary	KEGG Pathway	Ribosome	-4.17035	-2.436	6182,29088,51073,51116,51373,55168	MRPL12,MRPL15,MRPL4,MRPS2,MRPS17,MRPS18A	6/-
4_Member	KEGG Pathway	Ribosome	-4.17035	-2.436	6182,29088,51073,51116,51373,55168	MRPL12,MRPL15,MRPL4,MRPS2,MRPS17,MRPS18A	6/167
5_Summary	KEGG Pathway	One carbon pool by folate	-4.13744	-2.436	2618,10797,25902	GART,MTHFD2,MTHFD1L	3/-
5_Member	KEGG Pathway	One carbon pool by folate	-4.13744	-2.436	2618,10797,25902	GART,MTHFD2,MTHFD1L	3/20
6_Summary	KEGG Pathway	Renin-angiotensin system	-3.95003	-2.30658	4311,7064,57486	MME,THOP1,NLN	3/-
6_Member	KEGG Pathway	Renin-angiotensin system	-3.95003	-2.30658	4311,7064,57486	MME,THOP1,NLN	3/23
7_Summary	KEGG Pathway	African trypanosomiasis	-3.32602	-1.73372	3606,5332,7064,9181,83660	IL18,PLCB4,THOP1,ARHGEF2,TLN2	5/-
7_Member	KEGG Pathway	African trypanosomiasis	-3.32602	-1.73372	3606,5332,7064	IL18,PLCB4,THOP1	3/37
7_Member	KEGG Pathway	Shigellosis	-1.72094	-0.50194	3606,5332,9181,83660	IL18,PLCB4,ARHGEF2,TLN2	4/247
8_Summary	KEGG Pathway	2-Oxocarboxylic acid metabolism	-2.56477	-1.05962	587,2806,790,5831	BCAT2,GOT2,CAD,PYCR1	4/-
8_Member	KEGG Pathway	2-Oxocarboxylic acid metabolism	-2.56477	-1.05962	587,2806	BCAT2,GOT2	2/19
8_Member	KEGG Pathway	Alanine, aspartate and glutamate metabolism	-1.99518	-0.703909	790,2806	CAD,GOT2	2/37
8_Member	KEGG Pathway	Arginine and proline metabolism	-1.74552	-0.50194	2806,5831	GOT2,PYCR1	2/50
9_Summary	KEGG Pathway	Gastric acid secretion	-2.4199	-0.952542	4638,5332,7430,5106,5564,83660	MYLK,PLCB4,EZR,PCK2,PRKAB1,TLN2	6/-
9_Member	KEGG Pathway	Gastric acid secretion	-2.4199	-0.952542	4638,5332,7430	MYLK,PLCB4,EZR	3/76
9_Member	KEGG Pathway	Glucagon signaling pathway	-2.00895	-0.703909	5106,5332,5564	PCK2,PLCB4,PRKAB1	3/107
9_Member	KEGG Pathway	Platelet activation	-1.83687	-0.569083	4638,5332,83660	MYLK,PLCB4,TLN2	3/124
9_Member	KEGG Pathway	Apelin signaling pathway	-1.70606	-0.50194	4638,5332,5564	MYLK,PLCB4,PRKAB1	3/139
9_Member	KEGG Pathway	Oxytocin signaling pathway	-1.59068	-0.424345	4638,5332,5564	MYLK,PLCB4,PRKAB1	3/154
9_Member	KEGG Pathway	Adipocytokine signaling pathway	-1.48515	-0.336547	5106,5564	PCK2,PRKAB1	2/69
10_Summary	KEGG Pathway	Tight junction	-2.27996	-0.84736	5010,5564,7430,9181,3606	CLDN11,PRKAB1,EZR,ARHGEF2,IL18	5/-
10_Member	KEGG Pathway	Tight junction	-2.27996	-0.84736	5010,5564,7430,9181	CLDN11,PRKAB1,EZR,ARHGEF2	4/169
10_Member	KEGG Pathway	Pathogenic Escherichia coli infection	-2.04929	-0.706868	3606,5010,7430,9181	IL18,CLDN11,EZR,ARHGEF2	4/197
11_Summary	KEGG Pathway	AGE-RAGE signaling pathway in diabetic complications	-2.08899	-0.706868	2152,5332,6777,1021	F3,PLCB4,STAT5B,CDK6	4/-
11_Member	KEGG Pathway	AGE-RAGE signaling pathway in diabetic complications	-2.08899	-0.706868	2152,5332,6777	F3,PLCB4,STAT5B	3/100
11_Member	KEGG Pathway	Non-small cell lung cancer	-1.45135	-0.31978	1021,6777	CDK6,STAT5B	2/72
11_Member	KEGG Pathway	Chronic myeloid leukemia	-1.40864	-0.293457	1021,6777	CDK6,STAT5B	2/76
12_Summary	KEGG Pathway	Protein digestion and absorption	-2.05394	-0.706868	4311,6510,6520	MME,SLC1A5,SLC3A2	3/-
12_Member	KEGG Pathway	Protein digestion and absorption	-2.05394	-0.706868	4311,6510,6520	MME,SLC1A5,SLC3A2	3/103
