# Supplementary material for: De novo pyrimidine synthesis is a collateral metabolic vulnerability in NF2-deficient mesothelioma
Source: EMBO Mol Med. 2025 Jul 24;17(9):2258–98. doi: 10.1038/s44321-025-00278-4 (PMC12423300; doi:10.1038/s44321-025-00278-4)
Supplement: Supplementary file 26 — Source data Fig. 2 [file 44321_2025_278_MOESM26_ESM.zip › Figure 2/2M/2M.xlsx]

## Sheet: Sheet1
CAD
Low NF2	High NF2
110	95.5
130.67	90.78
53	95.61
36.53	72.98
17.22	76.48
52.55	20
21.53	42.94
196.68	96.27
2.05	29.84
17.83	22.81
24.11	73.38
74.28	105.8
80.33	82.86
108.37	63.95
129.37	46.79
93.46	134.2
127.94	10.17
86.29	130.48
77.98	76.39
114.37	112.65
104.24	46.71
67.63	72.1
81.81	97.74
101.12	59.6
134.41	144.64
165.61	69.75
82.61	116.67
58.22	44.23
45.2	124.06
55.58	44.49
70.63	31.41
79.58	29.02
138.2	82.45
110.02	101.25
79.43	64.95
91.06	101.45
153.5	52.7
162.12	30.08
203.26	12.09
181.61	92.12
187.89	0
103.14	97.9
116.86	72.28
147.33	136.32
76.61	111.78
119.77	99.58
126.27	42.24
169.8	103.78
80.63	114.86
106.07	161.02
101.88	112.5
93.62	100.45
155.63	95.89
161.23	91.08
117.5	132.54
153.41	87.04
52.05	156.38
185.39	100
85.75	0
97.74	97.78
125.28	93.16
46.65	122.58
139.55	72.55
71.45	89.32
31.59	130.74
81.65	165.22
43.03	142.59
122.16	59.17
76.58	49.75
121.21	53.45
135.72	57.56
128.81	79.55
14.51	12.65
132.78	38.82
163.72	89.46
78.5	47.13
174.44	22.86
88.58	110.44
135.94	50.09
2.57	24.28
103.72	40.58
45.88	81.12
65.44	112.31
121.5	94.08
71.83	125.42
80.19	44.23
6.96	163.41
15.67	128.82
62.75	65.07
49.69	90.79
84.61	61.79
71.61	52.63
104.82	66.15
57.5	105.19
41.06	71.04
67.33	100.13
77.29	56.78
89.71	92.26
8.28	56.89
102.13	20.08
117.75	94.82
50.1	19.44
59.72	68.63
140.85	18.59
246.22	29.91
107.14	179.21
85.9	80.98
120.99	174.12
157.59	60.2
6.2	138.32
62.32	139.55
7.42	59.49
145.83	88.92
71.83	127.36
207.75	70.8
2.28	86.75
102.57	19.11
60.44	56.75
109.32	60.56
163.28	83.85
103.91	95.75
131.74	81.22
110.61	45.48
68.02	127.5
221.79	128.04
164.96	180.88
96.25	71.35
50	118
98.79	153.27
116.26	102.02
56.27	83.97
30.68	51.15
67.32	110.59
118.86	60.22
119.94	112
64.94	59.34
94.14	67.3
121.33	200
49.51	158.33
127.51	51.95
8.95	55.9
66.36	59.65
107.08	126.92
90.25	113.33
49.18	48.39
5.91	82.36
235.87	66.6
39.22	123.61
91.88	152.6
170.04	134.23
48.86	124.95
30.99	66.74
24.85	57.16
	112.83
105.3	40.38
55.4	185.81
89.5	58.53
36.6	107.17
32.63	99.73
8	98.2
24.87	90.68
47.29	59.85
164.59	56.29
74.25	63.79
136.28	19.21
70.42	80.3
91.64	92.17
88.03	86.88
105.98	62.93
93.72	71.97
180.85	82.28
96.42	146.42
134.7	94.32
60.52	33.11
99.19	95.37
108.96	53.16
0	0
114.1	82.69
27.25	72.89
57.67	64.12
