# Supplementary material for: De novo pyrimidine synthesis is a collateral metabolic vulnerability in NF2-deficient mesothelioma
Source: EMBO Mol Med. 2025 Jul 24;17(9):2258–98. doi: 10.1038/s44321-025-00278-4 (PMC12423300; doi:10.1038/s44321-025-00278-4)
Supplement: Supplementary file 26 — Source data Fig. 2 [file 44321_2025_278_MOESM26_ESM.zip › Figure 2/2J/2J.xlsx]

## Sheet: Sheet1
CAD
LOW NF2	High NF2
101.53	242.84
187.74	58.24
118.69	197.98
203.4	84.01
199.69	124.58
15.26	62.42
105.71	72.17
206.45	195.36
