# Supplementary material for: De novo pyrimidine synthesis is a collateral metabolic vulnerability in NF2-deficient mesothelioma
Source: EMBO Mol Med. 2025 Jul 24;17(9):2258–98. doi: 10.1038/s44321-025-00278-4 (PMC12423300; doi:10.1038/s44321-025-00278-4)
Supplement: Supplementary file 26 — Source data Fig. 2 [file 44321_2025_278_MOESM26_ESM.zip › Figure 2/2K/2K.xlsx]

## Sheet: Sheet1
DHODH
LOW NF2	High NF2
213.67	228.79
275.21	157.76
245.2	197.77
202.23	136.18
181.32	185.32
201.52	151.01
256.87	149.94
223.33	194.96
