# Supplementary material for: De novo pyrimidine synthesis is a collateral metabolic vulnerability in NF2-deficient mesothelioma
Source: EMBO Mol Med. 2025 Jul 24;17(9):2258–98. doi: 10.1038/s44321-025-00278-4 (PMC12423300; doi:10.1038/s44321-025-00278-4)
Supplement: Supplementary file 26 — Source data Fig. 2 [file 44321_2025_278_MOESM26_ESM.zip › Figure 2/2L/2L.xlsx]

## Sheet: Sheet1
NF2
Low NF2	High NF2
0	21.3016
0	21.5892
0	21.7115
0	21.964
0	22.1613
0	22.6368
0	22.6839
0	23.2394
0	23.3636
0	23.5294
0	23.6066
0	23.7037
0	23.913
0	23.9867
0	24.1508
0	24.1653
0	24.3357
0	24.4186
0	24.4995
0	24.5342
0	24.5423
0	24.6256
0	25.3329
0	25.601
0	25.7576
0	26.0366
0	26.3566
0	26.4139
0	26.4987
0	26.5109
0	26.5126
0	26.5696
0	26.634
0	26.7059
0	26.8927
0	26.9307
0	27.1605
0	27.2422
0	27.3756
0	27.6627
0	27.7778
0	27.8571
0	27.9492
0	28
0	28.0156
0	28.2528
0	28.4553
0.038183	28.5612
0.069493	28.5714
0.070423	28.6199
0.086655	28.6957
0.093985	28.7595
0.099404	28.839
0.108853	28.9587
0.118624	29.0323
0.138696	29.2232
0.14245	29.368
0.158983	29.4118
0.161812	29.4118
0.1657	29.4534
0.16835	29.6748
0.170648	29.9011
0.171086	29.9213
0.177305	29.9472
0.178015	30
0.183993	30.1887
0.184247	30.4174
0.185874	30.5451
0.193237	30.7087
0.197044	30.7806
0.204082	31.0992
0.205761	31.1966
0.243902	31.3072
0.244021	31.3462
0.248756	31.405
0.250627	31.4471
0.265369	31.5488
0.289226	31.6017
0.297619	31.8985
0.303644	31.9479
0.314218	32.0777
0.317058	32.2889
0.330033	32.6165
0.355872	32.6241
0.367309	32.6511
0.368664	32.6599
0.375587	33.0317
0.392773	33.6765
0.403458	34.8624
0.433526	35.1639
0.46729	35.2475
0.471698	35.4317
0.483871	35.6155
0.485437	35.7035
0.488599	36.6667
0.502232	37.2637
0.507614	37.8608
0.518807	37.8731
0.522193	37.979
0.526316	38.4138
0.534759	38.8629
0.537634	39.823
0.584532	39.9404
0.589971	40.6849
0.592495	40.7523
0.597907	40.8685
0.5997	40.9645
0.621118	41.1335
0.628931	41.4711
0.667408	41.6244
0.672043	41.9303
0.678733	41.9377
0.684151	42.1763
0.715215	42.4528
0.722022	42.5469
0.726686	42.5532
0.757576	42.6257
0.759144	42.7065
0.760456	42.8904
0.769231	43.1162
0.775194	43.4263
0.787402	43.4343
0.796178	44.0693
0.806916	44.373
0.816327	44.7168
0.827815	45.1807
0.833333	45.3039
0.834725	45.3863
0.847458	45.9184
0.884956	46.0863
0.887688	46.4797
0.892857	46.4812
0.913838	46.6667
0.932642	47.1437
0.934579	47.5504
0.952381	47.5655
0.954198	48.374
0.958773	48.8889
1	49.0196
1.02041	49.1836
1.05411	50.144
1.07239	50.4149
1.08254	50.4906
1.0919	50.6394
1.14942	51.0121
1.1643	51.4304
1.19284	52.1812
1.20482	52.5114
1.20482	52.7778
1.22699	53.0478
1.22915	53.298
1.23153	53.3828
1.23203	54.5914
1.25	55.4878
1.25628	55.618
1.26706	56.338
1.28088	58.2569
1.28676	58.5445
1.2931	58.5859
1.31376	58.6093
1.32013	59.68
1.32626	59.8717
1.35841	60.5273
1.36726	64.4045
1.37741	65.2372
1.38408	65.5293
1.40056	65.6688
1.40845	66.6667
1.43575	66.7842
1.43885	67.1039
1.44312	67.4883
1.44628	71.7949
1.48148	72.2363
1.48262	73.7846
1.50538	74.5628
1.53139	74.88
1.54494	75
1.56951	77.3532
1.58878	80.2179
1.60428	83.3216
1.64958	148.837
1.71544	288.889
1.73941	289.362
1.75439	292.308
