# Supplementary material for: De novo pyrimidine synthesis is a collateral metabolic vulnerability in NF2-deficient mesothelioma
Source: EMBO Mol Med. 2025 Jul 24;17(9):2258–98. doi: 10.1038/s44321-025-00278-4 (PMC12423300; doi:10.1038/s44321-025-00278-4)
Supplement: Supplementary file 26 — Source data Fig. 2 [file 44321_2025_278_MOESM26_ESM.zip › Figure 2/2B/2B.xlsx]

## Sheet: Sheet1
	RNA-Seq		Proteomics
Gene	log2FoldChange	pvalue	FoldChange	pvalue
PCK2	2.22312	3.33e-96	2.03495	0.00863205
MME	1.7441	1.83e-52	3.21038	0.00182421
MGLL	1.4672	1.76e-103	2.14027	0.000647474
MYLK	1.36913	5.4e-40	1.73916	0.00369195
PHGDH	1.3128	1.13e-51	1.617	0.00235141
PSAT1	1.27949	3.71e-59	1.88994	6.5e-05
ZNF598	1.27113	6.76e-49	1.86718	0.00276989
NLE1	1.2207	2.37e-31	1.48364	0.0232744
ANXA3	1.17703	2.77e-33	2.28821	0.00026991
F3	1.13096	7.72e-40	1.87498	0.00149448
CBS	1.12154	1.86e-15	1.49971	0.00466693
NSUN5	1.08409	1.17e-18	1.47852	0.0031806
PLCB4	1.07435	1.78e-24	2.25474	0.00204102
MACROD1	1.03307	1.47e-13	1.55545	0.0129348
PM20D2	1.01411	3.25e-19	3.23385	1.66e-06
HMGA1	1.01305	5.24e-44	1.53693	0.0117047
CLDN11	1.00411	1.16e-44	1.30682	0.0187651
MTHFD1L	0.993271	4.78e-35	1.33687	0.0234335
SH2D5	0.986228	1.61e-26	1.4794	0.0248447
PYCR1	0.984578	1.72e-19	1.58881	0.00214186
PPP1R13L	0.977937	4e-16	1.6241	0.019097
RND3	0.9711	2.7e-37	1.47581	0.0025272
MRPL15	0.963219	1.6e-15	1.54181	0.00910085
TRMT61A	0.941062	5.7e-13	1.36366	0.0336278
BOP1	0.924915	5.15e-17	1.47169	0.00682651
RRP12	0.909612	1.22e-23	1.42943	0.000156052
WWC1	0.901157	1.35e-31	2.73484	0.000293219
AXL	0.87465	8.01e-34	1.42179	0.0390293
PISD	0.874405	4.95e-22	1.4395	0.046475
UAP1	0.850064	1.69e-29	1.65425	1.03e-06
ARHGEF2	0.838693	1.28e-33	1.37071	0.000578901
PSPH	0.818111	3.26e-14	1.49664	0.0356002
MTHFD2	0.810688	1.75e-19	1.41763	0.00475819
BCS1L	0.809757	3.64e-09	1.52444	0.000455296
MYBBP1A	0.807463	2.81e-16	1.48413	0.000127203
MYEF2	0.80286	3.25e-07	2.08933	0.000446706
RCL1	0.78648	0.00031426	1.72011	0.00188012
NIFK	0.78626	8.69e-15	1.38108	0.00170069
CAD	0.780106	2.66e-23	1.31998	0.00381292
TPD52	0.779749	8.1e-05	2.12434	0.0120553
STK24	0.777787	2.08e-15	1.53873	0.00795725
SLC1A5	0.77597	9.3e-23	1.36505	0.0145179
CDK6	0.774405	1.67e-10	1.78592	0.00545347
IL18	0.770368	9.46e-18	1.65593	0.00773606
RSL1D1	0.762872	9.4e-16	1.33212	0.0412741
TIMM44	0.75681	1.74e-15	1.32066	0.00449033
SLC3A2	0.744795	9.82e-23	2.01559	0.000266278
DHX37	0.730864	4.11e-14	1.53916	0.000192984
TRAP1	0.730582	6.88e-17	1.34411	0.00103219
SIPA1L3	0.712398	8.52e-12	1.73522	0.00573483
ORC5	0.708582	5.03e-07	1.44899	0.0168208
CAPG	0.701552	2.32e-08	1.3714	0.00701517
PDCD11	0.695085	2.11e-13	1.37528	0.000531681
DDX10	0.693625	5.29e-13	1.40942	0.0128534
RRP1	0.69353	4e-11	1.39858	0.0134602
NOL6	0.679974	5.43e-11	1.33707	0.00617856
MRPS17	0.675623	0.0034961	1.46369	0.0252875
NOP14	0.67245	9.37e-14	1.43439	0.0285761
PAWR	0.671337	4.37e-14	1.74065	0.000542306
NDUFAF2	0.66167	3.25e-07	1.35878	0.0151388
EEF1E1	0.659051	6.21e-05	1.54648	0.00391926
DDX27	0.650146	4.52e-11	1.32577	0.000212408
RPF2	0.646946	1.48e-09	1.79571	0.000622639
MBLAC2	0.637066	2.28e-05	1.41614	0.0108505
NOC3L	0.63194	5.89e-09	1.62638	0.000536725
PUS7	0.622787	1.42e-05	2.0443	0.00161385
MRPL4	0.618305	2.46e-10	1.44108	0.00669727
PDE4DIP	0.613603	6.73e-17	1.31301	0.00938371
TAMM41	0.611474	0.00136932	1.65376	0.043383
PTER	0.6069	3.06e-08	1.34532	0.000648397
SNX8	0.604336	2.66e-12	1.60172	0.00330801
TCOF1	0.592037	1.34e-10	1.3423	0.0187055
BCAT2	0.591261	6.9e-06	1.47856	1.24e-05
DDX56	0.590019	3.61e-10	1.36914	0.000241915
EHD4	0.589642	2.85e-06	1.36312	0.0473371
NUP210	0.588868	8.51e-09	1.3653	9.44e-05
POLB	0.580753	0.00408515	2.14255	0.0137227
MRPS18A	0.577861	4.45e-06	1.4648	0.00338826
C11orf68	0.576764	5.73e-10	1.46289	0.0171187
WDR43	0.574484	3.8e-09	1.75623	0.041331
WDR36	0.560247	5.2e-09	1.34299	0.0125353
MRPL12	0.55663	0.00044158	1.55135	0.0363857
LYAR	0.550158	4.78e-07	1.31519	0.00267703
PRKAB1	0.539266	1.65e-06	1.45268	0.0464124
TRMT5	0.53702	0.00142596	1.58651	0.0129539
PFDN2	0.535824	2.86e-07	1.31101	0.0116343
DPH1	0.523225	3.04e-07	1.44861	0.00123704
DHODH	0.519394	0.0001767	1.5228	0.00970917
HGS	0.516324	5.99e-12	1.32153	0.00550328
RRP1B	0.516265	6.04e-08	1.35979	0.000671233
TEX10	0.512933	0.00011248	1.66191	0.0173009
RRP15	0.504956	2.54e-05	1.69396	0.0270173
