# Supplementary material for: De novo pyrimidine synthesis is a collateral metabolic vulnerability in NF2-deficient mesothelioma
Source: EMBO Mol Med. 2025 Jul 24;17(9):2258–98. doi: 10.1038/s44321-025-00278-4 (PMC12423300; doi:10.1038/s44321-025-00278-4)
Supplement: Supplementary file 27 — Source data Fig. 3 [file 44321_2025_278_MOESM27_ESM.zip]

Archive with 114 entries (102 files):
- Figure 3/
- __MACOSX/._Figure 3
- Figure 3/3E/
- __MACOSX/Figure 3/._3E
- Figure 3/3B/
- __MACOSX/Figure 3/._3B
- Figure 3/3C/
- __MACOSX/Figure 3/._3C
- Figure 3/3D/
- __MACOSX/Figure 3/._3D
- Figure 3/.DS_Store
- __MACOSX/Figure 3/._.DS_Store
- Figure 3/3H/
- __MACOSX/Figure 3/._3H
- Figure 3/3A/
- __MACOSX/Figure 3/._3A
- Figure 3/3F/
- __MACOSX/Figure 3/._3F
- Figure 3/3G/
- __MACOSX/Figure 3/._3G
- Figure 3/3I/
- __MACOSX/Figure 3/._3I
- Figure 3/3E/.DS_Store
- __MACOSX/Figure 3/3E/._.DS_Store
- Figure 3/3E/3E_top.xlsx
- __MACOSX/Figure 3/3E/._3E_top.xlsx
- Figure 3/3E/3E_bottom.xlsx
- __MACOSX/Figure 3/3E/._3E_bottom.xlsx
- Figure 3/3B/.DS_Store
- __MACOSX/Figure 3/3B/._.DS_Store
- Figure 3/3B/3B_left.xlsx
- __MACOSX/Figure 3/3B/._3B_left.xlsx
- Figure 3/3B/3B_right.xlsx
- __MACOSX/Figure 3/3B/._3B_right.xlsx
- Figure 3/3C/3C_top.xlsx
- __MACOSX/Figure 3/3C/._3C_top.xlsx
- Figure 3/3C/.DS_Store
- __MACOSX/Figure 3/3C/._.DS_Store
- Figure 3/3C/3C_down.xlsx
- __MACOSX/Figure 3/3C/._3C_down.xlsx
- Figure 3/3D/.DS_Store
- __MACOSX/Figure 3/3D/._.DS_Store
- Figure 3/3D/3D_top/
- __MACOSX/Figure 3/3D/._3D_top
- Figure 3/3D/3D_down/
- __MACOSX/Figure 3/3D/._3D_down
- Figure 3/3H/.DS_Store
- __MACOSX/Figure 3/3H/._.DS_Store
- Figure 3/3H/3H.xlsx
- __MACOSX/Figure 3/3H/._3H.xlsx
- Figure 3/3A/3A_right.xlsx
- __MACOSX/Figure 3/3A/._3A_right.xlsx
- Figure 3/3A/.DS_Store
- __MACOSX/Figure 3/3A/._.DS_Store
- Figure 3/3A/3A_left.xlsx
- __MACOSX/Figure 3/3A/._3A_left.xlsx
- Figure 3/3F/H2452 sgNF2-1_DHODHi 1uM.tif
- __MACOSX/Figure 3/3F/._H2452 sgNF2-1_DHODHi 1uM.tif
- Figure 3/3F/H2452 sgCtrl_DHODHi 1uM.tif
- __MACOSX/Figure 3/3F/._H2452 sgCtrl_DHODHi 1uM.tif
- Figure 3/3F/H28 sgCtrl DHODHi 1uM.tif
- __MACOSX/Figure 3/3F/._H28 sgCtrl DHODHi 1uM.tif
- Figure 3/3F/H2452 sgNF2-2_DHODHi 1uM.tif
- __MACOSX/Figure 3/3F/._H2452 sgNF2-2_DHODHi 1uM.tif
- Figure 3/3F/H28 sgNF2-2_Vehicle.tif
- __MACOSX/Figure 3/3F/._H28 sgNF2-2_Vehicle.tif
- Figure 3/3F/H2452 sgNF2-1_Vehicle.tif
- __MACOSX/Figure 3/3F/._H2452 sgNF2-1_Vehicle.tif
- Figure 3/3F/H28 sgNF2-2 DHODHi 1uM.tif
- __MACOSX/Figure 3/3F/._H28 sgNF2-2 DHODHi 1uM.tif
- Figure 3/3F/H2452 sgNF2-2_Vehicle.tif
- __MACOSX/Figure 3/3F/._H2452 sgNF2-2_Vehicle.tif
- Figure 3/3F/H28 sgNF2-1_Vehicle.tif
- __MACOSX/Figure 3/3F/._H28 sgNF2-1_Vehicle.tif
- Figure 3/3F/H28 sgNF2-1 DHODHi 1uM.tif
- __MACOSX/Figure 3/3F/._H28 sgNF2-1 DHODHi 1uM.tif
- Figure 3/3F/H2452 sgCtrl_Vehicle.tif
- __MACOSX/Figure 3/3F/._H2452 sgCtrl_Vehicle.tif
- Figure 3/3G/.DS_Store
- __MACOSX/Figure 3/3G/._.DS_Store
- Figure 3/3G/3G_bottom.xlsx
- __MACOSX/Figure 3/3G/._3G_bottom.xlsx
- Figure 3/3G/3G_top.xlsx
- __MACOSX/Figure 3/3G/._3G_top.xlsx
- Figure 3/3I/3I.xlsx
- __MACOSX/Figure 3/3I/._3I.xlsx
- Figure 3/3D/3D_top/H2452 NF2 KO2.tif
- __MACOSX/Figure 3/3D/3D_top/._H2452 NF2 KO2.tif
- Figure 3/3D/3D_top/H2452 NF2 KO2 DHODHi.tif
- __MACOSX/Figure 3/3D/3D_top/._H2452 NF2 KO2 DHODHi.tif
- Figure 3/3D/3D_top/H2452 sgCtrl.tif
- __MACOSX/Figure 3/3D/3D_top/._H2452 sgCtrl.tif
- Figure 3/3D/3D_top/H2452 NF2 KO1.tif
- __MACOSX/Figure 3/3D/3D_top/._H2452 NF2 KO1.tif
- Figure 3/3D/3D_top/.DS_Store
- __MACOSX/Figure 3/3D/3D_top/._.DS_Store
- Figure 3/3D/3D_top/H2452 NF2 KO1 DHODHi.tif
- __MACOSX/Figure 3/3D/3D_top/._H2452 NF2 KO1 DHODHi.tif
- Figure 3/3D/3D_top/H2452 sgCtrl DHODHi 1uM.tif
- __MACOSX/Figure 3/3D/3D_top/._H2452 sgCtrl DHODHi 1uM.tif
- Figure 3/3D/3D_down/H28 sgCtrl.tif
- __MACOSX/Figure 3/3D/3D_down/._H28 sgCtrl.tif
- Figure 3/3D/3D_down/.DS_Store
- __MACOSX/Figure 3/3D/3D_down/._.DS_Store
- Figure 3/3D/3D_down/H28 NF2-KO2.tif
- __MACOSX/Figure 3/3D/3D_down/._H28 NF2-KO2.tif
- Figure 3/3D/3D_down/H28 sgCtrl DHODHi 1uM.tif
- __MACOSX/Figure 3/3D/3D_down/._H28 sgCtrl DHODHi 1uM.tif
- Figure 3/3D/3D_down/H28 NF2-KO2 DHODHi.tif
- __MACOSX/Figure 3/3D/3D_down/._H28 NF2-KO2 DHODHi.tif
- Figure 3/3D/3D_down/H28 NF2 KO1.tif
- __MACOSX/Figure 3/3D/3D_down/._H28 NF2 KO1.tif
- Figure 3/3D/3D_down/H28 NF2-KO1 DHODHi.tif
- __MACOSX/Figure 3/3D/3D_down/._H28 NF2-KO1 DHODHi.tif
