# Supplementary material for: De novo pyrimidine synthesis is a collateral metabolic vulnerability in NF2-deficient mesothelioma
Source: EMBO Mol Med. 2025 Jul 24;17(9):2258–98. doi: 10.1038/s44321-025-00278-4 (PMC12423300; doi:10.1038/s44321-025-00278-4)
Supplement: Supplementary file 27 — Source data Fig. 3 [file 44321_2025_278_MOESM27_ESM.zip › Figure 3/3E/3E_top.xlsx]

## Sheet: Sheet1
	H2452 sgCtrl			H2452 sgNF2-1			H2452 sgNF2-2
Vehicle	0.899383	1.03933	1.06129	1.06207	0.924138	1.01379	0.935058	1.12822	0.936721
DHODHi	0.639969	0.514191	0.499677	0.287338	0.322139	0.307256	0.27949	0.235077	0.28284
