# Supplementary material for: De novo pyrimidine synthesis is a collateral metabolic vulnerability in NF2-deficient mesothelioma
Source: EMBO Mol Med. 2025 Jul 24;17(9):2258–98. doi: 10.1038/s44321-025-00278-4 (PMC12423300; doi:10.1038/s44321-025-00278-4)
Supplement: Supplementary file 27 — Source data Fig. 3 [file 44321_2025_278_MOESM27_ESM.zip › Figure 3/3E/3E_bottom.xlsx]

## Sheet: Sheet1
	H28 sgCtrl			H28 sgNF2-1			H28 sgNF2-2
Vehicle	1.00544	0.91389	1.08067	1.09224	0.96505	0.942715	1.03205	1.05351	0.914443
DHODHi	0.654631	0.629246	0.555355	0.300483	0.329155	0.330701	0.399913	0.390917	0.4089
