# Supplementary material for: De novo pyrimidine synthesis is a collateral metabolic vulnerability in NF2-deficient mesothelioma
Source: EMBO Mol Med. 2025 Jul 24;17(9):2258–98. doi: 10.1038/s44321-025-00278-4 (PMC12423300; doi:10.1038/s44321-025-00278-4)
Supplement: Supplementary file 27 — Source data Fig. 3 [file 44321_2025_278_MOESM27_ESM.zip › Figure 3/3B/3B_left.xlsx]

## Sheet: Sheet1
	H2452			H2052
siCtrl	1	1	1	1	1	1
siCAD	0.960452	0.774648	0.884422	0.704453	0.70428	0.728448
siDHODH	0.830508	0.830986	0.798995	0.54251	0.548638	0.616379
