# Supplementary material for: De novo pyrimidine synthesis is a collateral metabolic vulnerability in NF2-deficient mesothelioma
Source: EMBO Mol Med. 2025 Jul 24;17(9):2258–98. doi: 10.1038/s44321-025-00278-4 (PMC12423300; doi:10.1038/s44321-025-00278-4)
Supplement: Supplementary file 27 — Source data Fig. 3 [file 44321_2025_278_MOESM27_ESM.zip › Figure 3/3C/3C_top.xlsx]

## Sheet: Sheet1
DHODHi(μM）	H2452 Parental			H2452 sgCtrl			H2452 sgNF2-1			H2452 sgNF2-2
0	100		3	100		3	100		3	100		3
1.5625	78.3781	2.79949	3	83.4031	3.24378	3	53.4138	2.24968	3	67.2238	1.05729	3
3.125	78.7506	0.88984	3	83.5716	3.15806	3	49.6572	1.97325	3	61.6044	2.59954	3
6.25	79.1935	0.962876	3	82.792	6.69702	3	49.8875	6.66571	3	61.7244	0.654047	3
12.5	78.0166	0.443411	3	83.5668	7.60191	3	48.9989	1.03228	3	60.1688	3.06378	3
25	76.9425	3.16116	3	77.0219	9.16017	3	48.8884	3.28581	3	60.7507	2.56684	3
50	74.8688	2.29947	3	62.9506	5.12512	3	47.7151	1.54003	3	55.7022	3.41594	3
100	66.4587	11.7096	3	53.0422	2.3142	3	42.9074	2.05093	3	45.1311	2.49146	3
