# Supplementary material for: De novo pyrimidine synthesis is a collateral metabolic vulnerability in NF2-deficient mesothelioma
Source: EMBO Mol Med. 2025 Jul 24;17(9):2258–98. doi: 10.1038/s44321-025-00278-4 (PMC12423300; doi:10.1038/s44321-025-00278-4)
Supplement: Supplementary file 27 — Source data Fig. 3 [file 44321_2025_278_MOESM27_ESM.zip › Figure 3/3C/3C_down.xlsx]

## Sheet: Sheet1
DHODHi	H28 Parental			H28 sgCtrl			H28 sgNF2-1			H28 sgNF2-2
0	100		3	100		3	100		3	100		3
1.5625	87.7094	4.81019	3	78.3662	1.3235	3	52.0729	0.389316	3	56.5446	4.31036	3
3.125	86.0778	4.47641	3	76.6388	2.78774	3	52.6981	0.557589	3	56.1564	3.57293	3
6.25	86.7733	3.96778	3	73.8567	2.78146	3	52.9419	0.410203	3	55.5568	2.78933	3
12.5	85.2244	4.47905	3	74.385	0.970414	3	51.4192	0.690458	3	54.2348	4.62208	3
25	83.6707	6.10314	3	77.8152	1.71384	3	50.9138	0.79662	3	54.7139	1.29369	3
50	79.5231	2.6888	3	71.0676	4.82531	3	49.2374	1.4993	3	50.8597	1.75012	3
100	56.1975	3.17579	3	53.0243	0.762739	3	42.8573	0.128863	3	36.1923	2.06569	3
