# Supplementary material for: De novo pyrimidine synthesis is a collateral metabolic vulnerability in NF2-deficient mesothelioma
Source: EMBO Mol Med. 2025 Jul 24;17(9):2258–98. doi: 10.1038/s44321-025-00278-4 (PMC12423300; doi:10.1038/s44321-025-00278-4)
Supplement: Supplementary file 27 — Source data Fig. 3 [file 44321_2025_278_MOESM27_ESM.zip › Figure 3/3H/3H.xlsx]

## Sheet: Sheet1
DHODHi(μM）	Met-5A			H2452			H28		H2052			MSTO-211H
0	100			100			100		100			100
1.5625	90.5373	1.82279	3	88.1907	0.894958	3	93.2827	1.61471	48.0323	1.41626	3	16.4283	0.519389	3
3.125	88.6238	2.13897	3	88.75	2.5413	3	96.4205	1.51989	49.5029	2.73328	3	14.0012	0.221532	3
6.25	88.9299	0.55692	3	88.1783	3.32687	3	87.9414	1.42732	49.4209	0.227403	3	12.5687	0.54638	3
12.5	91.2207	2.47632	3	86.6193	3.56253	3	90.0525	1.73738	44.7048	3.05482	3	11.3092	2.00191	3
25	95.8299	0.943855	3	83.558	0.019736	3	90.079	0.763795	42.7406	0.246798	3	10.3436	1.13948	3
50	84.4436	0.425156	3	83.8601	3.60149	3	78.8035	0.366511	42.3316	3.72112	3	11.4128	2.20875	3
100	52.2797	0.26139	3	49.7687	2.66275	3	35.8553	0.004302	38.3579	0.346578	3	11.0176	0.549089	3
