# Supplementary material for: De novo pyrimidine synthesis is a collateral metabolic vulnerability in NF2-deficient mesothelioma
Source: EMBO Mol Med. 2025 Jul 24;17(9):2258–98. doi: 10.1038/s44321-025-00278-4 (PMC12423300; doi:10.1038/s44321-025-00278-4)
Supplement: Supplementary file 27 — Source data Fig. 3 [file 44321_2025_278_MOESM27_ESM.zip › Figure 3/3A/3A_right.xlsx]

## Sheet: Sheet1
		H2452 sgCtrl		H2452 sgNF2-1			H2452 sgNF2-2
siCtrl	1	1	1	1	1	1	1	1	1
siCAD	0.690707	0.666667	0.721311	0.438582	0.312312	0.387585	0.403631	0.403682	0.234432
siDHODH	0.676838	0.663004	0.706284	0.28277	0.238739	0.327025	0.277933	0.152531	0.303297
