# Supplementary material for: De novo pyrimidine synthesis is a collateral metabolic vulnerability in NF2-deficient mesothelioma
Source: EMBO Mol Med. 2025 Jul 24;17(9):2258–98. doi: 10.1038/s44321-025-00278-4 (PMC12423300; doi:10.1038/s44321-025-00278-4)
Supplement: Supplementary file 27 — Source data Fig. 3 [file 44321_2025_278_MOESM27_ESM.zip › Figure 3/3A/3A_left.xlsx]

## Sheet: Sheet1
	H2452 sgCtrl			H2452 sgNF2-1			H2452 sgNF2-2
siCtrl	1	1	1	1	1	1	1	1	1
siCAD	0.864322	0.846154	0.787879	0.786957	0.597701	0.617021	0.65	0.667857	0.59589
siDHODH	0.78392	0.86014	0.747475	0.534783	0.364943	0.489362	0.388462	0.492857	0.544521
