# Supplementary material for: De novo pyrimidine synthesis is a collateral metabolic vulnerability in NF2-deficient mesothelioma
Source: EMBO Mol Med. 2025 Jul 24;17(9):2258–98. doi: 10.1038/s44321-025-00278-4 (PMC12423300; doi:10.1038/s44321-025-00278-4)
Supplement: Supplementary file 27 — Source data Fig. 3 [file 44321_2025_278_MOESM27_ESM.zip › Figure 3/3G/3G_bottom.xlsx]

## Sheet: Sheet1
	H28 sgCtrl			H28 sgNF2-1			H28 sgNF2-2
Vehicle	14	15	17	27	24	19	25	31	21
DHODHi	10	11	15	8	10	12	10	9	14
