# Supplementary material for: De novo pyrimidine synthesis is a collateral metabolic vulnerability in NF2-deficient mesothelioma
Source: EMBO Mol Med. 2025 Jul 24;17(9):2258–98. doi: 10.1038/s44321-025-00278-4 (PMC12423300; doi:10.1038/s44321-025-00278-4)
Supplement: Supplementary file 27 — Source data Fig. 3 [file 44321_2025_278_MOESM27_ESM.zip › Figure 3/3I/3I.xlsx]

## Sheet: Sheet1
DHODHi(μM）	PF747												PF434												BE261T (NF2WT)												BE1143T												PF760
0	100	100	100	100	100	100	100	100	100	100	100	100	100	100	100	100	100	100	100	100	100				100	100	100	100	100	100	100	100	100				100	100	100	100	100	100	100	100	100	100	100	100	100
0.000512	92.9068	99.6936	98.0183	96.3573	91.7664	109.662	97.8295	97.0041	105.829	99.2533	99.6145	95.6825	104.137	95.2977	111.278	103.204	94.9093	107.948	98.4214	96.3841	100.136							97.357	89.7987	88.1485	89.9375	88.5143	139.075				110.502	113.999	113.055	105.089	101.706	109.132	95.1571	98.3227	91.6325	100.546	112.904	94.7838	117.629
0.00256	97.5088	96.8524	89.6879	101.674	96.6613	102.255	108.656	87.7059	96.4874	98.3214	97.1516	94.1921	103.848	95.0662	100.615	100.99	109.779	109.991	92.4197	99.968	97.5268				106.717	93.8881	103.303	89.1519	94.4874	84.8457	95.9707	95.6493	94.7815				109.947	116.426	113.328	99.1511	99.5617	99.415	94.3493	97.8918	91.0965	97.7576	101.166	91.4075	111.209
0.0128	105.201	97.6835	82.1901	98.5938	100.785	107.393	100.026	89.3053	91.7782	97.2737	105.237	95.1766	95.3574	97.4101	95.9386	90.4798	103.966	110.129	98.548	99.964	96.7651				101.693	96.2994	109.254	96.278	91.5925	83.9462	87.3303	82.3581	108.843				114.683	108.789	114.866	95.4908	101.99	97.7976	90.8663	100.279	89.6144	102.436	100.094	97.8105	104.013
0.064	95.7329	87.0773	91.8331	102.799	109.537	117.425	74.9935	67.6295	68.8883	95.0799	93.0487	91.7336	93.9856	99.2259	109.914	99.8406	99.8522	103.484	105.95	111.084	111.985				103.801	86.1353	106.647	87.7216	82.5142	78.0096	85.3911	81.5749	110.848				113.982	112.207	111.088	102.562	111.72	103.949	97.5952	109.846	95.2515	103.963	108.515	101.969	107.343
0.32	36.359	37.7396	36.4217	65.4078	72.2799	77.865	44.8921	43.0532	48.0957	43.4302	41.846	41.2551	69.9278	61.4194	69.5616	58.1698	53.7154	60.0832	54.3876	54.0984	53.6698				89.9906	102.83	108.219	74.2054	65.2909	55.9689	63.8009	83.3587	78.0977				86.7081	86.2194	84.6668	67.8478	69.0926	70.1084	64.562	67.9337	64.242	64.9865	66.0324	62.3597	103.441
1.6	22.9641	24.9052	23.8061	56.3546	57.2759	66.8046	32.7918	30.3414	31.9737	19.4779	18.8514	16.8518	39.3141	39.9696	38.1941	28.8878	30.1995	29.6303	24.5767	25.4355	25.2736				97.6294	95.5459	107.682	64.2021	54.1418	49.4927	84.0121	66.9567	91.0797				54.4495	55.3885	56.3319	53.5921	54.7978	53.0465	50.9967	53.8787	48.6078	46.2401	48.0478	46.4259	111.209
8	19.0167	20.6565	19.4852	48.6139	53.9106	54.7024	28.4377	26.7844	30.6871	14.8356	14.4551	14.2284	23.2419	24.4809	24.4136	21.7162	21.0362	24.6673	18.6659	19.429	19.2889				106.341	94.7254	101.114	65.2643	51.2761	52.2919	73.7772	82.0753	95.6812				50.7614	49.1817	51.1069	51.3765	52.5233	49.9411	48.8884	51.6423	45.7623	43.9397	43.3824	43.1095	110.175
40	17.6214	19.7839	19.6537	47.5693	49.9734	52.105	28.3728	26.116	28.667	13.0702	13.8623	13.3649	21.018	20.6468	20.3222	20.7348	19.6239	23.0314	16.3317	16.2215	14.3143				94.2991	87.7093	113.114	63.6166	52.7855	52.0976	74.7468	76.3541	87.455				52.7844	52.5067	51.6005	52.3811	53.3289	53.6432	49.8444	52.4344	49.1546	43.5579	42.4385	41.2696	104.788
200	11.6546	11.7956	11.0578	31.2843	32.8811	34.965	25.4094	23.5856	24.2409	9.2614	8.99989	9.21791	14.2166	15.098	14.7621	14.1587	13.8025	16.488	12.2052	11.6646	11.4002				24.4215	22.8399	26.9453	9.51823	8.14496	8.54861	25.878	25.6907	30.0771				17.5899	17.1537	17.3837	18.3326	18.3502	18.3535	17.4448	18.0424	16.8178	15.7935	16.2153	14.5676	47.0018
[truncated: 35 more columns]
