# Supplementary material for: De novo pyrimidine synthesis is a collateral metabolic vulnerability in NF2-deficient mesothelioma
Source: EMBO Mol Med. 2025 Jul 24;17(9):2258–98. doi: 10.1038/s44321-025-00278-4 (PMC12423300; doi:10.1038/s44321-025-00278-4)
Supplement: Supplementary file 28 — Source data Fig. 4 [file 44321_2025_278_MOESM28_ESM.zip]

Archive with 54 entries (46 files):
- Figure 4/
- __MACOSX/._Figure 4
- Figure 4/.DS_Store
- __MACOSX/Figure 4/._.DS_Store
- Figure 4/4E/
- __MACOSX/Figure 4/._4E
- Figure 4/4B/
- __MACOSX/Figure 4/._4B
- Figure 4/4C/
- __MACOSX/Figure 4/._4C
- Figure 4/4D/
- __MACOSX/Figure 4/._4D
- Figure 4/4A/
- __MACOSX/Figure 4/._4A
- Figure 4/4F/
- __MACOSX/Figure 4/._4F
- Figure 4/4G/
- __MACOSX/Figure 4/._4G
- Figure 4/4E/4E.xlsx
- __MACOSX/Figure 4/4E/._4E.xlsx
- Figure 4/4B/4B_right.xlsx
- __MACOSX/Figure 4/4B/._4B_right.xlsx
- Figure 4/4B/.DS_Store
- __MACOSX/Figure 4/4B/._.DS_Store
- Figure 4/4B/4B_left.xlsx
- __MACOSX/Figure 4/4B/._4B_left.xlsx
- Figure 4/4C/4C.xlsx
- __MACOSX/Figure 4/4C/._4C.xlsx
- Figure 4/4D/.DS_Store
- __MACOSX/Figure 4/4D/._.DS_Store
- Figure 4/4D/4D.tif
- __MACOSX/Figure 4/4D/._4D.tif
- Figure 4/4A/4A_H2052.xlsx
- __MACOSX/Figure 4/4A/._4A_H2052.xlsx
- Figure 4/4A/.DS_Store
- __MACOSX/Figure 4/4A/._.DS_Store
- Figure 4/4A/4A_H28 sgNF2-1.xlsx
- __MACOSX/Figure 4/4A/._4A_H28 sgNF2-1.xlsx
- Figure 4/4A/4A_H2452 sgNF2-1.xlsx
- __MACOSX/Figure 4/4A/._4A_H2452 sgNF2-1.xlsx
- Figure 4/4A/4A_H2452 sgCtrl.xlsx
- __MACOSX/Figure 4/4A/._4A_H2452 sgCtrl.xlsx
- Figure 4/4F/.DS_Store
- __MACOSX/Figure 4/4F/._.DS_Store
- Figure 4/4F/4F_bottom.xlsx
- __MACOSX/Figure 4/4F/._4F_bottom.xlsx
- Figure 4/4F/4F_top.xlsx
- __MACOSX/Figure 4/4F/._4F_top.xlsx
- Figure 4/4G/4G_bottom.xlsx
- __MACOSX/Figure 4/4G/._4G_bottom.xlsx
- Figure 4/4G/.DS_Store
- __MACOSX/Figure 4/4G/._.DS_Store
- Figure 4/4G/4G_top.xlsx
- __MACOSX/Figure 4/4G/._4G_top.xlsx
