# Supplementary material for: De novo pyrimidine synthesis is a collateral metabolic vulnerability in NF2-deficient mesothelioma
Source: EMBO Mol Med. 2025 Jul 24;17(9):2258–98. doi: 10.1038/s44321-025-00278-4 (PMC12423300; doi:10.1038/s44321-025-00278-4)
Supplement: Supplementary file 28 — Source data Fig. 4 [file 44321_2025_278_MOESM28_ESM.zip › Figure 4/4E/4E.xlsx]

## Sheet: Sheet1
PF747	Vehicle	DHODHi		BE1143T	Vehicle	DHODHi
	9.93	40.9			10.7	63.1
	9.49	30.5			9.89	36
	10.7	72.4			9.75	61
Figure 4E left				Figure 4E right
