# Supplementary material for: De novo pyrimidine synthesis is a collateral metabolic vulnerability in NF2-deficient mesothelioma
Source: EMBO Mol Med. 2025 Jul 24;17(9):2258–98. doi: 10.1038/s44321-025-00278-4 (PMC12423300; doi:10.1038/s44321-025-00278-4)
Supplement: Supplementary file 28 — Source data Fig. 4 [file 44321_2025_278_MOESM28_ESM.zip › Figure 4/4B/4B_right.xlsx]

## Sheet: Sheet1
	sub-G1			G1			S			G2/M
Vehicle	3.89	2.12	1.75	64.5	63	60.6	7.51	8.72	9.15	23.2	25.7	27.6
DHODHi	1.41	2.06	1.75	48.7	46.8	40.9	11.4	10	11.8	37.9	44	44.9
