# Supplementary material for: De novo pyrimidine synthesis is a collateral metabolic vulnerability in NF2-deficient mesothelioma
Source: EMBO Mol Med. 2025 Jul 24;17(9):2258–98. doi: 10.1038/s44321-025-00278-4 (PMC12423300; doi:10.1038/s44321-025-00278-4)
Supplement: Supplementary file 28 — Source data Fig. 4 [file 44321_2025_278_MOESM28_ESM.zip › Figure 4/4B/4B_left.xlsx]

## Sheet: Sheet1
	sub-G1			G1			S			G2/M
Vehicle	0.53	3.83	2.18	77.9	68.3	71	11	11.3	9.62	10.4	16.6	17
DHODHi	0.61	0.45	3.9	79.4	68.3	66.6	9.47	15.9	6.77	10.5	15	22.8
