# Supplementary material for: De novo pyrimidine synthesis is a collateral metabolic vulnerability in NF2-deficient mesothelioma
Source: EMBO Mol Med. 2025 Jul 24;17(9):2258–98. doi: 10.1038/s44321-025-00278-4 (PMC12423300; doi:10.1038/s44321-025-00278-4)
Supplement: Supplementary file 28 — Source data Fig. 4 [file 44321_2025_278_MOESM28_ESM.zip › Figure 4/4C/4C.xlsx]

## Sheet: Sheet1
PF747	sub-G1			G1			S			G2/M
Vehicle	0.54	1.06	1.59	66	74.7	72.8	10.3	9.88	12.3	23.7	13.8	12.7
DHODHi	13.2	4.37	8.2	56.5	53.7	60.8	19.9	21.5	18.2	9.89	18.6	12
BE1143T	sub-G1			G1			S			G2/M
Vehicle	0.6	0.29	0.38	79.3	80.6	82.3	9.13	8.5	5.94	10.7	10.1	11.3
DHODHi	0.48	0.45	0.68	81.5	73	72.8	11.5	17.2	17	6.01	7.55	8.15
