# Supplementary material for: De novo pyrimidine synthesis is a collateral metabolic vulnerability in NF2-deficient mesothelioma
Source: EMBO Mol Med. 2025 Jul 24;17(9):2258–98. doi: 10.1038/s44321-025-00278-4 (PMC12423300; doi:10.1038/s44321-025-00278-4)
Supplement: Supplementary file 28 — Source data Fig. 4 [file 44321_2025_278_MOESM28_ESM.zip › Figure 4/4A/4A_H2052.xlsx]

## Sheet: Sheet1
DHODHi(uM)	+uridine 0μM			+uridine 50μM			+uridine 100μM
DMSO	100	100	100	96.4123	100.987	98.3397	95.3585	93.7002	95.4123
0.5	49.9711	49.0068	49.3938	102.467	87.9018	94.3325	102.042	97.7703	99.3505
1	45.4639	46.5593	45.3355	86.9557	89.0782	89.4481	99.958	101.969	101.76
2	40.8474	43.625	43.9546	91.1637	88.8917	90.4106	91.1532	95.0672	93.5279
