# Supplementary material for: De novo pyrimidine synthesis is a collateral metabolic vulnerability in NF2-deficient mesothelioma
Source: EMBO Mol Med. 2025 Jul 24;17(9):2258–98. doi: 10.1038/s44321-025-00278-4 (PMC12423300; doi:10.1038/s44321-025-00278-4)
Supplement: Supplementary file 28 — Source data Fig. 4 [file 44321_2025_278_MOESM28_ESM.zip › Figure 4/4A/4A_H28 sgNF2-1.xlsx]

## Sheet: Sheet1
DHODHi(μM）	+uridine 0μM			+uridine 50μM			+uridine 100μM
DMSO	100	100	100	88.134	98.239	93.9512	90.2004	90.5711	89.7101
0.5	65.0348	69.4619	66.4035	93.5572	94.5827	94.314	90.0604	102.235	96.0477
1	55.6375	60.9023	55.1946	91.6915	93.9099	91.8812	79.0753	102.038	87.2361
2	51.7646	55.3787	52.5887	100.421	96.6396	99.2116	87.7556	94.8415	90.9729
