# Supplementary material for: De novo pyrimidine synthesis is a collateral metabolic vulnerability in NF2-deficient mesothelioma
Source: EMBO Mol Med. 2025 Jul 24;17(9):2258–98. doi: 10.1038/s44321-025-00278-4 (PMC12423300; doi:10.1038/s44321-025-00278-4)
Supplement: Supplementary file 28 — Source data Fig. 4 [file 44321_2025_278_MOESM28_ESM.zip › Figure 4/4A/4A_H2452 sgNF2-1.xlsx]

## Sheet: Sheet1
DHODHi(μM）	+uridine 0μM			+uridine 50μM			+uridine 100μM
DMSO	100	100	100	84.892	95.3651	89.7406	90.9007	98.5764	92.3094
0.5	61.3441	64.3007	60.9925	93.5572	94.5827	94.314	102.878	100.949	97.7558
1	48.3961	53.2465	50.1753	91.6915	93.9099	91.8812	101.807	101.82	100.704
2	42.711	46.7469	43.8679	100.421	96.6396	99.2116	100.519	99.4576	99.2611
