# Supplementary material for: De novo pyrimidine synthesis is a collateral metabolic vulnerability in NF2-deficient mesothelioma
Source: EMBO Mol Med. 2025 Jul 24;17(9):2258–98. doi: 10.1038/s44321-025-00278-4 (PMC12423300; doi:10.1038/s44321-025-00278-4)
Supplement: Supplementary file 28 — Source data Fig. 4 [file 44321_2025_278_MOESM28_ESM.zip › Figure 4/4A/4A_H2452 sgCtrl.xlsx]

## Sheet: Sheet1
DHODHi(μM）	+uridine 0μM			+uridine 50μM			+uridine 100μM
DMSO	100	100	100	102.126	99.8158	101	101.095	3.2825	3
0.5	85.2445	80.7737	82	96.9189	101.871	100	97.24	104.512	102.232
1	77.0329	82.8968	70	96.2714	103.745	101	107.582	97.8545	102.477
2	78.0648	72.1448	73	89.298	100.08	95	95.338	103.035	100.803
