# Supplementary material for: De novo pyrimidine synthesis is a collateral metabolic vulnerability in NF2-deficient mesothelioma
Source: EMBO Mol Med. 2025 Jul 24;17(9):2258–98. doi: 10.1038/s44321-025-00278-4 (PMC12423300; doi:10.1038/s44321-025-00278-4)
Supplement: Supplementary file 28 — Source data Fig. 4 [file 44321_2025_278_MOESM28_ESM.zip › Figure 4/4F/4F_bottom.xlsx]

## Sheet: Sheet1
	H28 sgCtrl_Vehicle			H28 sgCtrl_DHODHi			H28 sgNF2-1_Vehicle			H28 sgNF2-1_DHODHi
Early apoptosis	0.52	1.47	0.11	0.61	1.4	0.17	1.48	1.15	0.35	3	3.2	0.98
Late apoptosis	0.28	0.1	0.091	0.64	0.12	0.071	0.35	0.21	0.36	9.73	5.72	9.43
