# Supplementary material for: De novo pyrimidine synthesis is a collateral metabolic vulnerability in NF2-deficient mesothelioma
Source: EMBO Mol Med. 2025 Jul 24;17(9):2258–98. doi: 10.1038/s44321-025-00278-4 (PMC12423300; doi:10.1038/s44321-025-00278-4)
Supplement: Supplementary file 28 — Source data Fig. 4 [file 44321_2025_278_MOESM28_ESM.zip › Figure 4/4F/4F_top.xlsx]

## Sheet: Sheet1
	H2452 sgCtrl_Vehicle			H2452 sgCtrl_DHODHi			H2452 sgNF2-1_Vehicle			H2452 sgNF2-1_DHODHi
Early apoptosis	1.02	1.77	0.85	1.13	1.42	0.94	1.55	1.31	0.51	5.82	8.28	4
Late apoptosis	0.28	0.52	2.19	1.95	2.35	2.37	1.42	0.93	0.75	11.7	7.1	4.11
