# Supplementary material for: De novo pyrimidine synthesis is a collateral metabolic vulnerability in NF2-deficient mesothelioma
Source: EMBO Mol Med. 2025 Jul 24;17(9):2258–98. doi: 10.1038/s44321-025-00278-4 (PMC12423300; doi:10.1038/s44321-025-00278-4)
Supplement: Supplementary file 28 — Source data Fig. 4 [file 44321_2025_278_MOESM28_ESM.zip › Figure 4/4G/4G_bottom.xlsx]

## Sheet: Sheet1
PF747 72h	Control			DHODHi
Early	0.99	4.54	1.47	28.1	29.3	34.6
Late apoptosis	1.18	3.33	0.99	5.12	1.08	2.94
