# Supplementary material for: De novo pyrimidine synthesis is a collateral metabolic vulnerability in NF2-deficient mesothelioma
Source: EMBO Mol Med. 2025 Jul 24;17(9):2258–98. doi: 10.1038/s44321-025-00278-4 (PMC12423300; doi:10.1038/s44321-025-00278-4)
Supplement: Supplementary file 28 — Source data Fig. 4 [file 44321_2025_278_MOESM28_ESM.zip › Figure 4/4G/4G_top.xlsx]

## Sheet: Sheet1
BE1143T 72h	Control			DHODHi
Early	1.95	2.59	0.45	4.07	8.5	8.37
Late apoptosis	1.17	1.95	2.12	9.03	7.58	3.96
