# Supplementary material for: De novo pyrimidine synthesis is a collateral metabolic vulnerability in NF2-deficient mesothelioma
Source: EMBO Mol Med. 2025 Jul 24;17(9):2258–98. doi: 10.1038/s44321-025-00278-4 (PMC12423300; doi:10.1038/s44321-025-00278-4)
Supplement: Supplementary file 29 — Source data Fig. 5 [file 44321_2025_278_MOESM29_ESM.zip]

Archive with 66 entries (54 files):
- Figure 5/
- __MACOSX/._Figure 5
- Figure 5/5I/
- __MACOSX/Figure 5/._5I
- Figure 5/5G/
- __MACOSX/Figure 5/._5G
- Figure 5/5F/
- __MACOSX/Figure 5/._5F
- Figure 5/5H/
- __MACOSX/Figure 5/._5H
- Figure 5/.DS_Store
- __MACOSX/Figure 5/._.DS_Store
- Figure 5/5J/
- __MACOSX/Figure 5/._5J
- Figure 5/5C/
- __MACOSX/Figure 5/._5C
- Figure 5/5D/
- __MACOSX/Figure 5/._5D
- Figure 5/5E/
- __MACOSX/Figure 5/._5E
- Figure 5/5B/
- __MACOSX/Figure 5/._5B
- Figure 5/5K/
- __MACOSX/Figure 5/._5K
- Figure 5/5L/
- __MACOSX/Figure 5/._5L
- Figure 5/5I/.DS_Store
- __MACOSX/Figure 5/5I/._.DS_Store
- Figure 5/5I/5I.xlsx
- __MACOSX/Figure 5/5I/._5I.xlsx
- Figure 5/5G/.DS_Store
- __MACOSX/Figure 5/5G/._.DS_Store
- Figure 5/5G/5G.xlsx
- __MACOSX/Figure 5/5G/._5G.xlsx
- Figure 5/5F/5F.xlsx
- __MACOSX/Figure 5/5F/._5F.xlsx
- Figure 5/5H/.DS_Store
- __MACOSX/Figure 5/5H/._.DS_Store
- Figure 5/5H/Figure 5H.tif
- __MACOSX/Figure 5/5H/._Figure 5H.tif
- Figure 5/5J/.DS_Store
- __MACOSX/Figure 5/5J/._.DS_Store
- Figure 5/5J/5J.xlsx
- __MACOSX/Figure 5/5J/._5J.xlsx
- Figure 5/5C/.DS_Store
- __MACOSX/Figure 5/5C/._.DS_Store
- Figure 5/5C/5C.tif
- __MACOSX/Figure 5/5C/._5C.tif
- Figure 5/5D/.DS_Store
- __MACOSX/Figure 5/5D/._.DS_Store
- Figure 5/5D/5D.xlsx
- __MACOSX/Figure 5/5D/._5D.xlsx
- Figure 5/5E/5E.xlsx
- __MACOSX/Figure 5/5E/._5E.xlsx
- Figure 5/5B/.DS_Store
- __MACOSX/Figure 5/5B/._.DS_Store
- Figure 5/5B/5B.tif
- __MACOSX/Figure 5/5B/._5B.tif
- Figure 5/5K/.DS_Store
- __MACOSX/Figure 5/5K/._.DS_Store
- Figure 5/5K/5K.xlsx
- __MACOSX/Figure 5/5K/._5K.xlsx
- Figure 5/5L/.DS_Store
- __MACOSX/Figure 5/5L/._.DS_Store
- Figure 5/5L/5L.xlsx
- __MACOSX/Figure 5/5L/._5L.xlsx
