# Supplementary material for: De novo pyrimidine synthesis is a collateral metabolic vulnerability in NF2-deficient mesothelioma
Source: EMBO Mol Med. 2025 Jul 24;17(9):2258–98. doi: 10.1038/s44321-025-00278-4 (PMC12423300; doi:10.1038/s44321-025-00278-4)
Supplement: Supplementary file 29 — Source data Fig. 5 [file 44321_2025_278_MOESM29_ESM.zip › Figure 5/5G/5G.xlsx]

## Sheet: Sheet1
	Vehicle			YAPi(10μM）
YAP1	1	1	1	0.88	0.92	0.86
CAD	1	1	1	0.65	0.45	0.69
DHODH	1	1	1	0.75	0.56	0.69
