# Supplementary material for: De novo pyrimidine synthesis is a collateral metabolic vulnerability in NF2-deficient mesothelioma
Source: EMBO Mol Med. 2025 Jul 24;17(9):2258–98. doi: 10.1038/s44321-025-00278-4 (PMC12423300; doi:10.1038/s44321-025-00278-4)
Supplement: Supplementary file 29 — Source data Fig. 5 [file 44321_2025_278_MOESM29_ESM.zip › Figure 5/5D/5D.xlsx]

## Sheet: Sheet1
P-YAP H-score	NF2 H-score
190.42	24.8161
155.69	29.1659
283.98	29.8955
279.8	23.6333
159.99	9.842
232.2	15.9896
129.25	29.624
154.53	32.5923
229.67	34.1871
231.27	28.5053
154.4	16.713
225.27	23.0325
90.5	9.0768
32.74	2.0052
275	25.9951
258.17	24.8524
63.44	6.4904
37.11	9.1948
26.83	29.4678
36.79	31.5982
114.26	14.001
106.94	16.0606
59.48	25.6576
180.87	19.6364
21.23	16.5338
6.73	9.2225
292.46	65.2547
279.04	59.8538
71.5	27.9748
92.19	29.4903
49.68	17.8247
24.08	26.1684
191.9	16.9332
217.89	26.3846
