# Supplementary material for: De novo pyrimidine synthesis is a collateral metabolic vulnerability in NF2-deficient mesothelioma
Source: EMBO Mol Med. 2025 Jul 24;17(9):2258–98. doi: 10.1038/s44321-025-00278-4 (PMC12423300; doi:10.1038/s44321-025-00278-4)
Supplement: Supplementary file 29 — Source data Fig. 5 [file 44321_2025_278_MOESM29_ESM.zip › Figure 5/5E/5E.xlsx]

## Sheet: Sheet1
Low NF2	High NF2
75	92.2
82.57	98.71
91.65	90.14
73.44	86.04
38.72	85.39
25	0
54.19	1.03
56.64	254.12
9.25	51.56
41.38	58.82
50.94	21.1
93.87	141.89
80	117.08
87.39	26.88
216.55	22.64
66.78	262.98
80.12	76.35
43.86	58.82
86.5	2.42
104.35	119.69
91.55	90.72
80.01	109.42
99.77	15.78
179.26	91.64
41.63	32.26
128.12	0.62
71.06	72.26
140.64	3.78
79.18	187.54
104.59	167.21
1.45	253.57
2.63	34.34
11.11	67.79
105.54	14.42
97.32	18.9
175.65	90.4
153.97	73.94
161.57	104.36
239.95	20.78
119.44	31.21
217.14	50
83.72	145.78
69.94	179.84
103.8	282
117.65	127.17
61.59	110.27
37.16	142.11
138.57	0.18
73.64	177.57
240.15	84.7
93.93	117.33
196.93	165.79
201.04	109.01
168.77	97.04
78.22	157.62
150.28	126.4
63.93	104.41
90.25	132
0	146.01
155.8	57.97
219.18	162.77
5.15	133
53.49	184.64
0	0.18
3.54	117.78
79.1	119.25
98.7	245.24
93.43	72.4
206.17	19.64
95.16	32.27
74.34	0
55.85	77.24
66.45	87.62
170.68	37.24
183.33	124.94
105.65	3.62
160.28	120.96
249.55	150.37
237.54	110.71
0.83	42.54
139.81	84.36
143.07	69.07
44.71	188.67
83.75	90.69
83.71	104.63
81.61	178.13
29.57	229.51
20.24	104.42
97.32	111.73
84.93	135.6
34.74	189.73
106.19	120.44
201.73	218.04
98.24	205.9
28.66	118.52
53.53	124.49
76.92	24.85
43.74	43.67
30.64	9.27
77.14	126.66
141.33	10.24
52.57	30.51
3.97	107.32
138.09	16.07
137.87	9.91
78.87	174.75
61.34	84.25
56.38	124.81
16.59	151.43
14.46	133.76
60.19	166.59
13.04	35.29
29.33	158.71
118.64	52.12
133.33	75.1
0.09	96.9
202.1	35.48
134.24	140.59
77.76	24.82
176.74	150.64
7.09	7.15
27.21	36.14
205.44	137.04
117.32	66.71
225.5	147.98
117.06	219.82
32.52	10.01
49.62	107.99
144.73	136.21
90.2	6.7
2.18	31.21
50	80
42.34	135.29
64.35	19
97.43	98.95
78.18	19.61
123.86	193.4
1.64	140
32.31	77.12
125.3	10.49
22.13	101.3
75.19	124.73
73.45	161.51
130.94	21.18
131.99	154.93
12.35	136.99
63.95	171.94
95.62	71.1
83.56	78.26
93.23	226.1
21.73	118.42
19.6	185.34
12.54	170.62
	121.66
162.47	168.29
86.33	129.7
8.22	102.92
61.43	163.67
27.62	107.83
1.86	118.24
3.39	110.99
29.97	139.91
202.52	134.48
12.09	51.44
85.75	67.45
103.73	25.36
41.9	123.86
118	30.97
44.05	37.74
3.61	39.71
201.64	21.45
155.65	125.13
94.18	105.17
72.47	204.86
33.09	118.05
56.52	184.26
0.42	136.36
91.51	79.22
51.5	110.02
77.84	85.16
