# Supplementary material for: De novo pyrimidine synthesis is a collateral metabolic vulnerability in NF2-deficient mesothelioma
Source: EMBO Mol Med. 2025 Jul 24;17(9):2258–98. doi: 10.1038/s44321-025-00278-4 (PMC12423300; doi:10.1038/s44321-025-00278-4)
Supplement: Supplementary file 29 — Source data Fig. 5 [file 44321_2025_278_MOESM29_ESM.zip › Figure 5/5K/5K.xlsx]

## Sheet: Sheet1
	IgG			Anti-YAP1
CAD	0.019	0.0109	0.0144	0.0341	0.0365	0.0431
DHODH	0.0199	0.0194	0.0094	0.0328	0.0391	0.0537
ACTB	0.0066	0.0075	0.0079	0.0052	0.0081	0.0049
CTGF	0.0162	0.0197	0.0136	0.0558	0.0488	0.063
