# Supplementary material for: De novo pyrimidine synthesis is a collateral metabolic vulnerability in NF2-deficient mesothelioma
Source: EMBO Mol Med. 2025 Jul 24;17(9):2258–98. doi: 10.1038/s44321-025-00278-4 (PMC12423300; doi:10.1038/s44321-025-00278-4)
Supplement: Supplementary file 29 — Source data Fig. 5 [file 44321_2025_278_MOESM29_ESM.zip › Figure 5/5L/5L.xlsx]

## Sheet: Sheet1
	negative control 1			CAD			negative control 2			DHODH
H2452(WT)	1	1	1	0.9375	1.5	0.9375	1	1	1	0.622222	0.908108	2.14545
H2052(NF2-mutant)	1	1	1	7.66698	3.69385	3.00741	1	1	1	5.80088	3.29913	8.557
