# Supplementary material for: De novo pyrimidine synthesis is a collateral metabolic vulnerability in NF2-deficient mesothelioma
Source: EMBO Mol Med. 2025 Jul 24;17(9):2258–98. doi: 10.1038/s44321-025-00278-4 (PMC12423300; doi:10.1038/s44321-025-00278-4)
Supplement: Supplementary file 30 — Source data Fig. 6 [file 44321_2025_278_MOESM30_ESM.zip › Figure 6/6F/6F.xlsx]

## Sheet: Sheet1
PDX mouse model
Days	BE261T												BE1156T
0	1.31318	1.60664	2.60976	0.894886	0.493533	1.46427	1.09695	1.94055	1.86369	1.51699	0.65133	1.03959	0.449465	0.867525	1.0222	0.464989	2.83529	0.455441	0.384785	0.872579	0.70465	1.83918
2													1.18002	0.536892	0.385742	1.2224	1.03041	0.125451	0.640502	1.15048	0.622963	0.534687
3	1.09086	1.24866	4.45168	0.983566	0.264548	1.10917	0.796919	1.22921	1.81595	1.35852	0.802299	1.09934
4													0.59082	0.309245	0.307003	0.876894	0.704509	0.052447	0.488281	1.31329	0.414405	0.530247
5	1.41274	1.4272	3.29277	0.86785	0.34012	1.30031	0.85664	1.69118	1.85422	1.18466	0.330671	0.669512
6													0.729153	0.277643	0.185507	0.993296	0.513401	0.030758	0.55238	1.23906	0.224026	0.551696
7	0.795543	1.19285	2.9534	0.796012	0.299267	1.32997	0.544304	2.02	1.10891	1.30588	0.404255	0.933962
8													1.13919	0.236524	0.326735	0.856443	0.584662	0.073522	0.413071	1.68247	0.240521	0.658957
10	1.12853	1.5293	1.78955	0.458573	0.289913	1.14528	0.747368	1.35821	1.31035	1.11504	0.289655	0.55615	0.952696	0.256202	0.317132	0.785513	0.518196	0.087286	0.36141	1.331	0.2577	0.56421
12	0.80883	1.20431	2.13805	0.45408	0.224184	1.25531	0.808511	1.2093	0.844311	0.950413	0.186047	0.554585	0.672664	0.14701	0.224047	0.457892	0.377836	0.036158	0.213102	0.965941	0.164015	0.425926
14	0.858516	0.758039	2.08038	0.442895	0.148173	1.16779	0.817308	1.3578	0.949495	0.977901	0.181818	0.477941	0.343273	0.089488	0.13138	0.177665	0.266358	0.020164	0.127704	0.586662	0.062075	0.279115
16													0.28125	0.064196	0.070059	0.109949	0.215436	0.00969	0.09308	0.466055	0.052852	0.235581
17	0.698459	0.887238	1.73415	0.402823	0.11549	0.633153	0.321101	0.95	0.642857	0.863095	0.142549	0.351563
18													0.210416	0.06577	0.180452	0.302514	0.07788	0.120087	0.1931	0.313884	0.390687	0.112159
19	0.554265	0.787419	1.33573	0.332106	0.145111	0.803845	0.551282	0.951389	0.668033	0.690722	0.156398	0.334988
21	0.623348	0.679589	1.5863	0.286685	0.144302	0.764931	0.470852	0.742739	0.585965	0.658088	0.218954	0.334951
24	0.444862	0.787199	0.856669	0.203033	0.112284	1.09519	0.640884	0.86385	0.396325	0.53668	0.111179	0.203721
26	0.689067	0.762722	0.729446	0.205126	0.067581	0.767974	0.560656	0.844	0.318091	0.622642	0.087174	0.279612
28	0.742347	0.663083	0.652333	0.19394	0.090887	0.60714	0.523546	0.683673	0.383987	0.718391	0.079404	0.358178
31	0.563188	0.865348	0.794545	0.177262	0.064166	0.546379	0.550394	0.778731	0.434736	0.50491	0.105705	0.311848
