# Supplementary material for: De novo pyrimidine synthesis is a collateral metabolic vulnerability in NF2-deficient mesothelioma
Source: EMBO Mol Med. 2025 Jul 24;17(9):2258–98. doi: 10.1038/s44321-025-00278-4 (PMC12423300; doi:10.1038/s44321-025-00278-4)
Supplement: Supplementary file 30 — Source data Fig. 6 [file 44321_2025_278_MOESM30_ESM.zip › Figure 6/6A/6A_right.xlsx]

## Sheet: Sheet1
sgCtrl+Vehicle	sgCtrl+DHODHi	sgNF2-1+Vehicle	sgNF2-1+DHODHi
160	120	358	78
111	110	220	106
58	70	330	115
67		213	65
		198
