# Supplementary material for: De novo pyrimidine synthesis is a collateral metabolic vulnerability in NF2-deficient mesothelioma
Source: EMBO Mol Med. 2025 Jul 24;17(9):2258–98. doi: 10.1038/s44321-025-00278-4 (PMC12423300; doi:10.1038/s44321-025-00278-4)
Supplement: Supplementary file 30 — Source data Fig. 6 [file 44321_2025_278_MOESM30_ESM.zip › Figure 6/6A/6A_left.xlsx]

## Sheet: Sheet1
Day	sgCtrl+Vehicle					sgCtrl+DHODHi					sgNF2-1+Vehicle					sgNF2-1+DHODHi
0	12	2	2		2	8	1	3	2	1	16	64	36	36	38.6667	8	30	35	36
5	31.5	2				16	25				49	2	80	31.5	55.125	10	4.5	2	36	10
10	36	49	36			96	36	18.75	12		150	88	128	49		2	27	1.5
15	35	45	36			49	18				125	100	180			8	15.625	36	8
20	49	23.12	101			36	18	70			125	100	245			8	18.75	44	12
25	36	78	98			27	36	55			180	292	92	261.333		12	27	36	12	8
30	108	16	45	110		34	54	78			252		216	288	252	36	8	52	27	12
