# Supplementary material for: De novo pyrimidine synthesis is a collateral metabolic vulnerability in NF2-deficient mesothelioma
Source: EMBO Mol Med. 2025 Jul 24;17(9):2258–98. doi: 10.1038/s44321-025-00278-4 (PMC12423300; doi:10.1038/s44321-025-00278-4)
Supplement: Supplementary file 30 — Source data Fig. 6 [file 44321_2025_278_MOESM30_ESM.zip › Figure 6/6H/6H_right.xlsx]

## Sheet: Sheet1
Vehicle						Cisplatin						DHODHi						Combination
460	220	190	180	175	165	180	175	120	119	115		170	158	120	115	120	53	41	21	11	19	13
