# Supplementary material for: De novo pyrimidine synthesis is a collateral metabolic vulnerability in NF2-deficient mesothelioma
Source: EMBO Mol Med. 2025 Jul 24;17(9):2258–98. doi: 10.1038/s44321-025-00278-4 (PMC12423300; doi:10.1038/s44321-025-00278-4)
Supplement: Supplementary file 30 — Source data Fig. 6 [file 44321_2025_278_MOESM30_ESM.zip › Figure 6/6H/6H_left.xlsx]

## Sheet: Sheet1
Weeks	Vehicle							Cisplatin							DHODHi							Combination
0	18	13.5	8	18	4			9.375	16	8	13.5	11.25			9.375	8	8	18	13.5	18	9	9.375	6	12.5
1	24.5	22.5	32	20.25				18	32	18	22.5	32			22.5	24.5	18	18	22.5	30.625	18		1.5	5	13.5	22.5
2	32	40	50	50.625	56	75		37.5	27	27	40	48			50.625	18	22.5	18	22.5	40	48	4.5	4	23.5	6	21.4375
3	100	40	62.5	75	40	90.75		108	36.75	27	40	40			40	32	30.625	40	22.5	22.5	48	1.5	6	13.5	1.5	15.75
4	220.5	62.5	126	75	126	108		87.5	75	90.75	40	40			60.75	27	31.5	40	12.5	48	87.5	6	4	9.375	3.375	15.625
