# Supplementary material for: De novo pyrimidine synthesis is a collateral metabolic vulnerability in NF2-deficient mesothelioma
Source: EMBO Mol Med. 2025 Jul 24;17(9):2258–98. doi: 10.1038/s44321-025-00278-4 (PMC12423300; doi:10.1038/s44321-025-00278-4)
Supplement: Supplementary file 30 — Source data Fig. 6 [file 44321_2025_278_MOESM30_ESM.zip › Figure 6/6G/6G.xlsx]

## Sheet: Sheet1
PDX mouse model
	BE261T												BE1156T
Tumor weight ratio	0.518102	0.289157	0.409978	0.468085	0.390533	0.272289	0.42716	0.325243	0.335958	0.123007	0.193452	0.248031	0.214286	0.275862	0.272727	0.185185	0.183333	0.2	0.193548	0.220588	0.137615	0.158333
(DHODHi/Vehicle)
