# Supplementary material for: De novo pyrimidine synthesis is a collateral metabolic vulnerability in NF2-deficient mesothelioma
Source: EMBO Mol Med. 2025 Jul 24;17(9):2258–98. doi: 10.1038/s44321-025-00278-4 (PMC12423300; doi:10.1038/s44321-025-00278-4)
Supplement: Supplementary file 30 — Source data Fig. 6 [file 44321_2025_278_MOESM30_ESM.zip › Figure 6/6E/6E.xlsx]

## Sheet: Sheet1
PDX mouse model
Left, BE261T	Tumor volume/mm3
Days	CTRL												DHODHi
0	35.203	36.877	32.8	63.36	109.33	72.828	37.926	40.572	51.638	51.912	107.89	84.533	46.228	59.248	85.6	56.7	53.958	106.64	41.603	78.732	96.237	78.75	70.272	87.88
3	51.638	51.304	41.6	61.763	217.73	103.97	50.625	58.19	77.315	68.927	134.85	97.686	56.33	64.061	185.19	60.748	57.6	115.32	40.344	71.528	140.4	93.639	108.19	107.39
5	43.218	49.923	74.129	73.008	198.83	68.429	61.056	48.999	76.032	80.057	190.28	119.49	61.056	71.25	244.09	63.36	67.626	88.979	52.303	82.866	140.98	94.84	62.92	80
7	70	70.272	64.827	74.431	173.23	62.426	79	50	101	85	188	106	55.688	83.824	191.46	59.248	51.842	83.025	43	101	112	111	76	99
10	56.144	55.296	120.6	108.19	237.14	81.461	95	67	145	113	290	187	63.36	84.564	215.82	49.613	68.75	93.296	71	91	190	126	84	104
12	81.634	81.634	135.17	113.72	313.6	94.08	94	86	167	121	387	229	66.028	98.313	289	51.638	70.304	118.1	76	104	141	115	72	127
14	94.64	125.02	128.77	161.79	492.72	100.72	104	109	198	181	440	272	81.25	94.77	267.89	71.656	73.008	117.62	85	148	188	177	80	130
17	112.27	148.1	177.32	171.11	582.11	136.46	218	140	238	168	463	384	78.416	131.4	307.5	68.927	67.228	86.4	70	133	153	145	66	135
19	164.71	187.27	190.78	195.2	496.38	160.74	156	144	244	194	422	403	91.293	147.46	254.83	64.827	72.03	129.21	86	137	163	134	66	135
21	178.6	242.47	253.13	239.81	636.54	159.74	223	241	285	272	612	412	111.33	164.78	401.54	68.75	91.854	122.19	105	179	167	179	134	138
24	234.41	228.1	334.61	272	541.02	144.87	181	213	381	259	653	430	104.28	179.56	286.65	55.225	60.748	158.66	116	184	151	139	72.6	87.6
26	222.91	278.66	397.37	335.16	1058.4	220.32	305	250	503	318	881	515	153.6	212.54	289.86	68.75	71.528	169.2	171	211	160	198	76.8	144
28	235.2	400.01	512.07	409.05	911.75	215.14	361	294	612	348	1073	483	174.6	265.24	334.04	79.331	82.866	130.62	189	201	235	250	85.2	173
31	293.49	334.12	414.3	418.19	899.43	343.26	364.63	337.01	423.36	392.09	885.85	517.72	165.29	289.13	329.18	74.129	57.713	187.55	200.69	262.44	184.05	197.97	93.639	161.45
Right, BE1156T	Tumor volume/mm3
Days	CTRL										DHODHi
0	291.406	245.48	134.848	352.336	157.1	141.398	406.125	309.375	147.994	226.482	130.977	212.96	137.842	163.833	445.423	64.3985	156.271	269.954	104.284	416.543
2	153.76	437.519	340.704	154.791	494.95	572.927	322.959	254.947	156.6	658.282	181.44	234.9	131.424	189.216	510	71.874	206.856	293.312	97.556	351.975
4	188.538	456.337	376.544	173.225	767.936	595.84	368.64	273.78	163.8	724.493	111.392	141.12	115.6	151.9	541.018	31.25	180	359.552	67.8795	384.16
6	199.761	485	435.217	199.962	915.075	650.227	406.741	305.942	194.35	759.577	145.656	134.657	80.736	198.621	469.8	20	224.676	379.08	43.5395	419.055
8	238.464	540.225	439.002	205.8	998.004	729.316	456.187	335.962	217.328	838.111	271.656	127.776	143.438	176.256	583.495	53.621	188.438	565.248	52.272	552.279
10	268.584	605	453.024	232.73	1085.37	756.45	515.205	380.208	236.927	876.096	255.879	155.002	143.668	182.812	562.432	66.0275	186.2	506.056	61.056	494.302
12	280.136	617.1	456.896	261.612	1170.41	806.45	540.586	396.9	265.586	910.116	188.438	90.72	102.366	119.79	442.223	29.16	115.2	383.382	43.56	387.642
14	445.5	766.584	629.062	438.893	1353.09	1048.53	675.314	566.636	469.752	1224.5	152.928	68.6	82.646	77.976	360.406	21.142	86.24	332.424	29.16	341.775
16	482.448	814.258	661.567	491.863	1375	1119.09	739.37	615	509.913	1302.81	135.689	52.272	46.3485	54.08	296.225	10.8445	68.8205	286.624	26.95	306.918
18	576.24	965.178	771.75	542.626	1497.69	1208.45	766.526	663.062	561.834	1360.8	121.25	63.48	139.264	164.152	116.64	145.119	148.016	208.125	219.501	152.626
