# Supplementary material for: De novo pyrimidine synthesis is a collateral metabolic vulnerability in NF2-deficient mesothelioma
Source: EMBO Mol Med. 2025 Jul 24;17(9):2258–98. doi: 10.1038/s44321-025-00278-4 (PMC12423300; doi:10.1038/s44321-025-00278-4)
Supplement: Supplementary file 30 — Source data Fig. 6 [file 44321_2025_278_MOESM30_ESM.zip › Figure 6/6D/6D.xlsx]

## Sheet: Sheet1
MESO-1 CDX
Left	Tumor volume/mm3
Days	CTRL										DHODHi
0	104.1	140.3	151.6	176.1	148.8	106.17	122.79	121.84	106.17	196.52	141.3	154.2	144	157.6	157.1	116.61	133.2	191.81	90.944	151.55
2	109.8	113.1	129	179.6	135	65.596	128.77	118.8	120.93	113.13	142.2	129.5	121.5	97.69	133.1	120.6	127.8	210.83	100.35	125.44
7	135.8	135.2	143.4	144.2	147	93.312	111.01	105.06	95.846	130.14	85.67	95.51	90.5	89.23	83.19	107.91	95	157.12	61.056	112.09
11	134.6	200	178	155.6	134.9	86.528	119.07	140.9	173.95	152.7	105	89.89	116	101.1	97.69	109.33	86.436	124.93	59.643	142.97
15	172.651	251.896	246.42	232.73	188.06	123.462	205.312	224.516	243.36	235.824	149.504	109.33	174.048	133.2	146.072	130.696	131.196	164.15	98.784	153.164
18	263.786	329.476	367.096	357.637	248.368	214.243	317.898	329.122	303.408	301.18	206.681	154.213	245.05	159.526	176.128	163.849	167.214	197.173	100.352	182.329
21	363.096	430.612	511.488	512.79	346.8	307.2	480.249	442.223	388.8	428.968	250.312	175.071	327.733	221.804	198.575	189.584	222.95	234.196	138.384	237.917
24	520.704	603.432	629.442	744.15	471.37	400.988	688.788	612.36	524.354	620	314.928	254.947	358.678	254.144	264.384	259.92	293.486	285.768	173.4	254.32
27	704.114	825.246	740.664	927.545	641.845	548.352	869.918	835.2	694.008	769.824	409.909	288.684	470.68	295.074	285.101	350.413	341.172	388.784	196.599	290.304
Right	Tumor weight/g
	CTRL										DHODHi
	0.42	0.58	0.44	0.46	0.32	0.49	0.43	0.75	0.35	0.62	0.29	0.2	0.24	0.24	0.2	0.28	0.27	0.23	0.18	0.26
