# Supplementary material for: De novo pyrimidine synthesis is a collateral metabolic vulnerability in NF2-deficient mesothelioma
Source: EMBO Mol Med. 2025 Jul 24;17(9):2258–98. doi: 10.1038/s44321-025-00278-4 (PMC12423300; doi:10.1038/s44321-025-00278-4)
Supplement: Supplementary file 30 — Source data Fig. 6 [file 44321_2025_278_MOESM30_ESM.zip › Figure 6/6C/6C.xlsx]

## Sheet: Sheet1
	sgCtrl				sgCtrl+DHODHi				sgNF2-1				sgNF2-1+DHODHi
4W	27400000	41400000	31100000	6390000	20600000	25600000	31400000		157000000000	113000000000	177000000000	229000000000	31500000000	3050000000	5130000000	23500000000
6W	36300000	44300000	27100000	13300000	72800000	34300000	32100000		248000000000				13900000000	298000000	43900000000	44700000000
