# Supplementary material for: De novo pyrimidine synthesis is a collateral metabolic vulnerability in NF2-deficient mesothelioma
Source: EMBO Mol Med. 2025 Jul 24;17(9):2258–98. doi: 10.1038/s44321-025-00278-4 (PMC12423300; doi:10.1038/s44321-025-00278-4)
Supplement: Supplementary file 31 — Figure EV6 Source Data [file 44321_2025_278_MOESM31_ESM.zip]

Archive with 25 entries (16 files):
- Figure EV6/
- Figure EV6/G/
- Figure EV6/A/
- Figure EV6/F/
- Figure EV6/H/
- Figure EV6/C/
- Figure EV6/D/
- Figure EV6/E/
- Figure EV6/B/
- Figure EV6/G/EV10G.tif
- __MACOSX/Figure EV6/G/._EV10G.tif
- Figure EV6/A/EV10A.tif
- __MACOSX/Figure EV6/A/._EV10A.tif
- Figure EV6/F/igv_snapshot DHODH enhancer.svg
- __MACOSX/Figure EV6/F/._igv_snapshot DHODH enhancer.svg
- Figure EV6/H/EV10H.tif
- __MACOSX/Figure EV6/H/._EV10H.tif
- Figure EV6/C/EV10C.xlsx
- __MACOSX/Figure EV6/C/._EV10C.xlsx
- Figure EV6/D/EV10D.xls
- __MACOSX/Figure EV6/D/._EV10D.xls
- Figure EV6/E/igv_snapshot CAD promoter.svg
- __MACOSX/Figure EV6/E/._igv_snapshot CAD promoter.svg
- Figure EV6/B/EV10B.tif
- __MACOSX/Figure EV6/B/._EV10B.tif
