# Supplementary material for: De novo pyrimidine synthesis is a collateral metabolic vulnerability in NF2-deficient mesothelioma
Source: EMBO Mol Med. 2025 Jul 24;17(9):2258–98. doi: 10.1038/s44321-025-00278-4 (PMC12423300; doi:10.1038/s44321-025-00278-4)
Supplement: Supplementary file 31 — Figure EV6 Source Data [file 44321_2025_278_MOESM31_ESM.zip › Figure EV6/C/EV10C.xlsx]

## Sheet: Sheet1
alive	survival	Tumor: pYAP H-Score
1	8.83333	9.25
1	22.8333	50.94
1	4.96667	93.87
1	4.96667	80
1	42.9333	87.39
1	7.36667	86.5
1	7.36667	104.35
1	7.36667	91.55
1	11.4667	71.06
1	11.4667	140.64
1	11.4667	79.18
1	11.4667	104.59
1	23.0667	1.45
1	23.0667	2.63
1	23.0667	11.11
1	29.3	105.54
1	11.7	97.32
1	5.7	175.65
1	5.7	153.97
1	5.7	161.57
1	40.6	239.95
1	40.6	119.44
1	40.6	217.14
1	40.6	83.72
1	7.86667	69.94
1	14.9667	103.8
1	35.8667	117.65
1	18.6	61.59
1	10.5	37.16
1	5.03333	138.57
1	56.2667	73.64
1	4.8	93.93
1	5.03333	168.77
1	22.8333	78.22
1	5.7	150.28
1	22.8333	63.93
1	23.0667	0
1	8.83333	155.8
1	5.7	219.18
1	7.86667	53.49
1	23.0667	0
1	10.9333	3.54
1	8.83333	98.7
1	4.8	93.43
1	19.9333	95.16
1	8.83333	66.45
1	19.5333	183.33
1	5.03333	160.28
1	44.3333	249.55
1	21.3667	0.83
1	14.1667	143.07
1	4.8	83.75
1	14.1667	83.71
1	11.4667	81.61
1	8.83333	29.57
1	21.3667	20.24
1	14.1667	97.32
1	10.5	84.93
1	19	34.74
1	42.9333	106.19
1	44.3333	201.73
1	14.1667	98.24
1	19	28.66
1	23.0667	76.92
1	22.8333	43.74
1	44.3333	30.64
1	19.5333	141.33
1	10.9333	3.97
1	5.7	138.09
1	0.3	137.87
1	14.9667	78.87
1	3.2	56.38
1	5.7	16.59
1	10.7333	14.46
1	21.3667	13.04
1	19	29.33
1	6.4	133.33
1	8.96667	0.09
1	44.3333	202.1
1	44.3333	134.24
1	4.8	77.76
1	40.6	176.74
1	44.3333	205.44
1	14.1667	117.32
1	40.6	225.5
1	10.5	32.52
1	22.3	49.62
1	44.9	144.73
1	44.9	90.2
1	10.9333	2.18
1	19	50
1	22.8333	42.34
1	14.9667	64.35
1	19.5333	97.43
1	24.9	22.13
1	7.86667	73.45
1	4.8	130.94
1	21.3667	12.35
1	40.6	63.95
1	44.3333	95.62
1	44.9	83.56
1	29.5667	21.73
1	19	19.6
1	10.9333	12.54
1	16.0667
1	44.9	162.47
1	14.1667	86.33
1	13.6	8.22
1	22.8333	61.43
1	58.4333	1.86
1	46.3333	3.39
1	19	29.97
1	11.7667	202.52
1	0.3	85.75
1	10.5	41.9
1	11.7667	201.64
1	4.8	155.65
1	5.7	94.18
1	6.13333	72.47
1	13.6	33.09
1	19.5333	56.52
1	8.96667	0.42
1	19.9333	91.51
1	7.96667	51.5
1	35.5333	192.925
1	44.3333	100.242
1	21.3667	1.14096
1	8.83333	21.6216
1	58.4333	0.925926
1	11.7667	193.651
1	19	115.263
1	10.5	23.2456
1	44.3333	189.855
1	44.3333	134.914
1	7.96667	104.762
1	24.9
1	35.5333	188.497
1	22.8333	57.7465
1	8.83333	61.7188
1	20.2333	89.9329
1	7.3	3.99523
1	44.9	131.618
1	5.9	60.9436
1	5.9	43.4783
1	56.8333	178.304
1	6.4	168.453
1	6.9	55.5556
1	8.96667	0
1	6.13333	52.043
1	4.9	15.5556
1	3.83333	201.358
1	11.4667	158.333
1	29.3	48.4931
1	10.9333	51.642
1	7.96667	1.04912
1	42.9333	78.6207
1	44.3333	142.532
1	8.83333	63.5
1	10.7333	36.8641
1	21.3667	67.3381
1	44.9	215.938
1	42.9333	113.953
1	22.8333	90.6158
1	5.56667	26.9547
1	7.36667	140.995
1	4.96667	110.56
1	11.4667	73.7564
1	7.36667	90.4
1	44.3333	95.5363
1	58.4333	2.30497
1	21.3667	55.7471
1	4.9	0.716997
1	11.0667	57.6471
1	11.4667	244.379
1	6.9	35.4985
1	58.4333	20.4358
1	21.3667	6.94444
1	24.3667	67.5851
1	6.4	169.192
1	6.13333	92.9609
1	20.2333	72.1951
1	11.7667	188.568
1	19	150.901
1	46.3333	7.95455
1	44.3333	212.5
1	22.3	33.7165
1	0.833333	80.3793
1	42.9333	109.278
1	4.96667	101.562
1	27.4	75.817
1	7.96667	82.4176
1	8.96667	3.59828
1	22.8333	50
1	42.9333	193.204
1	20.4	39.7004
1	24.3667	79.9451
1	19	45.3947
1	19	74.5182
1	20.2333	27.0751
1	10.9333	5.60579
1	14.9667	46.8818
1	44.9	143.023
1	20.2333	174.405
1	58.4333	28.8168
1	0.833333	66.5592
1	58.4333	4.63415
1	11.7	63.2017
1	0.3	97.7243
1	3.2	75.4902
1	19	77.2908
1	5.9	47.983
1	6.13333	119.796
1	20.2333	84.8649
1	20.2333	208.565
1	3.83333	88.8412
1	25.9	107.735
1	4.96667	63.7931
1	29.3	85.3659
1	19.5333	82.5301
1	10.7333	12.1237
1	10.9333	10.1213
1	6.13333	78.4735
1	40.6	238.676
1	56.2667	57.732
1	21.3667	77.2277
1	24	8.29535
1	27.4	73.8408
1	44.9	110.476
1	21.3667	41.8984
1	13.6	43.9216
1	22.3	11.5385
1	11.0667	50.0808
1	8.96667	5.05934
1	6.13333	56.4915
1	35.5333	183.231
1	4.9	0.362757
1	3.2	58.1132
1	21.2333	0.186451
1	7.96667	61.1111
1	24	17.8046
1	0.833333	47.6744
1	12.5333	54.6362
1	13.6	92.7273
1	10.7333	11.5508
1	19	126.434
1	10.1	49.3863
1	24.9	132.151
1	21.3667	58.4862
1	8.83333	65.9091
1	20.4	49.0683
1	10.1	77.2512
1	10.8333	119.411
1	7.3	1.4318
1	66.6667	105.424
1	12.5333	1.07527
1	35.5333	72.4299
1	4.96667	91.0569
1	10.8333	117.819
1	10.7333	29.6154
1	11.7	49.9373
1	6.9	61.3099
1	44.3333	94.5856
1	58.4333	68.4127
1	3.2	58.5714
1	42.9333	143.841
1	4.9	0.711575
1	5.7	141.893
1	58.4333	17.6301
1	58.4333	41.9446
1	13.6	37.1134
1	46.3333	120.089
1	28.6333	6.07595
1	8.96667	2.93501
1	14.9667	103.638
1	20.2333	24.7525
1	25.9	112.511
1	25.9	100
1	7.96667	5.60859
1	10.8333	93.6673
1	7.36667	187.449
1	3.93333	0
1	27.4	70.0919
1	4.96667	107.895
1	21.3667	71.4749
1	42.9333	98.722
1	28.6333	8.08
1	4.96667	102.703
1	24.9	85.1124
1	20.2333	161.065
1	40.6	159.813
1	10.1	44.2976
1	29.5667	76.1905
1	7.36667	98.2143
1	11.0667	71.0059
1	66.6667	85.2839
1	24	1.71149
1	7.96667	0.743332
1	27.4667	141.013
1	6.9	65.9208
1	3.83333	69.0141
1	11.4667	51.4428
1	6.4	215.429
1	24	1.31736
1	28.8667	0.372208
1	4.9	4.12326
1	20.2333	44.4162
1	11.0667	21.8487
1	4.66667	76.9898
1	7.3	2.18522
1	6.9	63.191
1	21.3667	85.2257
1	10.9333	64.8901
1	24.3667	84.2253
1	24.3667	107.565
1	19.5333	149.029
1	10.9333	61.6805
1	10.8333	119.404
1	46.3333	81.8182
1	20.2333	34.7003
1	21.3667	86.901
1	16.0667	52.1739
1	42.9333	202.703
1	10.9	120.096
1	7.3	11.6649
1	4.66667	69.577
1	24.9	164.47
1	11.7	121.752
1	0.833333	58.7971
1	10.7333	80
1	21.2333	1.45349
1	28.6333	10.0122
1	6.4	195.014
1	10.1	39.0281
1	20.2333	171.117
1	10.7333	66.4032
1	66.6667	0
1	3.83333	158.765
1	21.3667	43.9053
1	56.8333	122.777
1	35.8667	81.8731
1	24	0.963222
1	24.3667	48.7047
1	24	0.550459
1	7.3	0.312695
1	19.3667	117.698
1	21.2333	0.248139
1	17.3333	37.0213
1	28.8667	0
1	0.833333	81.845
1	56.8333	140.656
1	4.93333	12.0419
1	35.5333	113.935
1	56.8333	123.081
1	25.9	98.6054
1	66.6667	122.951
1	7.96667	1.86468
1	8.96667	8.13725
1	20.2333	179.866
1	35.8667	NA
1	24.3667	159.072
1	24	4.02684
1	28.8667	0.386847
1	24.3667	140.702
1	19.3667	132.152
1	4.93333	6.84685
1	28.6333	1.71017
1	13.6	32.8125
1	4.9	0.655242
1	66.6667	158.209
1	10.8333	166.2
1	56.8333	173.095
1	46.3333	67.3077
1	28.8667	49.5082
1	10.9	164.954
1	35.5333	93.8272
1	8.96667	17.8947
1	19.3667	25.7168
1	7.96667	81.6626
1	13.6	25.5346
1	11.0667	51.0204
1	12.5333	10.8428
1	19	111.961
1	25.9	93.3472
1	24	1.7387
1	11.0667	43.9286
1	16.0667	85.553
1	5.9	6.66667
1	56.8333	91.7918
1	19.3667	148.73
1	56.8333	96.2286
1	56.8333	117.839
1	22.3	16.4139
1	5.9	93.9173
1	4.96667	68.75
1	27.4	81.6707
1	10.9	3.57143
1	35.5333	87.6405
1	4.66667	69.8388
1	66.6667	98.7124
1	56.8333	109.595
1	22.3	45.3798
1	5.56667	13.5231
1	28.6333	16.9965
1	24	10.8124
1	7.96667	61.5385
1	3.93333	16.5
1	7.3	8.82353
1	7.96667	3.20988
1	56.2667	63.1818
1	4.9	6.05381
1	4.9	7.60266
1	8.96667	5.39924
1	10.8333	170.434
1	17.3333	25.6511
1	20.2333	45.7851
1	11.0667	19.1199
1	12.5333	5.43565
1	28.8667	74.8899
1	8.53333	182.238
1	5.56667	0.040519
1	19.3667	164
1	8.53333	162.791
1	28.8667	0
1	7.36667	85.2349
1	6.9	25.9067
1	17.3333	45.2487
1	35.5333	112.274
1	5.56667	0.15213
1	28.6333	2.76243
1	10.9	92.2
1	5.56667	90.14
1	56.8333	86.04
1	56.8333	85.39
1	3.93333	0
1	28.8667	1.03
1	3.2	58.82
1	25.9	141.89
1	17.3333	26.88
1	8.53333	262.98
1	24.9	76.35
1	10.9	2.42
1	20.2333	119.69
1	10.9	90.72
1	44.3333	109.42
1	5.56667	15.78
1	21.2333	91.64
1	28.8667	0.62
1	10.9	3.78
1	5.66667	187.54
1	21.2333	167.21
1	15.5667	253.57
1	21.2333	34.34
1	11.7	67.79
1	4.66667	14.42
1	24.3667	18.9
1	7.96667	90.4
1	28.6333	104.36
1	17.3333	20.78
1	3.93333	31.21
1	27.4667	179.84
1	24.9	282
1	25.9	127.17
1	66.6667	110.27
1	27.4667	142.11
1	5.56667	0.18
1	49.4667	177.57
1	18.6	84.7
1	5.66667	165.79
1	24.9	157.62
1	35.5333	126.4
1	5.56667	132
1	28.8667	57.97
1	16.0667	162.77
1	13.6	133
1	22.3333	184.64
1	5.56667	0.18
1	44.9	117.78
1	10.9	119.25
1	5.66667	245.24
1	24.9	72.4
1	3.93333	19.64
1	17.3333	32.27
1	3.93333	0
1	4.93333	87.62
1	10.1	37.24
1	56.8333	124.94
1	28.6333	3.62
1	27.4667	120.96
1	8.53333	150.37
1	25.9	110.71
1	21.2333	42.54
1	28.6333	84.36
1	4.9	69.07
1	49.4667	188.67
1	20.4	90.69
1	19.3667	104.63
1	10.7333	178.13
1	8.53333	229.51
1	27.4667	104.42
1	4.66667	111.73
1	8.53333	135.6
1	27.4	189.73
1	49.4667	205.9
1	7.86667	118.52
1	7.96667	124.49
1	3.93333	24.85
1	5.9	43.67
1	4.66667	9.27
1	8.53333	126.66
1	5.56667	10.24
1	21.2333	30.51
1	66.6667	107.32
1	17.3333	16.07
1	10.1	9.91
1	10.9	174.75
1	10.9	124.81
1	15.5667	151.43
1	49.4667	133.76
1	24.9	166.59
1	66.6667	35.29
1	23.0333	158.71
1	22.3333	52.12
1	25.9	75.1
1	66.6667	96.9
1	17.3333	35.48
1	15.5667	140.59
1	22.3	24.82
1	15.5667	150.64
1	49.4667	36.14
1	15.5667	137.04
1	10.9	147.98
1	49.4667	219.82
1	4.66667	10.01
1	8.53333	107.99
1	17.3333	136.21
1	12.5333	6.7
1	22.3	31.21
1	23.0333	80
1	3.93333	19
1	56.8333	98.95
1	3.93333	19.61
1	7.96667	193.4
1	24.9	140
1	22.3	10.49
1	15.5667	101.3
1	22.3	124.73
1	15.5667	161.51
1	7.96667	21.18
1	24.3667	154.93
1	17.3333	136.99
1	24.9	171.94
1	7.36667	78.26
1	15.5667	226.1
1	25.9	118.42
1	23.0333	185.34
1	23.0333	170.62
1	20.2333	121.66
1	10.1	168.29
1	3.83333	129.7
1	22.3333	102.92
1	23.0333	107.83
1	23.0333	118.24
1	56.8333	110.99
1	8.53333	139.91
1	15.5667	134.48
1	15.5667	51.44
1	4.66667	67.45
1	22.3333	25.36
1	56.2667	30.97
1	15.5667	37.74
1	22.3333	39.71
1	23.0333	21.45
1	5.66667	125.13
1	19.3667	105.17
1	15.5667	204.86
1	13.6	118.05
1	23.0333	184.26
1	24.9	136.36
1	23.0333	79.22
1	22.3333	110.02
1	23.0333	85.16
1	4.93333	NA
1	56.2667	NA
1	66.6667	NA
1	4.93333	NA
1	13.6	NA
1	13.6	NA
1	13.6	NA
1	13.6	NA
1	13.6	NA
1	13.6	NA
1	20.2333	175.758
1	20.2333	200
1	35.5333	NA
1	35.5333	NA
1	35.5333	NA
1	35.5333	NA
1	35.5333	NA
1	35.5333	NA
1	20.2333	0
1	5.56667	33.3333
1	5.56667	NA
1	5.56667	NA
1	5.56667	NA
1	5.56667	NA
1	19	47.093
1	19	NA
1	10.9333	NA
1	24.9	NA
1	24.9	88.8889
1	10.1	NA
1	10.1	NA
1	10.1	NA
1	10.1	40
1	10.1	96.9072
1	4.93333	NA
1	4.93333	NA
1	4.93333	NA
1	4.93333	NA
1	4.93333	NA
1	4.93333	NA
1	4.93333	NA
1	4.93333	NA
1	4.93333	NA
1	4.93333	NA
1	19.3667	NA
1	19.3667	NA
1	19.3667	NA
1	19.3667	NA
1	19.3667	NA
1	19.3667	NA
1	19.3667	NA
1	19.3667	NA
1	56.8333	NA
1	66.6667	NA
1	66.6667	NA
1	66.6667	NA
1	25.9	NA
1	66.6667	87.8788
1	10.7333	NA
1	10.7333	NA
1	10.7333	NA
1	10.7333	NA
1	10.7333	NA
1	10.7333	NA
1	49.4667	NA
1	49.4667	NA
1	49.4667	NA
1	49.4667	NA
1	49.4667	NA
1	10.9	NA
1	10.9	NA
1	10.9	NA
1	10.9	NA
1	10.9	94.1176
1	10.9	NA
1	25.9	58.3333
1	10.7333	NA
1	49.4667	NA
1	24.3667	NA
1	24.3667	NA
1	10.9	NA
1	4.66667	NA
1	4.66667	NA
1	4.66667	NA
1	4.66667	NA
1	4.66667	NA
1	4.66667	NA
1	24.3667	NA
1	17.3333	NA
1	17.3333	NA
1	17.3333	NA
1	17.3333	NA
1	17.3333	NA
1	27.4667	NA
1	27.4667	NA
1	27.4667	NA
1	27.4667	NA
1	27.4667	NA
1	27.4667	NA
1	27.4667	142.857
1	15.5667	107.5
1	15.5667	122.222
1	15.5667	NA
1	23.0333	NA
1	23.0333	NA
1	23.0333	NA
1	23.0333	NA
1	23.0333	NA
1	3.83333	61.1111
1	3.83333	114.655
1	3.83333	NA
1	3.83333	NA
1	19.9333	NA
1	19.9333	NA
1	19.9333	NA
1	19.9333	NA
1	5.03333	NA
1	5.03333	NA
1	5.03333	131.111
1	46.3333	8.79121
1	29.3	112.5
1	29.3	32.2034
1	29.3	76.9231
1	56.2667	NA
1	11.7	177.909
1	11.7	NA
1	11.7	184.375
1	11.7667	149.53
1	11.7667	128.467
1	7.86667	58.8608
1	7.86667	174.201
1	29.5667	88.5522
1	29.5667	NA
1	29.5667	NA
1	29.5667	85.7143
1	16.0667	134.286
1	16.0667	100
1	16.0667	NA
1	16.0667	169.231
1	16.0667	NA
1	14.9667	69.697
1	27.4	90.5697
1	6.4	141.131
1	35.8667	NA
1	35.8667	42.8571
1	35.8667	100
1	18.6	NA
1	18.6	NA
1	18.6	NA
1	18.6	42.8571
1	18.6	NA
1	18.6	55
1	18.6	70.2128
1	10.5	30.4348
1	3.2	53.7037
1	20.4	72.7273
1	20.4	NA
1	20.4	NA
1	12.5333	40.5405
1	21.2333	NA
1	0.3	5.88235
1	0.3	NA
1	0.3	NA
1	35.4	NA
1	35.4	NA
1	35.4	NA
1	35.4	NA
1	35.4	NA
1	35.4	NA
1	0.833333	NA
1	11.0667	63.6132
1	11.0667	41.6667
1	5.66667	41.1765
1	5.66667	NA
0	204.133	3.61
0	204.133	14.7014
0	204.133	42.7146
0	23.3333	145.964
0	204.133	7.35931
0	23.3333	72.381
0	44.3	39.6482
0	23.3333	91.129
0	44.3	51.56
0	44.3	22.64
0	204.133	109.01
0	23.3333	104.41
0	23.3333	77.24
0	44.3	120.44
0	44.3	218.04
0	204.133	7.15
0	44.3	66.71
0	44.3	71.1
0	44.3	163.67
0	44.3	123.86
0	23.3333	NA
	#N/A	75
	#N/A	82.57
	#N/A	91.65
	#N/A	73.44
	#N/A	38.72
	#N/A	25
	#N/A	54.19
	#N/A	56.64
	#N/A	41.38
	#N/A	216.55
	#N/A	66.78
	#N/A	80.12
	#N/A	43.86
	#N/A	80.01
	#N/A	99.77
	#N/A	179.26
	#N/A	41.63
	#N/A	128.12
	#N/A	240.15
	#N/A	196.93
	#N/A	201.04
	#N/A	90.25
	#N/A	5.15
	#N/A	79.1
	#N/A	206.17
	#N/A	74.34
	#N/A	55.85
	#N/A	170.68
	#N/A	105.65
	#N/A	237.54
	#N/A	139.81
	#N/A	44.71
	#N/A	53.53
	#N/A	77.14
	#N/A	52.57
	#N/A	61.34
	#N/A	60.19
	#N/A	118.64
	#N/A	7.09
	#N/A	27.21
	#N/A	117.06
	#N/A	78.18
	#N/A	123.86
	#N/A	1.64
	#N/A	32.31
	#N/A	125.3
	#N/A	75.19
	#N/A	131.99
	#N/A	93.23
	#N/A	27.62
	#N/A	12.09
	#N/A	103.73
	#N/A	118
	#N/A	44.05
	#N/A	77.84
	#N/A	6.49895
	#N/A	4.34783
	#N/A	76.2082
	#N/A	85.1293
	#N/A	140.407
	#N/A	119.978
	#N/A	48.1918
	#N/A	93.4328
	#N/A	119.512
	#N/A	73.6264
	#N/A	78.6408
	#N/A	128.817
	#N/A	132.865
	#N/A	86.7521
	#N/A	128.008
	#N/A	48.6486
	#N/A	43.8776
	#N/A	63.2653
	#N/A	180.274
	#N/A	106.013
	#N/A	62.8743
	#N/A	96.7213
	#N/A	66.1157
	#N/A	74.4071
	#N/A	57.337
	#N/A	57.2864
	#N/A	72.9154
	#N/A	30.7692
	#N/A	49.6955
	#N/A	76.0417
	#N/A	76.3077
	#N/A	107.314
	#N/A	72.6415
	#N/A	74.5098
	#N/A	71.0526
	#N/A	35.1223
	#N/A	87.6173
	#N/A	109.239
	#N/A	111.712
	#N/A	130.217
	#N/A	88.042
	#N/A	61.358
	#N/A	87.5
	#N/A	80
	#N/A	69.6078
	#N/A	24.7485
	#N/A	65.411
	#N/A	110.155
	#N/A	64.2202
	#N/A	65.534
	#N/A	66.147
	#N/A	112.197
	#N/A	85.8676
	#N/A	58.0645
	#N/A	100.899
	#N/A	117.518
	#N/A	112.23
	#N/A	42.6846
	#N/A	123.737
	#N/A	67.0175
	#N/A	36.1111
	#N/A	143.077
	#N/A	97.8261
	#N/A	58.8653
	#N/A	70.7792
	#N/A	75.5556
	#N/A	85.7143
	#N/A	116.88
	#N/A	37.1544
	#N/A	126.471
	#N/A	49.1525
	#N/A	30.8071
	#N/A	71.6418
	#N/A	98.71
	#N/A	254.12
	#N/A	21.1
	#N/A	117.08
	#N/A	58.82
	#N/A	32.26
	#N/A	72.26
	#N/A	73.94
	#N/A	50
	#N/A	145.78
	#N/A	117.33
	#N/A	97.04
	#N/A	146.01
	#N/A	84.25
	#N/A	135.29
	#N/A	77.12
	#N/A	NA
	#N/A	NA
	#N/A	NA
	#N/A	43.3333
	#N/A	0
	#N/A	NA
	#N/A	NA
	#N/A	NA
		NA
		NA
		NA
		NA
		NA
		NA
		NA
		NA
		72.4173
		NA
		NA
		NA
		NA
		NA
		NA
		NA
		NA
		NA
		NA
		NA
		NA
	#N/A	NA
	#N/A	51.1335
	#N/A	43.4457
	#N/A	73.913
	#N/A	46.1538
	#N/A	69.697
		70.6986
		NA
		NA
		NA
		NA
		NA
		NA
		NA
	#N/A	NA
	#N/A	NA
	#N/A	NA
		NA
		NA
		NA
		NA
		NA
		NA
