# Supplementary material for: De novo pyrimidine synthesis is a collateral metabolic vulnerability in NF2-deficient mesothelioma
Source: EMBO Mol Med. 2025 Jul 24;17(9):2258–98. doi: 10.1038/s44321-025-00278-4 (PMC12423300; doi:10.1038/s44321-025-00278-4)
Supplement: Supplementary file 31 — Figure EV6 Source Data [file 44321_2025_278_MOESM31_ESM.zip › Figure EV6/D/EV10D.xls]

## Sheet: mRNA expression z-scores relati
STUDY_ID	SAMPLE_ID	YAP1	CAD	DHODH	UMPS	UPP1	CDA	UCK2
meso_tcga_pan_can_atlas_2018	TCGA-3H-AB3K-01	-0.226	0.6294	0.5845	-0.0186	0.6278	1.6148	0.6653
meso_tcga_pan_can_atlas_2018	TCGA-3H-AB3L-01	0.2643	0.1693	0.7412	0.9012	0.348	-0.9291	0.8416
meso_tcga_pan_can_atlas_2018	TCGA-3H-AB3M-01	-1.0798	-0.4753	-0.8324	0.5161	-0.7022	-0.8474	-0.5583
meso_tcga_pan_can_atlas_2018	TCGA-3H-AB3O-01	-1.57	-0.6806	-1.3414	0.7046	1.3319	0.7927	0.1723
meso_tcga_pan_can_atlas_2018	TCGA-3H-AB3S-01	0.4919	0.7951	0.033	0.2012	0.0576	-0.6343	-0.387
meso_tcga_pan_can_atlas_2018	TCGA-3H-AB3T-01	-1.5508	1.5583	-1.4137	1.8977	1.0093	2.4534	2.21
meso_tcga_pan_can_atlas_2018	TCGA-3H-AB3U-01	0.4009	1.2474	1.8021	0.7236	-0.9121	-1.4768	0.0488
meso_tcga_pan_can_atlas_2018	TCGA-3H-AB3X-01	0.772	-0.0481	-0.4376	0.9565	-1.4494	-0.7907	0.2522
meso_tcga_pan_can_atlas_2018	TCGA-3U-A98D-01	0.98	-0.4403	-0.2927	-1.7325	-0.4255	0.4607	-0.6782
meso_tcga_pan_can_atlas_2018	TCGA-3U-A98E-01	0.8061	0.3216	1.4221	-0.5323	-1.2224	-1.2211	-2.6999
meso_tcga_pan_can_atlas_2018	TCGA-3U-A98F-01	1.3708	1.4777	-0.1441	-0.7099	-2.1091	0.2291	1.6476
meso_tcga_pan_can_atlas_2018	TCGA-3U-A98G-01	0.3256	-0.229	-0.8615	-1.6376	0.4434	1.7484	0.5598
meso_tcga_pan_can_atlas_2018	TCGA-3U-A98H-01	0.0193	0.2392	0.5865	-0.4467	-0.5247	0.8611	-0.8135
meso_tcga_pan_can_atlas_2018	TCGA-3U-A98I-01	0.9529	-0.2546	-0.9415	-2.6797	0.0375	-0.0123	0.2603
meso_tcga_pan_can_atlas_2018	TCGA-3U-A98J-01	-0.0662	-1.6985	0.4119	-0.2362	-0.8219	-0.7236	-0.502
meso_tcga_pan_can_atlas_2018	TCGA-LK-A4NW-01	-1.2119	-0.2002	0.5841	-0.5875	0.8602	0.9062	-0.0609
meso_tcga_pan_can_atlas_2018	TCGA-LK-A4NY-01	-0.3029	-1.0274	0.0862	0.0902	-0.8901	0.0736	0.3966
meso_tcga_pan_can_atlas_2018	TCGA-LK-A4NZ-01	0.2316	0.3861	0.2893	0.3652	-1.0417	0.2128	-0.1645
meso_tcga_pan_can_atlas_2018	TCGA-LK-A4O0-01	-1.3618	0.5615	-1.0658	1.402	0.1451	2.0962	0.6171
meso_tcga_pan_can_atlas_2018	TCGA-LK-A4O2-01	-0.8711	1.2876	-0.0059	1.4115	2.1986	0.7177	0.8247
meso_tcga_pan_can_atlas_2018	TCGA-LK-A4O4-01	0.6693	-3.2651	-0.2843	1.0134	2.5931	-0.2514	-0.211
meso_tcga_pan_can_atlas_2018	TCGA-LK-A4O5-01	0.2536	0.7166	-1.0122	1.1139	1.0207	-0.3404	-0.5396
meso_tcga_pan_can_atlas_2018	TCGA-LK-A4O6-01	-0.7706	-0.6124	-0.8505	-0.5197	0.9871	0.9807	0.8598
meso_tcga_pan_can_atlas_2018	TCGA-LK-A4O7-01	0.2142	1.1231	-0.3789	-1.6436	-0.5778	-1.8763	0.2039
meso_tcga_pan_can_atlas_2018	TCGA-MQ-A4KX-01	0.0221	-0.0591	1.3309	-0.4619	-0.9163	-0.4467	-1.8823
meso_tcga_pan_can_atlas_2018	TCGA-MQ-A4LC-01	0.0184	0.1267	1.1618	0.2591	-0.9886	-1.3447	-1.0359
meso_tcga_pan_can_atlas_2018	TCGA-MQ-A4LI-01	0.2387	-1.0602	-0.1476	-0.4517	-0.2574	-0.2232	0.0462
meso_tcga_pan_can_atlas_2018	TCGA-MQ-A4LJ-01	0.3414	-1.4883	-1.2704	-0.594	-0.7024	-0.4119	0.1315
meso_tcga_pan_can_atlas_2018	TCGA-MQ-A4LM-01	-1.2271	1.0822	-1.0911	-0.6211	0.6127	0.7241	2.2871
meso_tcga_pan_can_atlas_2018	TCGA-MQ-A4LP-01	0.0363	-1.8876	-0.1231	-0.1279	0.834	-0.3293	0.1733
meso_tcga_pan_can_atlas_2018	TCGA-MQ-A4LV-01	-1.6336	1.1291	-1.4285	1.3028	1.2154	-0.2003	2.0707
meso_tcga_pan_can_atlas_2018	TCGA-MQ-A6BL-01	-1.3673	-2.1619	-0.9314	0.5525	1.1369	0.0307	0.386
meso_tcga_pan_can_atlas_2018	TCGA-MQ-A6BN-01	-2.4286	-0.6601	0.8424	-0.5197	2.0658	-0.484	-1.0121
meso_tcga_pan_can_atlas_2018	TCGA-MQ-A6BQ-01	-0.1631	-0.8667	1.686	-0.7359	-0.4505	0.6344	-1.2319
meso_tcga_pan_can_atlas_2018	TCGA-MQ-A6BR-01	-0.2345	-0.4268	0.1718	-1.0312	0.1557	0.2315	0.2672
meso_tcga_pan_can_atlas_2018	TCGA-MQ-A6BS-01	1.4399	2.0747	0.5042	0.6773	-1.8027	-1.124	-0.4519
meso_tcga_pan_can_atlas_2018	TCGA-NQ-A57I-01	0.5472	1.0189	0.2784	0.9019	-0.469	2.25	1.5176
meso_tcga_pan_can_atlas_2018	TCGA-NQ-A638-01	-1.357	-0.6256	0.6047	1.2082	-0.2899	-0.669	-0.3437
meso_tcga_pan_can_atlas_2018	TCGA-SC-A6LM-01	0.8794	2.0195	0.0203	0.5208	-0.1577	-1.0181	-1.4196
meso_tcga_pan_can_atlas_2018	TCGA-SC-A6LN-01	-0.0449	0.513	-0.1694	1.3793	-0.2635	0.4012	1.2266
meso_tcga_pan_can_atlas_2018	TCGA-SC-A6LP-01	-1.4494	-0.0758	-0.7682	0.5188	0.0473	0.6619	0.6656
meso_tcga_pan_can_atlas_2018	TCGA-SC-A6LQ-01	-0.0303	0.984	-0.5052	0.0879	0.2405	-0.4956	-0.0134
meso_tcga_pan_can_atlas_2018	TCGA-SC-A6LR-01	0.5927	-0.0706	1.8453	-2.9887	-1.197	-1.1491	-0.4457
meso_tcga_pan_can_atlas_2018	TCGA-SC-AA5Z-01	0.1726	-1.72	1.2509	0.3663	-0.132	1.0314	-1.2175
meso_tcga_pan_can_atlas_2018	TCGA-SH-A7BC-01	-0.1758	0.2725	-0.5938	0.9093	-0.5989	-1.1696	0.0819
meso_tcga_pan_can_atlas_2018	TCGA-SH-A7BD-01	-1.628	-0.2202	1.3106	-0.0482	1.0372	-0.7264	-1.2088
meso_tcga_pan_can_atlas_2018	TCGA-SH-A7BH-01	-4.5418	-0.579	1.0498	0.4684	1.8225	1.768	-0.4429
meso_tcga_pan_can_atlas_2018	TCGA-SH-A9CT-01	-1.1064	-0.485	0.0523	1.4688	-0.6319	1.0411	0.4098
meso_tcga_pan_can_atlas_2018	TCGA-SH-A9CU-01	0.6467	-1.4901	0.3786	1.0515	-0.8498	-1.914	-0.7004
meso_tcga_pan_can_atlas_2018	TCGA-TS-A7OU-01	-0.0668	-1.5329	2.3502	-0.9117	-0.7083	-0.0277	-0.9301
meso_tcga_pan_can_atlas_2018	TCGA-TS-A7OY-01	-0.6575	0.228	-0.4308	-0.0452	0.5899	0.6757	0.6647
meso_tcga_pan_can_atlas_2018	TCGA-TS-A7OZ-01	-0.8932	-0.083	-0.2109	-0.2932	0.3108	1.4601	-0.0532
meso_tcga_pan_can_atlas_2018	TCGA-TS-A7P0-01	0.4709	0.1245	-0.0936	0.223	-0.0062	-1.066	-0.1543
meso_tcga_pan_can_atlas_2018	TCGA-TS-A7P1-01	0.7026	-0.8983	-0.7527	-1.1285	0.0445	-0.4602	-0.9177
meso_tcga_pan_can_atlas_2018	TCGA-TS-A7P3-01	1.1476	-0.1477	-0.8137	-1.0511	0.042	0.7928	-0.1392
meso_tcga_pan_can_atlas_2018	TCGA-TS-A7P6-01	-0.5328	-0.8551	0.4082	-0.1654	0.4579	1.9361	0.1889
meso_tcga_pan_can_atlas_2018	TCGA-TS-A7P7-01	1.568	1.6308	0.4119	-0.9594	-1.7355	0.8074	0.5924
meso_tcga_pan_can_atlas_2018	TCGA-TS-A7P8-01	-0.6717	-0.7237	-0.5982	-0.8834	1.5118	1.0712	0.38
meso_tcga_pan_can_atlas_2018	TCGA-TS-A7PB-01	-0.3376	-1.343	1.8167	-1.2025	1.343	0.1808	0.1278
meso_tcga_pan_can_atlas_2018	TCGA-TS-A8AF-01	1.3052	0.7623	-0.3286	-0.9178	0.4908	-0.8839	-0.5329
meso_tcga_pan_can_atlas_2018	TCGA-TS-A8AI-01	0.7327	0.1597	0.4377	0.925	0.366	1.0357	0.9295
meso_tcga_pan_can_atlas_2018	TCGA-TS-A8AS-01	0.6888	-0.4019	1.9195	2.6695	1.4617	-0.6748	1.7134
meso_tcga_pan_can_atlas_2018	TCGA-TS-A8AV-01	-0.8816	-1.3053	-0.7197	-0.8671	1.4908	0.9543	1.4984
meso_tcga_pan_can_atlas_2018	TCGA-TS-A8AY-01	0.6633	-1.1806	0.3732	0.257	-0.4512	-1.9484	0.5323
meso_tcga_pan_can_atlas_2018	TCGA-UD-AABY-01	0.5559	0.3106	-1.7178	-1.3549	-0.5242	0.7021	-0.4183
meso_tcga_pan_can_atlas_2018	TCGA-UD-AABZ-01	0.3554	-0.2121	-0.7394	-1.2452	0.9598	0.0664	1.8024
meso_tcga_pan_can_atlas_2018	TCGA-UD-AAC1-01	-0.7371	-0.5885	0.3007	-0.2929	1.2596	-0.5104	0.1086
meso_tcga_pan_can_atlas_2018	TCGA-UD-AAC4-01	-0.3347	0.7339	0.0066	1.3387	-0.3815	-0.3572	-0.1726
meso_tcga_pan_can_atlas_2018	TCGA-UD-AAC5-01	0.3816	0.4304	-0.8274	-0.3542	0.4477	-0.3396	0.7621
meso_tcga_pan_can_atlas_2018	TCGA-UD-AAC6-01	-0.2432	0.1849	0.3177	0.7524	-0.4196	-0.18	-0.627
meso_tcga_pan_can_atlas_2018	TCGA-UD-AAC7-01	0.85	1.083	-1.046	0.8182	1.8712	-0.9767	1.9176
meso_tcga_pan_can_atlas_2018	TCGA-UT-A88C-01	0.6361	0.2989	1.2029	0.0734	-0.9074	-0.1449	-2.2502
meso_tcga_pan_can_atlas_2018	TCGA-UT-A88D-01	0.3419	0.9041	-0.8575	-0.8968	-1.0231	-0.1789	-1.1021
meso_tcga_pan_can_atlas_2018	TCGA-UT-A88E-01	0.9795	0.7427	-0.11	0.1645	0.8715	-1.5109	-0.4655
meso_tcga_pan_can_atlas_2018	TCGA-UT-A88G-01	1.4709	0.9545	-0.4341	1.6302	-0.9494	1.5748	-0.1241
meso_tcga_pan_can_atlas_2018	TCGA-UT-A97Y-01	0.1301	0.8848	-1.0315	0.1975	-0.2782	1.4555	0.6608
meso_tcga_pan_can_atlas_2018	TCGA-XT-AASU-01	-0.5065	1.1746	-1.7059	-0.2515	0.7686	0.4787	1.0459
meso_tcga_pan_can_atlas_2018	TCGA-YS-A95B-01	0.4889	0.7063	-1.52	0.2804	-0.2457	-1.1788	0.7704
meso_tcga_pan_can_atlas_2018	TCGA-YS-A95C-01	0.431	-1.3942	1.7874	-0.1104	-0.7395	-0.0956	-1.5344
meso_tcga_pan_can_atlas_2018	TCGA-YS-AA4M-01	0.2558	1.5229	-1.2019	0.4976	-0.4122	-0.3877	-0.4101
meso_tcga_pan_can_atlas_2018	TCGA-ZN-A9VO-01	-0.1683	0.0318	1.0567	-0.5774	0.8406	-0.2711	-0.3068
meso_tcga_pan_can_atlas_2018	TCGA-ZN-A9VP-01	2.1755	0.7726	0.3692	-1.9204	-1.5433	-1.527	-1.2352
meso_tcga_pan_can_atlas_2018	TCGA-ZN-A9VQ-01	0.7841	0.284	-1.9585	-0.7572	-1.1383	0.4219	-1.1086
meso_tcga_pan_can_atlas_2018	TCGA-ZN-A9VS-01	0.2172	-0.5866	2.7194	-0.0098	-0.8335	0.1272	-1.0726
meso_tcga_pan_can_atlas_2018	TCGA-ZN-A9VU-01	1.6351	-0.3166	0.2192	-0.0459	-1.2965	-0.707	-1.2795
meso_tcga_pan_can_atlas_2018	TCGA-ZN-A9VV-01	0.337	-0.4862	0.2833	0.5744	-1.6961	-0.5446	-1.3191
meso_tcga_pan_can_atlas_2018	TCGA-ZN-A9VW-01	0.4371	1.2053	-1.0202	1.1945	-0.2823	-0.8816	1.6558
